# Supplementary material for: The mycobacterial glycoside hydrolase LamH enables capsular arabinomannan release and stimulates growth
Source: Nat Commun. 2024 Jul 9;15:5740. doi: 10.1038/s41467-024-50051-3 (PMC11233589; doi:10.1038/s41467-024-50051-3)
Supplement: Supplementary file 4 — Supplementary Data 1 [file 41467_2024_50051_MOESM4_ESM.xlsx]

## Sheet: Supp. Data 1a
Supplementary Data 1a. Imputed proteomics values.
Delta_76_B1 MaxLFQ Intensity	Delta_76_B2 MaxLFQ Intensity	Delta_76_B3 MaxLFQ Intensity	WT_B1 MaxLFQ Intensity	WT_B2 MaxLFQ Intensity	WT_B3 MaxLFQ Intensity	C: Student's T-test Significant Delta_76_WT	C: Student's T-test significant	N: Protein Probability	N: Top Peptide Probability	N: Combined Total Peptides	N: Combined Spectral Count	N: Combined Unique Spectral Count	N: Combined Total Spectral Count	N: Delta_76_B1 Total Spectral Count	N: Delta_76_B2 Total Spectral Count	N: Delta_76_B3 Total Spectral Count	N: WT_B1 Total Spectral Count	N: WT_B2 Total Spectral Count	N: WT_B3 Total Spectral Count	N: Delta_76_B1 Intensity	N: Delta_76_B2 Intensity	N: Delta_76_B3 Intensity	N: WT_B1 Intensity	N: WT_B2 Intensity	N: WT_B3 Intensity	N: -Log Student's T-test p-value Delta_76_WT	N: Student's T-test q-value Delta_76_WT	N: Student's T-test Difference Delta_76_WT	N: Student's T-test Test statistic Delta_76_WT	T: Protein	T: Protein ID	T: Entry Name	T: Gene	T: Protein Length	T: Organism	T: Protein Existence	T: Description		Gene	H37
34.0395	33.8069	33.1401	34.3751	34.6689	34.5078	+	Delta_76_WT	1	0.999	62	2655	2333	2655	401	364	420	496	485	489	35478100000	34357600000	10833900000	21799800000	50407000000	35934400000	1.40965	0.035761	-0.855155	-3.02592	sp|P02769|ALBU_BOVIN	P02769	ALBU_BOVIN	ALB	607	Bos taurus OX=9913	1:Experimental evidence at protein level	Albumin		ALBU_BOVIN	ALBU_BOVIN
27.4661	27.2577	25.5449	25.8885	26.2107	26.5562			1	0.999	4	26	26	26	7	4	2	5	5	3	347601000	232900000	0	36883900	176758000	53974300	0.349657	0.482527	0.537761	0.842299	sp|P02662|CASA1_BOVIN	P02662	CASA1_BOVIN	CSN1S1	214	Bos taurus OX=9913	1:Experimental evidence at protein level	Alpha-S1-casein		CASA1_BOVIN	CASA1_BOVIN
28.6248	28.7238	28.2662	28.4846	28.6943	28.7966			1	0.999	17	180	0	180	38	44	20	24	28	26	1052340000	774327000	643743000	728347000	961659000	1290990000	0.292123	0.559635	-0.120259	-0.721795	lcl|CP039850.1_prot_QCU59425.1_1	lcl|CP039850.1_prot_QCU59425.1_1 [gene=dnaA_1] [locus_tag=FCU26_0001] [protein=Chromosomal replication initiator protein dnaA] [protein_id=QCU59425.1] [location=1..1524] [gbkey=CDS]	lcl|CP039850.1_prot_QCU59425.1_1 [gene=dnaA_1] [locus_tag=FCU26_0001] [protein=Chromosomal replication initiator protein dnaA] [protein_id=QCU59425.1] [location=1..1524] [gbkey=CDS]		507			[gene=dnaA_1]		FCU26_0001	Rv0001
29.3819	29.6204	28.5578	28.8903	28.8861	29.7618			1	0.999	11	131	0	131	29	28	22	19	17	16	1051900000	964873000	427059000	741001000	2036290000	1110260000	0.00553292	0.990128	0.00732676	0.0168799	lcl|CP039850.1_prot_QCU59426.1_2	lcl|CP039850.1_prot_QCU59426.1_2 [gene=dnaN_1] [locus_tag=FCU26_0002] [protein=DNA polymerase III subunit beta dnaN] [protein_id=QCU59426.1] [location=2052..3260] [gbkey=CDS]	lcl|CP039850.1_prot_QCU59426.1_2 [gene=dnaN_1] [locus_tag=FCU26_0002] [protein=DNA polymerase III subunit beta dnaN] [protein_id=QCU59426.1] [location=2052..3260] [gbkey=CDS]		402			[gene=dnaN_1]		FCU26_0002	Rv0002
27.0584	27.1947	26.5281	25.6685	28.6991	28.6803			1	0.999	6	51	0	51	12	9	16	4	5	5	268169000	262064000	112194000	72964200	562699000	567879000	0.298537	0.553433	-0.755562	-0.735417	lcl|CP039850.1_prot_QCU59428.1_4	lcl|CP039850.1_prot_QCU59428.1_4 [locus_tag=FCU26_0004] [protein=hypothetical protein] [protein_id=QCU59428.1] [location=4434..4997] [gbkey=CDS]	lcl|CP039850.1_prot_QCU59428.1_4 [locus_tag=FCU26_0004] [protein=hypothetical protein] [protein_id=QCU59428.1] [location=4434..4997] [gbkey=CDS]		187			[locus_tag=FCU26_0004]		FCU26_0004	Rv0004
29.1598	29.1695	29.368	29.2916	29.3758	29.2707			1	0.999	30	316	213	316	52	58	31	60	57	58	1382660000	655487000	725137000	740644000	932470000	1535340000	0.462292	0.358428	-0.0802924	-1.06994	lcl|CP039850.1_prot_QCU59429.1_5	lcl|CP039850.1_prot_QCU59429.1_5 [gene=gyrB_1] [locus_tag=FCU26_0005] [protein=Dna gyrase subunit B gyrB (DNA topoisomerase)] [protein_id=QCU59429.1] [location=5123..7267] [gbkey=CDS]	lcl|CP039850.1_prot_QCU59429.1_5 [gene=gyrB_1] [locus_tag=FCU26_0005] [protein=Dna gyrase subunit B gyrB (DNA topoisomerase)] [protein_id=QCU59429.1] [location=5123..7267] [gbkey=CDS]		714			[gene=gyrB_1]		FCU26_0005	Rv0005
29.0456	29.2221	29.687	28.8962	29.5075	29.3783			1	0.999	26	280	280	280	38	47	33	46	59	57	766634000	949081000	700455000	678478000	3300540000	1445390000	0.0758256	0.874735	0.0575422	0.215668	lcl|CP039850.1_prot_QCU59430.1_6	lcl|CP039850.1_prot_QCU59430.1_6 [gene=gyrA] [locus_tag=FCU26_0006] [protein=Dna gyrase subunit A gyrA (DNA topoisomerase)] [protein_id=QCU59430.1] [location=7302..9818] [gbkey=CDS]	lcl|CP039850.1_prot_QCU59430.1_6 [gene=gyrA] [locus_tag=FCU26_0006] [protein=Dna gyrase subunit A gyrA (DNA topoisomerase)] [protein_id=QCU59430.1] [location=7302..9818] [gbkey=CDS]		838			[gene=gyrA]		FCU26_0006	Rv0006
28.1846	28.5432	28.576	28.7597	28.0857	28.5639			1	0.999	8	70	70	70	9	13	11	11	10	16	382586000	443371000	435815000	418829000	796972000	904538000	0.0511357	0.913026	-0.035141	-0.148784	lcl|CP039850.1_prot_QCU59431.1_7	lcl|CP039850.1_prot_QCU59431.1_7 [locus_tag=FCU26_0007] [protein=putative conserved membrane protein] [protein_id=QCU59431.1] [location=9914..10828] [gbkey=CDS]	lcl|CP039850.1_prot_QCU59431.1_7 [locus_tag=FCU26_0007] [protein=putative conserved membrane protein] [protein_id=QCU59431.1] [location=9914..10828] [gbkey=CDS]		304			[locus_tag=FCU26_0007]		FCU26_0007	Rv0007
28.9331	28.4388	28.4524	29.4417	28.8644	28.9561			1	0.999	4	59	59	59	10	9	17	10	8	5	1327180000	639672000	452255000	1009290000	403990000	534483000	0.926	0.10243	-0.479326	-1.98166	lcl|CP039850.1_prot_QCU59432.1_8	lcl|CP039850.1_prot_QCU59432.1_8 [locus_tag=FCU26_0010] [protein=putative membrane protein] [protein_id=QCU59432.1] [location=complement(11874..12311)] [gbkey=CDS]	lcl|CP039850.1_prot_QCU59432.1_8 [locus_tag=FCU26_0010] [protein=putative membrane protein] [protein_id=QCU59432.1] [location=complement(11874..12311)] [gbkey=CDS]		145			[locus_tag=FCU26_0010]		FCU26_0010	Rv0008c
32.8429	33.1735	32.0003	32.0853	33.0255	32.4011			1	0.999	8	469	469	469	65	78	99	67	87	73	7755420000	18729500000	2888420000	11374300000	30665400000	10118900000	0.139804	0.777918	0.168242	0.377814	lcl|CP039850.1_prot_QCU59433.1_9	lcl|CP039850.1_prot_QCU59433.1_9 [gene=ppiA_2] [locus_tag=FCU26_0011] [protein=iron-regulated peptidyl-prolyL cis-trans isomerase a ppiA] [protein_id=QCU59433.1] [location=12468..13016] [gbkey=CDS]	lcl|CP039850.1_prot_QCU59433.1_9 [gene=ppiA_2] [locus_tag=FCU26_0011] [protein=iron-regulated peptidyl-prolyL cis-trans isomerase a ppiA] [protein_id=QCU59433.1] [location=12468..13016] [gbkey=CDS]		182			[gene=ppiA_2]		FCU26_0011	Rv0009
28.5032	28.4289	27.3242	29.7341	30.1059	29.7447	+	Delta_76_WT	1	0.999	6	73	73	73	10	11	6	15	15	16	820102000	704339000	480789000	1623490000	3001470000	1681780000	1.9445	0.0182467	-1.77608	-4.43666	lcl|CP039850.1_prot_QCU59437.1_13	lcl|CP039850.1_prot_QCU59437.1_13 [gene=trpG] [locus_tag=FCU26_0015] [protein=putative anthranilate synthase component II trpG] [protein_id=QCU59437.1] [location=14913..15611] [gbkey=CDS]	lcl|CP039850.1_prot_QCU59437.1_13 [gene=trpG] [locus_tag=FCU26_0015] [protein=putative anthranilate synthase component II trpG] [protein_id=QCU59437.1] [location=14913..15611] [gbkey=CDS]		232			[gene=trpG]		FCU26_0015	Rv0013
28.5915	28.8489	28.8823	29.2461	29.212	29.3273	+	Delta_76_WT	1	0.999	19	192	192	192	20	23	19	43	42	45	515348000	806375000	944561000	1129220000	973285000	1260450000	2.11731	0.0168393	-0.487617	-4.97343	lcl|CP039850.1_prot_QCU59438.1_14	lcl|CP039850.1_prot_QCU59438.1_14 [gene=pknB] [locus_tag=FCU26_0016] [protein=Transmembrane serine/threonine-protein kinase B pknB] [protein_id=QCU59438.1] [location=complement(15589..17469)] [gbkey=CDS]	lcl|CP039850.1_prot_QCU59438.1_14 [gene=pknB] [locus_tag=FCU26_0016] [protein=Transmembrane serine/threonine-protein kinase B pknB] [protein_id=QCU59438.1] [location=complement(15589..17469)] [gbkey=CDS]		626			[gene=pknB]		FCU26_0016	Rv0014c
29.6525	29.9308	29.2516	29.9892	29.968	29.3609			1	0.999	12	200	200	200	33	31	28	34	45	29	1933030000	1724600000	825543000	1651970000	1863830000	1537950000	0.220233	0.65619	-0.161094	-0.565031	lcl|CP039850.1_prot_QCU59439.1_15	lcl|CP039850.1_prot_QCU59439.1_15 [gene=pknA] [locus_tag=FCU26_0017] [protein=Transmembrane serine/threonine-protein kinase A pknA] [protein_id=QCU59439.1] [location=complement(17466..18761)] [gbkey=CDS]	lcl|CP039850.1_prot_QCU59439.1_15 [gene=pknA] [locus_tag=FCU26_0017] [protein=Transmembrane serine/threonine-protein kinase A pknA] [protein_id=QCU59439.1] [location=complement(17466..18761)] [gbkey=CDS]		431			[gene=pknA]		FCU26_0017	Rv0015c
27.8724	27.9259	28.9353	28.9763	28.877	28.7			1	0.999	15	113	113	113	8	11	10	30	27	27	260665000	365863000	426162000	603345000	1429240000	1102620000	0.788577	0.145415	-0.606613	-1.70857	lcl|CP039850.1_prot_QCU59440.1_16	lcl|CP039850.1_prot_QCU59440.1_16 [gene=pbpA] [locus_tag=FCU26_0018] [protein=putative penicillin-binding protein pbpA] [protein_id=QCU59440.1] [location=complement(18758..20233)] [gbkey=CDS]	lcl|CP039850.1_prot_QCU59440.1_16 [gene=pbpA] [locus_tag=FCU26_0018] [protein=putative penicillin-binding protein pbpA] [protein_id=QCU59440.1] [location=complement(18758..20233)] [gbkey=CDS]		491			[gene=pbpA]		FCU26_0018	Rv0016c
28.8212	28.8279	28.1758	29.0799	29.5751	29.0759			1	0.999	11	169	169	169	19	28	17	33	40	32	1107110000	957289000	509540000	689934000	2276480000	1738360000	1.09648	0.0692131	-0.635347	-2.33196	lcl|CP039850.1_prot_QCU59442.1_18	lcl|CP039850.1_prot_QCU59442.1_18 [gene=pstP] [locus_tag=FCU26_0020] [protein=Serine/threonine phosphatase PPP] [protein_id=QCU59442.1] [location=complement(21636..23180)] [gbkey=CDS]	lcl|CP039850.1_prot_QCU59442.1_18 [gene=pstP] [locus_tag=FCU26_0020] [protein=Serine/threonine phosphatase PPP] [protein_id=QCU59442.1] [location=complement(21636..23180)] [gbkey=CDS]		514			[gene=pstP]		FCU26_0020	Rv0018c
30.8277	30.5652	29.2305	30.1792	30.4399	30.0305			1	0.999	4	124	124	124	27	19	24	17	16	21	3329250000	1603610000	1619500000	1744050000	1944380000	1377550000	0.00562355	0.990605	-0.00872803	-0.0171547	lcl|CP039850.1_prot_QCU59443.1_19	lcl|CP039850.1_prot_QCU59443.1_19 [locus_tag=FCU26_0021] [protein=hypothetical protein] [protein_id=QCU59443.1] [location=complement(23269..23736)] [gbkey=CDS]	lcl|CP039850.1_prot_QCU59443.1_19 [locus_tag=FCU26_0021] [protein=hypothetical protein] [protein_id=QCU59443.1] [location=complement(23269..23736)] [gbkey=CDS]		155			[locus_tag=FCU26_0021]		FCU26_0021	Rv0019c
33.8002	33.955	33.7003	32.9023	32.1578	32.9387	+	Delta_76_WT	1	0.999	24	754	754	754	124	142	197	106	76	109	26460900000	17565900000	9589970000	6412330000	15813600000	22734600000	1.91437	0.0192663	1.15221	4.34764	lcl|CP039850.1_prot_QCU59444.1_20	lcl|CP039850.1_prot_QCU59444.1_20 [locus_tag=FCU26_0022] [protein=Conserved protein TB39.8] [protein_id=QCU59444.1] [location=complement(23860..25425)] [gbkey=CDS]	lcl|CP039850.1_prot_QCU59444.1_20 [locus_tag=FCU26_0022] [protein=Conserved protein TB39.8] [protein_id=QCU59444.1] [location=complement(23860..25425)] [gbkey=CDS]		521			[locus_tag=FCU26_0022]		FCU26_0022	Rv0020c
27.1506	27.0185	26.8914	26.7083	26.5696	26.1901	+	Delta_76_WT	1	0.999	3	25	25	25	4	4	5	4	4	4	221485000	209381000	185271000	174058000	163026000	136604000	1.43509	0.0334501	0.530827	3.08589	lcl|CP039850.1_prot_QCU59447.1_23	lcl|CP039850.1_prot_QCU59447.1_23 [locus_tag=FCU26_0026] [protein=putative transcriptional regulatory protein] [protein_id=QCU59447.1] [location=27576..28346] [gbkey=CDS]	lcl|CP039850.1_prot_QCU59447.1_23 [locus_tag=FCU26_0026] [protein=putative transcriptional regulatory protein] [protein_id=QCU59447.1] [location=27576..28346] [gbkey=CDS]		256			[locus_tag=FCU26_0026]		FCU26_0026	Rv0023
28.5722	27.8869	28.3075	26.2663	26.7739	27.1039	+	Delta_76_WT	1	0.999	6	24	24	24	7	2	5	4	2	4	721769000	468018000	188488000	150900000	156352000	133226000	2.09247	0.0164543	1.54086	4.89342	lcl|CP039850.1_prot_QCU59448.1_25	lcl|CP039850.1_prot_QCU59448.1_25 [locus_tag=FCU26_0029] [protein=hypothetical protein] [protein_id=QCU59448.1] [location=29225..29587] [gbkey=CDS]	lcl|CP039850.1_prot_QCU59448.1_25 [locus_tag=FCU26_0029] [protein=hypothetical protein] [protein_id=QCU59448.1] [location=29225..29587] [gbkey=CDS]		120			[locus_tag=FCU26_0029]		FCU26_0029	Rv0025
21.7049	22.3857	25.733	23.5397	27.2378	27.5831			1	0.999	4	16	16	16	2	2	1	5	4	2	8203870	9819620	1297100	27156400	328068000	226970000	0.725386	0.173783	-2.84569	-1.58477	lcl|CP039850.1_prot_QCU59449.1_26	lcl|CP039850.1_prot_QCU59449.1_26 [locus_tag=FCU26_0030] [protein=hypothetical protein] [protein_id=QCU59449.1] [location=29702..31135] [gbkey=CDS]	lcl|CP039850.1_prot_QCU59449.1_26 [locus_tag=FCU26_0030] [protein=hypothetical protein] [protein_id=QCU59449.1] [location=29702..31135] [gbkey=CDS]		477			[locus_tag=FCU26_0030]		FCU26_0030	Rv0026
23.786	26.2665	24.786	27.5954	28.7594	28.5131	+	Delta_76_WT	1	0.999	2	17	17	17	2	3	0	4	4	4	16218200	110075000	0	194077000	732360000	479629000	1.8508	0.0194685	-3.34309	-4.16401	lcl|CP039850.1_prot_QCU59451.1_28	lcl|CP039850.1_prot_QCU59451.1_28 [locus_tag=FCU26_0032] [protein=Hypothetical protein] [protein_id=QCU59451.1] [location=31498..31803] [gbkey=CDS]	lcl|CP039850.1_prot_QCU59451.1_28 [locus_tag=FCU26_0032] [protein=Hypothetical protein] [protein_id=QCU59451.1] [location=31498..31803] [gbkey=CDS]		101			[locus_tag=FCU26_0032]		FCU26_0032	Rv0028
26.7154	27.9162	27.6896	27.6853	28.2085	28.2785			1	0.999	16	72	72	72	12	7	8	14	16	15	215797000	479344000	336217000	325680000	580017000	274959000	0.678556	0.194356	-0.617038	-1.49341	lcl|CP039850.1_prot_QCU59464.1_41	lcl|CP039850.1_prot_QCU59464.1_41 [gene=leuS] [locus_tag=FCU26_0045] [protein=putative leucyl-trna synthetase leuS] [protein_id=QCU59464.1] [location=43545..46454] [gbkey=CDS]	lcl|CP039850.1_prot_QCU59464.1_41 [gene=leuS] [locus_tag=FCU26_0045] [protein=putative leucyl-trna synthetase leuS] [protein_id=QCU59464.1] [location=43545..46454] [gbkey=CDS]		969			[gene=leuS]		FCU26_0045	Rv0041
27.7107	27.943	27.8937	26.7065	27.0348	27.1453	+	Delta_76_WT	1	0.999	6	62	62	62	8	14	12	9	10	9	282117000	334422000	377671000	144156000	123859000	115876000	2.39274	0.0128528	0.886901	5.93192	lcl|CP039850.1_prot_QCU59465.1_42	lcl|CP039850.1_prot_QCU59465.1_42 [locus_tag=FCU26_0046] [protein=putative transcriptional regulatory protein (marR-FAMILY)] [protein_id=QCU59465.1] [location=complement(46564..47190)] [gbkey=CDS]	lcl|CP039850.1_prot_QCU59465.1_42 [locus_tag=FCU26_0046] [protein=putative transcriptional regulatory protein (marR-FAMILY)] [protein_id=QCU59465.1] [location=complement(46564..47190)] [gbkey=CDS]		208			[locus_tag=FCU26_0046]		FCU26_0046	Rv0042c
25.5721	25.8126	26.2952	26.6537	29.0718	29.2304	+	Delta_76_WT	1	0.999	5	30	30	30	4	6	4	4	6	6	126671000	171409000	99401300	172843000	454296000	509747000	1.31979	0.0417292	-2.42532	-2.81882	lcl|CP039850.1_prot_QCU59466.1_43	lcl|CP039850.1_prot_QCU59466.1_43 [locus_tag=FCU26_0047] [protein=putative transcriptional regulatory protein] [protein_id=QCU59466.1] [location=complement(47349..48083)] [gbkey=CDS]	lcl|CP039850.1_prot_QCU59466.1_43 [locus_tag=FCU26_0047] [protein=putative transcriptional regulatory protein] [protein_id=QCU59466.1] [location=complement(47349..48083)] [gbkey=CDS]		244			[locus_tag=FCU26_0047]		FCU26_0047	Rv0043c
27.6727	27.705	27.6447	28.3636	28.4069	28.17	+	Delta_76_WT	1	0.999	9	96	96	96	13	10	12	20	25	16	544448000	593890000	417938000	776964000	653319000	358206000	2.98584	0.0117778	-0.639327	-8.53727	lcl|CP039850.1_prot_QCU59467.1_44	lcl|CP039850.1_prot_QCU59467.1_44 [locus_tag=FCU26_0048] [protein=putative oxidoreductase] [protein_id=QCU59467.1] [location=complement(48216..49010)] [gbkey=CDS]	lcl|CP039850.1_prot_QCU59467.1_44 [locus_tag=FCU26_0048] [protein=putative oxidoreductase] [protein_id=QCU59467.1] [location=complement(48216..49010)] [gbkey=CDS]		264			[locus_tag=FCU26_0048]		FCU26_0048	Rv0044c
28.383	27.8618	27.8885	28.3162	28.2054	28.534			1	0.999	8	82	82	82	10	13	11	17	11	20	626978000	541269000	436726000	700535000	357517000	835583000	0.721212	0.174922	-0.307447	-1.57661	lcl|CP039850.1_prot_QCU59468.1_45	lcl|CP039850.1_prot_QCU59468.1_45 [locus_tag=FCU26_0049] [protein=putative hydrolase] [protein_id=QCU59468.1] [location=complement(49026..49922)] [gbkey=CDS]	lcl|CP039850.1_prot_QCU59468.1_45 [locus_tag=FCU26_0049] [protein=putative hydrolase] [protein_id=QCU59468.1] [location=complement(49026..49922)] [gbkey=CDS]		298			[locus_tag=FCU26_0049]		FCU26_0049	Rv0045c
30.7269	30.5736	30.525	30.1716	30.438	30.3268	+	Delta_76_WT	1	0.999	17	358	358	358	70	60	57	60	60	51	3651720000	3413660000	1654060000	2548880000	1017860000	2577220000	1.40494	0.0359683	0.296404	3.01488	lcl|CP039850.1_prot_QCU59469.1_46	lcl|CP039850.1_prot_QCU59469.1_46 [gene=ino1] [locus_tag=FCU26_0050] [protein=Myo-inositol-1-phosphate synthase INO1] [protein_id=QCU59469.1] [location=complement(50004..51107)] [gbkey=CDS]	lcl|CP039850.1_prot_QCU59469.1_46 [gene=ino1] [locus_tag=FCU26_0050] [protein=Myo-inositol-1-phosphate synthase INO1] [protein_id=QCU59469.1] [location=complement(50004..51107)] [gbkey=CDS]		367			[gene=ino1]		FCU26_0050	Rv0046c
28.4168	28.4619	27.9806	27.1221	27.5712	27.5181	+	Delta_76_WT	1	0.999	7	73	73	73	17	20	9	8	6	13	603953000	986348000	433706000	227594000	379118000	364316000	1.87245	0.0194476	0.882655	4.22593	lcl|CP039850.1_prot_QCU59470.1_47	lcl|CP039850.1_prot_QCU59470.1_47 [locus_tag=FCU26_0051] [protein=hypothetical protein] [protein_id=QCU59470.1] [location=complement(51168..51710)] [gbkey=CDS]	lcl|CP039850.1_prot_QCU59470.1_47 [locus_tag=FCU26_0051] [protein=hypothetical protein] [protein_id=QCU59470.1] [location=complement(51168..51710)] [gbkey=CDS]		180			[locus_tag=FCU26_0051]		FCU26_0051	Rv0047c
25.9134	25.5951	26.0189	27.9393	30.4273	30.6982	+	Delta_76_WT	1	0.999	8	57	57	57	6	7	2	15	11	16	185688000	273844000	8055410	260835000	896942000	1343710000	1.91002	0.01917	-3.8458	-4.33492	lcl|CP039850.1_prot_QCU59471.1_48	lcl|CP039850.1_prot_QCU59471.1_48 [locus_tag=FCU26_0052] [protein=putative membrane protein] [protein_id=QCU59471.1] [location=complement(51811..52680)] [gbkey=CDS]	lcl|CP039850.1_prot_QCU59471.1_48 [locus_tag=FCU26_0052] [protein=putative membrane protein] [protein_id=QCU59471.1] [location=complement(51811..52680)] [gbkey=CDS]		289			[locus_tag=FCU26_0052]		FCU26_0052	Rv0048c
28.3083	28.4267	27.9791	29.0973	28.8794	28.8646	+	Delta_76_WT	1	0.999	17	173	173	173	24	21	19	35	37	37	746033000	699903000	314625000	897232000	935524000	908608000	2.00414	0.0174943	-0.709074	-4.61676	lcl|CP039850.1_prot_QCU59473.1_50	lcl|CP039850.1_prot_QCU59473.1_50 [gene=ponA1] [locus_tag=FCU26_0054] [protein=putative bifunctional penicillin-binding protein 1A/1B PONA1] [protein_id=QCU59473.1] [location=53646..55691] [gbkey=CDS]	lcl|CP039850.1_prot_QCU59473.1_50 [gene=ponA1] [locus_tag=FCU26_0054] [protein=putative bifunctional penicillin-binding protein 1A/1B PONA1] [protein_id=QCU59473.1] [location=53646..55691] [gbkey=CDS]		681			[gene=ponA1]		FCU26_0054	Rv0050
24.8529	24.4715	25.5903	27.6374	26.3941	26.45	+	Delta_76_WT	1	0.999	5	14	14	14	0	1	1	4	4	4	56821100	26320600	52290100	82476700	34836400	36211100	1.62604	0.0250192	-1.85562	-3.55666	lcl|CP039850.1_prot_QCU59474.1_51	lcl|CP039850.1_prot_QCU59474.1_51 [locus_tag=FCU26_0055] [protein=putative conserved transmembrane protein] [protein_id=QCU59474.1] [location=55688..57370] [gbkey=CDS]	lcl|CP039850.1_prot_QCU59474.1_51 [locus_tag=FCU26_0055] [protein=putative conserved transmembrane protein] [protein_id=QCU59474.1] [location=55688..57370] [gbkey=CDS]		560			[locus_tag=FCU26_0055]		FCU26_0055	Rv0051
27.5455	27.6259	27.0719	27.6452	27.1507	27.1383			1	0.999	3	29	29	29	5	6	7	4	4	3	359493000	418755000	254722000	450767000	155222000	159705000	0.16109	0.744338	0.103055	0.428884	lcl|CP039850.1_prot_QCU59475.1_52	lcl|CP039850.1_prot_QCU59475.1_52 [locus_tag=FCU26_0056] [protein=hypothetical protein] [protein_id=QCU59475.1] [location=57402..57965] [gbkey=CDS]	lcl|CP039850.1_prot_QCU59475.1_52 [locus_tag=FCU26_0056] [protein=hypothetical protein] [protein_id=QCU59475.1] [location=57402..57965] [gbkey=CDS]		187			[locus_tag=FCU26_0056]		FCU26_0056	Rv0052
32.0982	32.4398	32.3773	32.0116	35.2838	35.1096			1	0.999	6	203	203	203	32	40	34	25	36	36	11067700000	13457800000	6078540000	6168590000	42994900000	30435800000	0.790971	0.144446	-1.82988	-1.71328	lcl|CP039850.1_prot_QCU59476.1_53	lcl|CP039850.1_prot_QCU59476.1_53 [gene=rpsF] [locus_tag=FCU26_0057] [protein=putative 30s ribosomal protein s6 rpsF] [protein_id=QCU59476.1] [location=58184..58474] [gbkey=CDS]	lcl|CP039850.1_prot_QCU59476.1_53 [gene=rpsF] [locus_tag=FCU26_0057] [protein=putative 30s ribosomal protein s6 rpsF] [protein_id=QCU59476.1] [location=58184..58474] [gbkey=CDS]		96			[gene=rpsF]		FCU26_0057	Rv0053
29.9681	29.9657	29.5006	30.6525	31.323	31.1663	+	Delta_76_WT	1	0.999	7	150	150	150	23	20	23	22	29	33	2602280000	2406710000	1772810000	3537230000	4927310000	4144850000	2.07589	0.016319	-1.23577	-4.84055	lcl|CP039850.1_prot_QCU59477.1_54	lcl|CP039850.1_prot_QCU59477.1_54 [gene=ssb] [locus_tag=FCU26_0058] [protein=putative single-strand binding protein ssb] [protein_id=QCU59477.1] [location=58578..59072] [gbkey=CDS]	lcl|CP039850.1_prot_QCU59477.1_54 [gene=ssb] [locus_tag=FCU26_0058] [protein=putative single-strand binding protein ssb] [protein_id=QCU59477.1] [location=58578..59072] [gbkey=CDS]		164			[gene=ssb]		FCU26_0058	Rv0054
32.5141	32.6429	32.7272	32.3282	32.8738	32.8963			1	0.999	6	185	185	185	27	31	50	33	18	26	8822440000	4973280000	3939620000	7440650000	31827400000	23927100000	0.134395	0.785177	-0.0713908	-0.364632	lcl|CP039850.1_prot_QCU59478.1_55	lcl|CP039850.1_prot_QCU59478.1_55 [gene=rpsR1] [locus_tag=FCU26_0059] [protein=putative 30s ribosomal protein s18-1 rpsR1] [protein_id=QCU59478.1] [location=59114..59368] [gbkey=CDS]	lcl|CP039850.1_prot_QCU59478.1_55 [gene=rpsR1] [locus_tag=FCU26_0059] [protein=putative 30s ribosomal protein s18-1 rpsR1] [protein_id=QCU59478.1] [location=59114..59368] [gbkey=CDS]		84			[gene=rpsR1]		FCU26_0059	Rv0055
31.4697	32.1288	31.1161	31.5337	32.4242	31.5755			1	0.999	8	136	136	136	24	22	18	22	20	30	4092480000	9836270000	5924740000	5725560000	9711160000	3332840000	0.262299	0.602705	-0.27296	-0.657725	lcl|CP039850.1_prot_QCU59479.1_56	lcl|CP039850.1_prot_QCU59479.1_56 [gene=rplI] [locus_tag=FCU26_0060] [protein=putative 50s ribosomal protein l9 rplI] [protein_id=QCU59479.1] [location=59401..59859] [gbkey=CDS]	lcl|CP039850.1_prot_QCU59479.1_56 [gene=rplI] [locus_tag=FCU26_0060] [protein=putative 50s ribosomal protein l9 rplI] [protein_id=QCU59479.1] [location=59401..59859] [gbkey=CDS]		152			[gene=rplI]		FCU26_0060	Rv0056
24.9494	22.2703	22.4915	23.777	28.1984	28.0493			1	0.999	9	17	17	17	1	2	2	2	3	7	2565000	4709850	1828210	12098500	262368000	88119700	0.955182	0.0956576	-3.43785	-2.04058	lcl|CP039850.1_prot_QCU59481.1_58	lcl|CP039850.1_prot_QCU59481.1_58 [gene=dnaB] [locus_tag=FCU26_0062] [protein=putative replicative dna helicase dnaB] [protein_id=QCU59481.1] [location=60388..63012] [gbkey=CDS]	lcl|CP039850.1_prot_QCU59481.1_58 [gene=dnaB] [locus_tag=FCU26_0062] [protein=putative replicative dna helicase dnaB] [protein_id=QCU59481.1] [location=60388..63012] [gbkey=CDS]		874			[gene=dnaB]		FCU26_0062	Rv0058
27.3575	28.406	28.1204	28.7585	29.8081	29.6863	+	Delta_76_WT	1	0.999	6	98	98	98	14	16	12	21	17	18	224333000	259538000	201591000	560692000	2420680000	1658460000	1.48064	0.031802	-1.45637	-3.19479	lcl|CP039850.1_prot_QCU59482.1_59	lcl|CP039850.1_prot_QCU59482.1_59 [locus_tag=FCU26_0063] [protein=Hypothetical protein] [protein_id=QCU59482.1] [location=63192..63884] [gbkey=CDS]	lcl|CP039850.1_prot_QCU59482.1_59 [locus_tag=FCU26_0063] [protein=Hypothetical protein] [protein_id=QCU59482.1] [location=63192..63884] [gbkey=CDS]		230			[locus_tag=FCU26_0063]		FCU26_0063	Rv0059
28.2698	28.1224	28.0436	28.733	29.0073	28.8133	+	Delta_76_WT	1	0.999	12	116	116	116	17	18	12	26	23	20	849217000	682375000	588254000	1009680000	948524000	771394000	2.59321	0.00891275	-0.705905	-6.72144	lcl|CP039850.1_prot_QCU59483.1_60	lcl|CP039850.1_prot_QCU59483.1_60 [locus_tag=FCU26_0064] [protein=hypothetical protein] [protein_id=QCU59483.1] [location=63901..64959] [gbkey=CDS]	lcl|CP039850.1_prot_QCU59483.1_60 [locus_tag=FCU26_0064] [protein=hypothetical protein] [protein_id=QCU59483.1] [location=63901..64959] [gbkey=CDS]		352			[locus_tag=FCU26_0064]		FCU26_0064	Rv0060
29.0771	29.0561	28.6222	29.139	28.5938	29.6099			1	0.999	7	107	107	107	23	26	18	8	14	18	916031000	808077000	940991000	714165000	1135360000	1269610000	0.233781	0.63685	-0.195783	-0.595215	lcl|CP039850.1_prot_QCU59485.1_62	lcl|CP039850.1_prot_QCU59485.1_62 [gene=celA1] [locus_tag=FCU26_0066] [protein=putative cellulase celA1 (ENDOGLUCANASE)] [protein_id=QCU59485.1] [location=65544..66686] [gbkey=CDS]	lcl|CP039850.1_prot_QCU59485.1_62 [gene=celA1] [locus_tag=FCU26_0066] [protein=putative cellulase celA1 (ENDOGLUCANASE)] [protein_id=QCU59485.1] [location=65544..66686] [gbkey=CDS]		380			[gene=celA1]		FCU26_0066	Rv0062
28.5374	28.4928	28.0873	28.5253	28.2418	28.7593			1	0.999	9	78	78	78	14	18	9	15	10	12	815652000	759433000	579200000	594713000	629412000	738117000	0.262556	0.602541	-0.136318	-0.658285	lcl|CP039850.1_prot_QCU59486.1_63	lcl|CP039850.1_prot_QCU59486.1_63 [locus_tag=FCU26_0067] [protein=putative oxidoreductase] [protein_id=QCU59486.1] [location=66915..68354] [gbkey=CDS]	lcl|CP039850.1_prot_QCU59486.1_63 [locus_tag=FCU26_0067] [protein=putative oxidoreductase] [protein_id=QCU59486.1] [location=66915..68354] [gbkey=CDS]		479			[locus_tag=FCU26_0067]		FCU26_0067	Rv0063
28.0767	28.5059	28.5301	28.6288	28.2899	28.8459			1	0.999	4	46	46	46	8	11	7	5	8	7	494345000	698665000	319442000	718074000	581113000	1011370000	0.423876	0.400611	-0.217288	-0.993244	lcl|CP039850.1_prot_QCU59488.1_65	lcl|CP039850.1_prot_QCU59488.1_65 [locus_tag=FCU26_0069] [protein=Conserved hypothetical protein,antitoxin] [protein_id=QCU59488.1] [location=71618..71857] [gbkey=CDS]	lcl|CP039850.1_prot_QCU59488.1_65 [locus_tag=FCU26_0069] [protein=Conserved hypothetical protein,antitoxin] [protein_id=QCU59488.1] [location=71618..71857] [gbkey=CDS]		79			[locus_tag=FCU26_0069]		FCU26_0069	Rv0064A
23.8681	24.2084	26.106	27.3963	26.6846	27.4782	+	Delta_76_WT	1	0.999	3	18	18	18	0	2	3	5	4	4	0	133502000	59924300	326792000	219028000	344110000	1.53232	0.0280976	-2.45886	-3.32086	lcl|CP039850.1_prot_QCU59489.1_66	lcl|CP039850.1_prot_QCU59489.1_66 [locus_tag=FCU26_0070] [protein=hypothetical protein] [protein_id=QCU59489.1] [location=71850..72251] [gbkey=CDS]	lcl|CP039850.1_prot_QCU59489.1_66 [locus_tag=FCU26_0070] [protein=hypothetical protein] [protein_id=QCU59489.1] [location=71850..72251] [gbkey=CDS]		133			[locus_tag=FCU26_0070]		FCU26_0070	Rv0065
28.5939	28.7935	28.3226	29.1173	29.0619	29.0198	+	Delta_76_WT	1	0.999	26	293	293	293	41	50	34	59	53	56	626803000	834496000	542066000	924635000	1755480000	980423000	1.62787	0.0248506	-0.496281	-3.56135	lcl|CP039850.1_prot_QCU59490.1_67	lcl|CP039850.1_prot_QCU59490.1_67 [gene=icd2] [locus_tag=FCU26_0071] [protein=putative isocitrate dehydrogenase] [protein_id=QCU59490.1] [location=complement(72303..74540)] [gbkey=CDS]	lcl|CP039850.1_prot_QCU59490.1_67 [gene=icd2] [locus_tag=FCU26_0071] [protein=putative isocitrate dehydrogenase] [protein_id=QCU59490.1] [location=complement(72303..74540)] [gbkey=CDS]		745			[gene=icd2]		FCU26_0071	Rv0066c
27.1318	27.4865	27.246	27.3072	26.9991	27.1299			1	0.999	5	26	26	36	8	6	3	5	6	8	313464000	395971000	135151000	422607000	292885000	325101000	0.446198	0.374448	0.14269	1.03791	lcl|CP039850.1_prot_QCU59492.1_69	lcl|CP039850.1_prot_QCU59492.1_69 [locus_tag=FCU26_0073] [protein=putative oxidoreductase] [protein_id=QCU59492.1] [location=75330..76241] [gbkey=CDS]	lcl|CP039850.1_prot_QCU59492.1_69 [locus_tag=FCU26_0073] [protein=putative oxidoreductase] [protein_id=QCU59492.1] [location=75330..76241] [gbkey=CDS]		303			[locus_tag=FCU26_0073]		FCU26_0073	Rv0068
24.3174	24.9656	24.302	25.8503	28.2206	27.5772	+	Delta_76_WT	1	0.999	2	13	13	13	1	3	0	3	3	3	777308	116796000	0	88892000	252094000	150809000	1.6539	0.0239634	-2.68768	-3.62862	lcl|CP039850.1_prot_QCU59493.1_70	lcl|CP039850.1_prot_QCU59493.1_70 [gene=sdaA] [locus_tag=FCU26_0074] [protein=putative l-serine dehydratase sdaA] [protein_id=QCU59493.1] [location=complement(76266..77651)] [gbkey=CDS]	lcl|CP039850.1_prot_QCU59493.1_70 [gene=sdaA] [locus_tag=FCU26_0074] [protein=putative l-serine dehydratase sdaA] [protein_id=QCU59493.1] [location=complement(76266..77651)] [gbkey=CDS]		461			[gene=sdaA]		FCU26_0074	Rv0069c
23.8471	24.2518	26.101	27.8205	26.9982	27.6518	+	Delta_76_WT	1	0.999	3	16	16	16	1	0	1	6	5	3	123337000	0	57038000	211431000	164082000	220549000	1.69523	0.0228162	-2.75684	-3.73705	lcl|CP039850.1_prot_QCU59496.1_73	lcl|CP039850.1_prot_QCU59496.1_73 [locus_tag=FCU26_0077] [protein=glutamine-transport transmembrane protein ABC transporter] [protein_id=QCU59496.1] [location=80698..81747] [gbkey=CDS]	lcl|CP039850.1_prot_QCU59496.1_73 [locus_tag=FCU26_0077] [protein=glutamine-transport transmembrane protein ABC transporter] [protein_id=QCU59496.1] [location=80698..81747] [gbkey=CDS]		349			[locus_tag=FCU26_0077]		FCU26_0077	Rv0072
27.557	27.2631	27.0904	26.5758	27.6009	27.7108			1	0.999	6	38	38	38	8	9	7	4	4	6	446916000	433571000	260817000	279645000	307766000	266914000	0.00653053	0.989306	0.00768661	0.0199011	lcl|CP039850.1_prot_QCU59501.1_78	lcl|CP039850.1_prot_QCU59501.1_78 [locus_tag=FCU26_0082] [protein=putative oxidoreductase] [protein_id=QCU59501.1] [location=complement(85710..86540)] [gbkey=CDS]	lcl|CP039850.1_prot_QCU59501.1_78 [locus_tag=FCU26_0082] [protein=putative oxidoreductase] [protein_id=QCU59501.1] [location=complement(85710..86540)] [gbkey=CDS]		276			[locus_tag=FCU26_0082]		FCU26_0082	Rv0077c
28.5505	28.4721	28.7071	28.0001	27.7995	27.714	+	Delta_76_WT	1	0.999	5	66	66	66	22	19	5	3	10	7	890486000	722049000	428803000	65760500	270080000	476637000	2.60089	0.00922222	0.73863	6.75337	lcl|CP039850.1_prot_QCU59502.1_79	lcl|CP039850.1_prot_QCU59502.1_79 [locus_tag=FCU26_0083] [protein=putative transcriptional regulatory protein] [protein_id=QCU59502.1] [location=86602..87207] [gbkey=CDS]	lcl|CP039850.1_prot_QCU59502.1_79 [locus_tag=FCU26_0083] [protein=putative transcriptional regulatory protein] [protein_id=QCU59502.1] [location=86602..87207] [gbkey=CDS]		201			[locus_tag=FCU26_0083]		FCU26_0083	Rv0078
26.7782	27.2727	26.7141	27.4211	27.0524	28.6759			1	0.999	5	49	49	49	6	11	5	8	9	10	314274000	317578000	204016000	253244000	159406000	372404000	0.693333	0.188344	-0.794788	-1.52221	lcl|CP039850.1_prot_QCU59503.1_80	lcl|CP039850.1_prot_QCU59503.1_80 [locus_tag=FCU26_0084] [protein=Hypothetical protein] [protein_id=QCU59503.1] [location=complement(87282..87875)] [gbkey=CDS]	lcl|CP039850.1_prot_QCU59503.1_80 [locus_tag=FCU26_0084] [protein=Hypothetical protein] [protein_id=QCU59503.1] [location=complement(87282..87875)] [gbkey=CDS]		197			[locus_tag=FCU26_0084]		FCU26_0084	Rv0078A
27.766	28.3124	28.0593	27.9553	27.809	27.6926			1	0.999	10	92	92	92	14	17	14	17	16	14	345764000	498220000	390267000	270270000	297467000	292522000	0.576649	0.25838	0.22687	1.29483	lcl|CP039850.1_prot_QCU59505.1_82	lcl|CP039850.1_prot_QCU59505.1_82 [locus_tag=FCU26_0086] [protein=Hypothetical protein] [protein_id=QCU59505.1] [location=88278..89099] [gbkey=CDS]	lcl|CP039850.1_prot_QCU59505.1_82 [locus_tag=FCU26_0086] [protein=Hypothetical protein] [protein_id=QCU59505.1] [location=88278..89099] [gbkey=CDS]		273			[locus_tag=FCU26_0086]		FCU26_0086	Rv0079
27.3639	27.0229	26.3411	27.8009	28.8614	28.71	+	Delta_76_WT	1	0.999	4	28	28	28	7	8	2	5	3	3	218220000	176702000	130088000	182272000	780350000	511635000	1.58847	0.0251213	-1.54813	-3.46098	lcl|CP039850.1_prot_QCU59506.1_83	lcl|CP039850.1_prot_QCU59506.1_83 [locus_tag=FCU26_0087] [protein=hypothetical protein] [protein_id=QCU59506.1] [location=89096..89554] [gbkey=CDS]	lcl|CP039850.1_prot_QCU59506.1_83 [locus_tag=FCU26_0087] [protein=hypothetical protein] [protein_id=QCU59506.1] [location=89096..89554] [gbkey=CDS]		152			[locus_tag=FCU26_0087]		FCU26_0087	Rv0080
26.527	27.5805	27.7724	27.4265	28.5641	27.0035			1	0.999	3	24	24	24	4	5	4	3	5	3	218541000	243730000	227947000	213707000	230109000	165174000	0.241875	0.629431	-0.37143	-0.613092	lcl|CP039850.1_prot_QCU59507.1_84	lcl|CP039850.1_prot_QCU59507.1_84 [locus_tag=FCU26_0088] [protein=putative transcriptional regulatory protein] [protein_id=QCU59507.1] [location=89649..89993] [gbkey=CDS]	lcl|CP039850.1_prot_QCU59507.1_84 [locus_tag=FCU26_0088] [protein=putative transcriptional regulatory protein] [protein_id=QCU59507.1] [location=89649..89993] [gbkey=CDS]		114			[locus_tag=FCU26_0088]		FCU26_0088	Rv0081
31.9968	32.0737	30.4698	32.0198	32.155	31.6972			1	0.999	9	269	269	269	41	50	42	47	46	43	8112130000	22008600000	1594220000	8273680000	7478760000	3180750000	0.340128	0.495397	-0.44391	-0.822584	lcl|CP039850.1_prot_QCU59514.1_91	lcl|CP039850.1_prot_QCU59514.1_91 [locus_tag=FCU26_0095] [protein=Hypothetical protein] [protein_id=QCU59514.1] [location=97001..97675] [gbkey=CDS]	lcl|CP039850.1_prot_QCU59514.1_91 [locus_tag=FCU26_0095] [protein=Hypothetical protein] [protein_id=QCU59514.1] [location=97001..97675] [gbkey=CDS]		224			[locus_tag=FCU26_0095]		FCU26_0095	Rv0088
24.9985	24.5935	25.2668	26.1507	27.2052	27.1525	+	Delta_76_WT	1	0.999	5	19	19	19	0	1	0	6	9	3	0	144837000	0	202406000	365667000	255672000	2.05301	0.0165749	-1.88321	-4.76833	lcl|CP039850.1_prot_QCU59516.1_93	lcl|CP039850.1_prot_QCU59516.1_93 [locus_tag=FCU26_0097] [protein=putative membrane protein] [protein_id=QCU59516.1] [location=98554..99324] [gbkey=CDS]	lcl|CP039850.1_prot_QCU59516.1_93 [locus_tag=FCU26_0097] [protein=putative membrane protein] [protein_id=QCU59516.1] [location=98554..99324] [gbkey=CDS]		256			[locus_tag=FCU26_0097]		FCU26_0097	Rv0090
27.9486	28.5941	25.395	29.1317	29.1335	29.2777			1	0.999	9	74	74	74	4	12	1	16	19	22	367316000	421997000	91821200	808556000	1620420000	1149400000	0.890575	0.10933	-1.86839	-1.91062	lcl|CP039850.1_prot_QCU59517.1_94	lcl|CP039850.1_prot_QCU59517.1_94 [gene=mtn] [locus_tag=FCU26_0098] [protein=putative bifunctional mta/sah nucleosidase mtn] [protein_id=QCU59517.1] [location=99758..100525] [gbkey=CDS]	lcl|CP039850.1_prot_QCU59517.1_94 [gene=mtn] [locus_tag=FCU26_0098] [protein=putative bifunctional mta/sah nucleosidase mtn] [protein_id=QCU59517.1] [location=99758..100525] [gbkey=CDS]		255			[gene=mtn]		FCU26_0098	Rv0091
29.5582	29.7091	29.6766	30.0274	30.0986	26.4515			1	0.999	5	22	22	22	3	4	2	4	8	1	1298690000	2689150000	1644490000	147049000	1784320000	111823000	0.260875	0.603306	0.788764	0.654636	lcl|CP039850.1_prot_QCU59518.1_95	lcl|CP039850.1_prot_QCU59518.1_95 [gene=ctpA] [locus_tag=FCU26_0099] [protein=putative cation transporter p-type atpase A ctpA] [protein_id=QCU59518.1] [location=100657..102942] [gbkey=CDS]	lcl|CP039850.1_prot_QCU59518.1_95 [gene=ctpA] [locus_tag=FCU26_0099] [protein=putative cation transporter p-type atpase A ctpA] [protein_id=QCU59518.1] [location=100657..102942] [gbkey=CDS]		761			[gene=ctpA]		FCU26_0099	Rv0092
21.1845	21.3434	24.8533	24.0378	27.1416	27.3546			1	0.9987	4	15	15	15	2	2	1	3	3	4	4020920	4865000	0	28451700	246497000	282113000	1.08762	0.0712033	-3.71759	-2.31335	lcl|CP039850.1_prot_QCU59527.1_104	lcl|CP039850.1_prot_QCU59527.1_104 [gene=nrp] [locus_tag=FCU26_0108] [protein=putative peptide synthetase nrp] [protein_id=QCU59527.1] [location=110076..117614] [gbkey=CDS]	lcl|CP039850.1_prot_QCU59527.1_104 [gene=nrp] [locus_tag=FCU26_0108] [protein=putative peptide synthetase nrp] [protein_id=QCU59527.1] [location=110076..117614] [gbkey=CDS]		2512			[gene=nrp]		FCU26_0108	Rv0101
27.8384	27.8158	27.9422	28.871	29.0754	29.4615	+	Delta_76_WT	1	0.999	33	205	205	205	17	21	10	55	51	51	253106000	360442000	93318000	349209000	685607000	679529000	2.69587	0.00891803	-1.27055	-7.15957	lcl|CP039850.1_prot_QCU59533.1_110	lcl|CP039850.1_prot_QCU59533.1_110 [gene=ctpI] [locus_tag=FCU26_0114] [protein=putative cation-transporter atpase I ctpI] [protein_id=QCU59533.1] [location=complement(125740..130617)] [gbkey=CDS]	lcl|CP039850.1_prot_QCU59533.1_110 [gene=ctpI] [locus_tag=FCU26_0114] [protein=putative cation-transporter atpase I ctpI] [protein_id=QCU59533.1] [location=complement(125740..130617)] [gbkey=CDS]		1625			[gene=ctpI]		FCU26_0114	Rv0107c
26.2112	26.7483	27.2056	29.7622	30.2695	30.0345	+	Delta_76_WT	1	0.999	9	77	77	77	2	2	3	23	24	23	103200000	116298000	134953000	733853000	2571160000	1964880000	3.28863	0.00885714	-3.30031	-10.2306	lcl|CP039850.1_prot_QCU59538.1_115	lcl|CP039850.1_prot_QCU59538.1_115 [gene=gca] [locus_tag=FCU26_0119] [protein=putative gdp-mannose 4,6-dehydratase gca] [protein_id=QCU59538.1] [location=136366..137322] [gbkey=CDS]	lcl|CP039850.1_prot_QCU59538.1_115 [gene=gca] [locus_tag=FCU26_0119] [protein=putative gdp-mannose 4,6-dehydratase gca] [protein_id=QCU59538.1] [location=136366..137322] [gbkey=CDS]		318			[gene=gca]		FCU26_0119	Rv0112, Rv1511, Rv1508A
28.9338	28.9531	25.4291	28.7878	28.3951	28.8021			1	0.999	3	46	46	46	8	8	0	10	13	7	738430000	835388000	0	679455000	421033000	1017500000	0.307587	0.540301	-0.889633	-0.754551	lcl|CP039850.1_prot_QCU59542.1_119	lcl|CP039850.1_prot_QCU59542.1_119 [locus_tag=FCU26_0123] [protein=putative conserved membrane protein] [protein_id=QCU59542.1] [location=complement(140345..141100)] [gbkey=CDS]	lcl|CP039850.1_prot_QCU59542.1_119 [locus_tag=FCU26_0123] [protein=putative conserved membrane protein] [protein_id=QCU59542.1] [location=complement(140345..141100)] [gbkey=CDS]		251			[locus_tag=FCU26_0123]		FCU26_0123	Rv0116c
25.2535	25.5469	24.1288	26.9538	27.9577	29.0331	+	Delta_76_WT	1	0.999	4	29	29	29	4	3	4	6	6	6	37209200	53281100	43308500	253950000	541898000	501142000	1.81482	0.0191082	-3.00514	-4.0625	lcl|CP039850.1_prot_QCU59543.1_120	lcl|CP039850.1_prot_QCU59543.1_120 [gene=oxyS] [locus_tag=FCU26_0124] [protein=Oxidative stress response regulatory protein oxyS] [protein_id=QCU59543.1] [location=141278..142222] [gbkey=CDS]	lcl|CP039850.1_prot_QCU59543.1_120 [gene=oxyS] [locus_tag=FCU26_0124] [protein=Oxidative stress response regulatory protein oxyS] [protein_id=QCU59543.1] [location=141278..142222] [gbkey=CDS]		314			[gene=oxyS]		FCU26_0124	Rv0117
22.9194	24.4542	23.4648	27.6818	30.0065	29.4885	+	Delta_76_WT	1	0.999	8	22	22	22	1	1	2	4	7	7	11506200	11950000	2922300	275150000	839919000	477700000	2.54342	0.0107871	-5.44611	-6.51745	lcl|CP039850.1_prot_QCU59544.1_121	lcl|CP039850.1_prot_QCU59544.1_121 [gene=oxcA] [locus_tag=FCU26_0125] [protein=putative oxalyl-CoA decarboxylase oxcA] [protein_id=QCU59544.1] [location=complement(142206..143954)] [gbkey=CDS]	lcl|CP039850.1_prot_QCU59544.1_121 [gene=oxcA] [locus_tag=FCU26_0125] [protein=putative oxalyl-CoA decarboxylase oxcA] [protein_id=QCU59544.1] [location=complement(142206..143954)] [gbkey=CDS]		582			[gene=oxcA]		FCU26_0125	Rv0118c
26.6793	27.3891	25.0678	27.5006	27.629	28.1051			1	0.999	8	33	33	33	4	3	1	8	6	11	197841000	312158000	0	221115000	459148000	614505000	0.896078	0.1081	-1.36616	-1.92162	lcl|CP039850.1_prot_QCU59545.1_122	lcl|CP039850.1_prot_QCU59545.1_122 [gene=fadD7] [locus_tag=FCU26_0126] [protein=putative fatty-acid-CoA ligase fadD7] [protein_id=QCU59545.1] [location=144127..145704] [gbkey=CDS]	lcl|CP039850.1_prot_QCU59545.1_122 [gene=fadD7] [locus_tag=FCU26_0126] [protein=putative fatty-acid-CoA ligase fadD7] [protein_id=QCU59545.1] [location=144127..145704] [gbkey=CDS]		525			[gene=fadD7]		FCU26_0126	Rv0119
25.837	25.1346	24.4411	26.0554	28.2832	28.5352	+	Delta_76_WT	1	0.999	11	52	52	52	7	5	5	13	11	11	60443000	32657300	8641220	61526400	451832000	444631000	1.31597	0.0420025	-2.48706	-2.81017	lcl|CP039850.1_prot_QCU59546.1_123	lcl|CP039850.1_prot_QCU59546.1_123 [gene=fusA2b] [locus_tag=FCU26_0127] [protein=putative elongation factor g fusA2b] [protein_id=QCU59546.1] [location=complement(145705..147849)] [gbkey=CDS]	lcl|CP039850.1_prot_QCU59546.1_123 [gene=fusA2b] [locus_tag=FCU26_0127] [protein=putative elongation factor g fusA2b] [protein_id=QCU59546.1] [location=complement(145705..147849)] [gbkey=CDS]		714			[gene=fusA2b]		FCU26_0127	Rv0120c
27.5833	27.383	24.6759	27.6111	27.4373	27.3883			1	0.999	4	40	40	40	8	9	2	6	7	8	414604000	308556000	56043400	390591000	361403000	313724000	0.422729	0.402166	-0.931449	-0.990941	lcl|CP039850.1_prot_QCU59547.1_124	lcl|CP039850.1_prot_QCU59547.1_124 [locus_tag=FCU26_0128] [protein=hypothetical protein] [protein_id=QCU59547.1] [location=complement(147985..148419)] [gbkey=CDS]	lcl|CP039850.1_prot_QCU59547.1_124 [locus_tag=FCU26_0128] [protein=hypothetical protein] [protein_id=QCU59547.1] [location=complement(147985..148419)] [gbkey=CDS]		144			[locus_tag=FCU26_0128]		FCU26_0128	Rv0121c
26.2589	26.3944	26.0629	25.4469	28.0069	27.4162			1	0.999	2	20	20	20	3	4	3	3	4	3	149891000	117603000	130141000	56129800	164582000	119055000	0.387904	0.43985	-0.717936	-0.920609	lcl|CP039850.1_prot_QCU59549.1_126	lcl|CP039850.1_prot_QCU59549.1_126 [locus_tag=FCU26_0130] [protein=Hypothetical protein] [protein_id=QCU59549.1] [location=148933..149301] [gbkey=CDS]	lcl|CP039850.1_prot_QCU59549.1_126 [locus_tag=FCU26_0130] [protein=Hypothetical protein] [protein_id=QCU59549.1] [location=148933..149301] [gbkey=CDS]		122			[locus_tag=FCU26_0130]		FCU26_0130	Rv0123
30.996	30.4453	29.9318	31.397	31.0937	30.9879			1	0.999	3	298	298	298	42	44	36	61	60	55	3698900000	1263040000	1465800000	3735310000	2338890000	3778250000	0.99485	0.0877778	-0.701806	-2.12131	lcl|CP039850.1_prot_QCU59551.1_128	lcl|CP039850.1_prot_QCU59551.1_128 [gene=pepA] [locus_tag=FCU26_0132] [protein=putative serine protease pepA] [protein_id=QCU59551.1] [location=151378..152445] [gbkey=CDS]	lcl|CP039850.1_prot_QCU59551.1_128 [gene=pepA] [locus_tag=FCU26_0132] [protein=putative serine protease pepA] [protein_id=QCU59551.1] [location=151378..152445] [gbkey=CDS]		355			[gene=pepA]		FCU26_0132	Rv0125
26.2892	26.1297	25.3071	28.0905	29.6817	29.7761	+	Delta_76_WT	1	0.999	11	79	79	79	8	9	5	16	20	21	171017000	170132000	47693500	396254000	1846130000	1065860000	2.19549	0.0164644	-3.27409	-5.23191	lcl|CP039850.1_prot_QCU59552.1_129	lcl|CP039850.1_prot_QCU59552.1_129 [gene=treS] [locus_tag=FCU26_0133] [protein=Trehalose synthase treS] [protein_id=QCU59552.1] [location=152554..154359] [gbkey=CDS]	lcl|CP039850.1_prot_QCU59552.1_129 [gene=treS] [locus_tag=FCU26_0133] [protein=Trehalose synthase treS] [protein_id=QCU59552.1] [location=152554..154359] [gbkey=CDS]		601			[gene=treS]		FCU26_0133	Rv0126
28.2156	28.2828	28.3289	28.8275	28.6161	28.5855	+	Delta_76_WT	1	0.999	16	146	146	146	22	21	15	29	32	27	576088000	584838000	690050000	923823000	733229000	662134000	2.0738	0.0162691	-0.400624	-4.83393	lcl|CP039850.1_prot_QCU59553.1_130	lcl|CP039850.1_prot_QCU59553.1_130 [locus_tag=FCU26_0134] [protein=hypothetical protein] [protein_id=QCU59553.1] [location=154462..155829] [gbkey=CDS]	lcl|CP039850.1_prot_QCU59553.1_130 [locus_tag=FCU26_0134] [protein=hypothetical protein] [protein_id=QCU59553.1] [location=154462..155829] [gbkey=CDS]		455			[locus_tag=FCU26_0134]		FCU26_0134	Rv0127
34.7144	34.459	33.139	33.2176	33.4213	33.0703			1	0.999	10	1007	1007	1007	189	199	183	166	129	141	21754800000	8618770000	3394050000	13480900000	108851000000	47044600000	0.804603	0.138919	0.867747	1.74011	lcl|CP039850.1_prot_QCU59555.1_132	lcl|CP039850.1_prot_QCU59555.1_132 [gene=fbpC] [locus_tag=FCU26_0136] [protein=Secreted antigen 85-c fbpC (85C)] [protein_id=QCU59555.1] [location=complement(156808..157830)] [gbkey=CDS]	lcl|CP039850.1_prot_QCU59555.1_132 [gene=fbpC] [locus_tag=FCU26_0136] [protein=Secreted antigen 85-c fbpC (85C)] [protein_id=QCU59555.1] [location=complement(156808..157830)] [gbkey=CDS]		340			[gene=fbpC]		FCU26_0136	Rv0129c
27.9535	27.2424	28.0382	27.4638	26.6715	27.4454			1	0.999	5	36	36	36	5	7	7	5	7	5	438359000	368068000	733135000	341856000	205080000	175259000	0.691093	0.18938	0.551163	1.51785	lcl|CP039850.1_prot_QCU59556.1_133	lcl|CP039850.1_prot_QCU59556.1_133 [locus_tag=FCU26_0137] [protein=hypothetical protein] [protein_id=QCU59556.1] [location=158077..158532] [gbkey=CDS]	lcl|CP039850.1_prot_QCU59556.1_133 [locus_tag=FCU26_0137] [protein=hypothetical protein] [protein_id=QCU59556.1] [location=158077..158532] [gbkey=CDS]		151			[locus_tag=FCU26_0137]		FCU26_0137	Rv0130
24.1167	26.0707	24.8833	26.2704	26.7779	27.1802	+	Delta_76_WT	1	0.999	6	28	28	28	2	4	2	6	6	8	57291500	77654900	0	200772000	256132000	324596000	1.28694	0.0459543	-1.7193	-2.74483	lcl|CP039850.1_prot_QCU59557.1_134	lcl|CP039850.1_prot_QCU59557.1_134 [gene=fadE1] [locus_tag=FCU26_0138] [protein=putative acyl-CoA dehydrogenase fadE1] [protein_id=QCU59557.1] [location=complement(158545..159888)] [gbkey=CDS]	lcl|CP039850.1_prot_QCU59557.1_134 [gene=fadE1] [locus_tag=FCU26_0138] [protein=putative acyl-CoA dehydrogenase fadE1] [protein_id=QCU59557.1] [location=complement(158545..159888)] [gbkey=CDS]		447			[gene=fadE1]		FCU26_0138	Rv0131c
23.5139	23.7416	24.6567	24.7856	29.2166	28.3043			1	0.999	6	16	16	16	3	2	1	3	3	4	3901260	3228320	3170400	9417300	218332000	142153000	1.16763	0.0584685	-3.46476	-2.48319	lcl|CP039850.1_prot_QCU59561.1_141	lcl|CP039850.1_prot_QCU59561.1_141 [gene=cyp138] [locus_tag=FCU26_0145] [protein=putative cytochrome p450 138 cyp138] [protein_id=QCU59561.1] [location=163596..164921] [gbkey=CDS]	lcl|CP039850.1_prot_QCU59561.1_141 [gene=cyp138] [locus_tag=FCU26_0145] [protein=putative cytochrome p450 138 cyp138] [protein_id=QCU59561.1] [location=163596..164921] [gbkey=CDS]		441			[gene=cyp138]		FCU26_0145	Rv0136
27.2257	27.7778	26.523	24.5754	26.3381	26.7407			1	0.999	2	10	10	10	3	4	3	0	0	0	277415000	403719000	172258000	83113100	0	0	0.786136	0.146399	1.29077	1.70377	lcl|CP039850.1_prot_QCU59562.1_142	lcl|CP039850.1_prot_QCU59562.1_142 [gene=msrA] [locus_tag=FCU26_0146] [protein=putative peptide methionine sulfoxide reductase msrA] [protein_id=QCU59562.1] [location=complement(164942..165490)] [gbkey=CDS]	lcl|CP039850.1_prot_QCU59562.1_142 [gene=msrA] [locus_tag=FCU26_0146] [protein=putative peptide methionine sulfoxide reductase msrA] [protein_id=QCU59562.1] [location=complement(164942..165490)] [gbkey=CDS]		182			[gene=msrA]		FCU26_0146	Rv0137c
26.4	26.0989	27.323	28.3597	29.1022	28.2199	+	Delta_76_WT	1	0.999	3	28	28	28	4	2	4	3	7	8	119726000	61763900	176731000	303637000	1724680000	830361000	1.88311	0.0196819	-1.95331	-4.25665	lcl|CP039850.1_prot_QCU59563.1_143	lcl|CP039850.1_prot_QCU59563.1_143 [locus_tag=FCU26_0147] [protein=hypothetical protein] [protein_id=QCU59563.1] [location=165553..166056] [gbkey=CDS]	lcl|CP039850.1_prot_QCU59563.1_143 [locus_tag=FCU26_0147] [protein=hypothetical protein] [protein_id=QCU59563.1] [location=165553..166056] [gbkey=CDS]		167			[locus_tag=FCU26_0147]		FCU26_0147	Rv0138
25.9185	26.0991	25.9551	27.0796	27.6163	27.5528	+	Delta_76_WT	1	0.999	8	41	41	41	4	4	1	8	11	13	63974000	94972300	69803900	149434000	432200000	412621000	2.8791	0.00974713	-1.42531	-8.00463	lcl|CP039850.1_prot_QCU59564.1_144	lcl|CP039850.1_prot_QCU59564.1_144 [locus_tag=FCU26_0148] [protein=Putative oxidoreductase] [protein_id=QCU59564.1] [location=166057..167079] [gbkey=CDS]	lcl|CP039850.1_prot_QCU59564.1_144 [locus_tag=FCU26_0148] [protein=Putative oxidoreductase] [protein_id=QCU59564.1] [location=166057..167079] [gbkey=CDS]		340			[locus_tag=FCU26_0148]		FCU26_0148	Rv0139
27.1484	27.0316	26.1963	26.0968	26.445	25.9118			1	0.999	2	21	21	21	4	6	5	2	2	2	168364000	134684000	158502000	29134100	205876000	186921000	0.882998	0.112195	0.640865	1.89549	lcl|CP039850.1_prot_QCU59565.1_145	lcl|CP039850.1_prot_QCU59565.1_145 [locus_tag=FCU26_0149] [protein=hypothetical protein] [protein_id=QCU59565.1] [location=167140..167520] [gbkey=CDS]	lcl|CP039850.1_prot_QCU59565.1_145 [locus_tag=FCU26_0149] [protein=hypothetical protein] [protein_id=QCU59565.1] [location=167140..167520] [gbkey=CDS]		126			[locus_tag=FCU26_0149]		FCU26_0149	Rv0140
27.7882	27.4105	24.759	27.334	27.71	27.1124			1	0.999	3	19	19	19	5	4	4	3	1	2	447461000	332653000	239897000	319138000	169817000	282203000	0.308486	0.539312	-0.732892	-0.756446	lcl|CP039850.1_prot_QCU59566.1_146	lcl|CP039850.1_prot_QCU59566.1_146 [locus_tag=FCU26_0150] [protein=Hypothetical protein] [protein_id=QCU59566.1] [location=complement(167501..167911)] [gbkey=CDS]	lcl|CP039850.1_prot_QCU59566.1_146 [locus_tag=FCU26_0150] [protein=Hypothetical protein] [protein_id=QCU59566.1] [location=complement(167501..167911)] [gbkey=CDS]		136			[locus_tag=FCU26_0150]		FCU26_0150	Rv0141c
24.3513	25.0597	25.3491	27.0713	27.4957	27.0639	+	Delta_76_WT	1	0.999	4	17	17	17	0	0	0	5	7	5	0	0	0	214210000	419573000	232737000	2.65035	0.00918182	-2.29026	-6.96232	lcl|CP039850.1_prot_QCU59568.1_148	lcl|CP039850.1_prot_QCU59568.1_148 [locus_tag=FCU26_0152] [protein=putative conserved transmembrane protein] [protein_id=QCU59568.1] [location=complement(168934..170412)] [gbkey=CDS]	lcl|CP039850.1_prot_QCU59568.1_148 [locus_tag=FCU26_0152] [protein=putative conserved transmembrane protein] [protein_id=QCU59568.1] [location=complement(168934..170412)] [gbkey=CDS]		492			[locus_tag=FCU26_0152]		FCU26_0152	Rv0143c
27.221	27.666	24.6337	27.9828	30.297	29.3162			1	0.999	4	36	36	36	6	6	4	8	5	7	278960000	244486000	111934000	308596000	1673270000	931761000	1.0919	0.0706163	-2.69176	-2.32234	lcl|CP039850.1_prot_QCU59569.1_149	lcl|CP039850.1_prot_QCU59569.1_149 [locus_tag=FCU26_0153] [protein=putative transcriptional regulatory protein] [protein_id=QCU59569.1] [location=170514..171356] [gbkey=CDS]	lcl|CP039850.1_prot_QCU59569.1_149 [locus_tag=FCU26_0153] [protein=putative transcriptional regulatory protein] [protein_id=QCU59569.1] [location=170514..171356] [gbkey=CDS]		280			[locus_tag=FCU26_0153]		FCU26_0153	Rv0144
24.8347	26.0172	23.8859	25.4035	27.7356	29.8129			1	0.999	3	14	14	14	0	1	2	3	4	4	1180160	806646	88825400	111550000	181507000	129617000	0.902805	0.107029	-2.73806	-1.93508	lcl|CP039850.1_prot_QCU59570.1_150	lcl|CP039850.1_prot_QCU59570.1_150 [locus_tag=FCU26_0154] [protein=hypothetical protein] [protein_id=QCU59570.1] [location=171445..172398] [gbkey=CDS]	lcl|CP039850.1_prot_QCU59570.1_150 [locus_tag=FCU26_0154] [protein=hypothetical protein] [protein_id=QCU59570.1] [location=171445..172398] [gbkey=CDS]		317			[locus_tag=FCU26_0154]		FCU26_0154	Rv0145
28.8629	28.736	27.6545	29.5242	28.8722	29.4897			1	0.999	9	74	71	74	7	7	10	12	19	19	386867000	340553000	101846000	585436000	4945800000	2554240000	0.936786	0.0999427	-0.87755	-2.00339	lcl|CP039850.1_prot_QCU59571.1_151	lcl|CP039850.1_prot_QCU59571.1_151 [locus_tag=FCU26_0155] [protein=hypothetical protein] [protein_id=QCU59571.1] [location=172441..173373] [gbkey=CDS]	lcl|CP039850.1_prot_QCU59571.1_151 [locus_tag=FCU26_0155] [protein=hypothetical protein] [protein_id=QCU59571.1] [location=172441..173373] [gbkey=CDS]		310			[locus_tag=FCU26_0155]		FCU26_0155	Rv0146
29.6078	29.5977	27.9211	29.8694	30.5043	30.7484			1	0.999	21	247	247	247	37	48	29	47	43	43	494053000	574912000	171245000	972676000	7093080000	4178620000	1.01008	0.085419	-1.33184	-2.15251	lcl|CP039850.1_prot_QCU59572.1_152	lcl|CP039850.1_prot_QCU59572.1_152 [locus_tag=FCU26_0156] [protein=putative aldehyde dehydrogenase (nad) dependent] [protein_id=QCU59572.1] [location=173468..174988] [gbkey=CDS]	lcl|CP039850.1_prot_QCU59572.1_152 [locus_tag=FCU26_0156] [protein=putative aldehyde dehydrogenase (nad) dependent] [protein_id=QCU59572.1] [location=173468..174988] [gbkey=CDS]		506			[locus_tag=FCU26_0156]		FCU26_0156	Rv0147
32.371	32.0501	31.5712	32.5219	32.6896	32.7126	+	Delta_76_WT	1	0.999	15	649	649	649	84	88	103	132	126	116	4666640000	3412620000	3309400000	11845700000	31469400000	24212900000	1.25908	0.0489133	-0.643955	-2.68276	lcl|CP039850.1_prot_QCU59573.1_153	lcl|CP039850.1_prot_QCU59573.1_153 [locus_tag=FCU26_0157] [protein=putative short-chain type dehydrogenase/reductase] [protein_id=QCU59573.1] [location=175063..175923] [gbkey=CDS]	lcl|CP039850.1_prot_QCU59573.1_153 [locus_tag=FCU26_0157] [protein=putative short-chain type dehydrogenase/reductase] [protein_id=QCU59573.1] [location=175063..175923] [gbkey=CDS]		286			[locus_tag=FCU26_0157]		FCU26_0157	Rv0148
24.4035	24.4663	26.0033	27.7353	26.8942	27.7754	+	Delta_76_WT	1	0.999	3	15	15	15	3	0	2	5	2	3	99340600	0	103427000	186204000	123501000	134214000	1.86574	0.0192642	-2.51059	-4.20668	lcl|CP039850.1_prot_QCU59574.1_154	lcl|CP039850.1_prot_QCU59574.1_154 [locus_tag=FCU26_0158] [protein=Putative quinone oxidoreductase] [protein_id=QCU59574.1] [location=175930..176898] [gbkey=CDS]	lcl|CP039850.1_prot_QCU59574.1_154 [locus_tag=FCU26_0158] [protein=Putative quinone oxidoreductase] [protein_id=QCU59574.1] [location=175930..176898] [gbkey=CDS]		322			[locus_tag=FCU26_0158]		FCU26_0158	Rv0149
28.087	28.3604	27.3185	28.3234	28.2009	28.248			1	0.999	10	102	102	102	16	18	17	15	15	21	463128000	512522000	385987000	491454000	500989000	570157000	0.46161	0.358491	-0.335431	-1.06859	lcl|CP039850.1_prot_QCU59578.1_158	lcl|CP039850.1_prot_QCU59578.1_158 [gene=ptbB] [locus_tag=FCU26_0162] [protein=Phosphotyrosine protein phosphatase ptpB] [protein_id=QCU59578.1] [location=complement(181385..182215)] [gbkey=CDS]	lcl|CP039850.1_prot_QCU59578.1_158 [gene=ptbB] [locus_tag=FCU26_0162] [protein=Phosphotyrosine protein phosphatase ptpB] [protein_id=QCU59578.1] [location=complement(181385..182215)] [gbkey=CDS]		276			[gene=ptbB]		FCU26_0162	Rv0153c
27.978	27.7665	27.895	28.5256	28.1568	28.3392	+	Delta_76_WT	1	0.999	14	123	123	123	16	17	11	26	25	28	427006000	403326000	376782000	643832000	520352000	487764000	1.69904	0.0226796	-0.4607	-3.74714	lcl|CP039850.1_prot_QCU59579.1_159	lcl|CP039850.1_prot_QCU59579.1_159 [gene=fadE2] [locus_tag=FCU26_0163] [protein=putative acyl-CoA dehydrogenase fadE2] [protein_id=QCU59579.1] [location=complement(182217..183428)] [gbkey=CDS]	lcl|CP039850.1_prot_QCU59579.1_159 [gene=fadE2] [locus_tag=FCU26_0163] [protein=putative acyl-CoA dehydrogenase fadE2] [protein_id=QCU59579.1] [location=complement(182217..183428)] [gbkey=CDS]		403			[gene=fadE2]		FCU26_0163	Rv0154c
29.9649	30.2087	29.1234	30.3613	31.0577	31.4139			1	0.999	14	282	282	282	38	46	34	54	58	52	2476650000	3057420000	749199000	2792380000	5355430000	6430000000	1.22695	0.0519003	-1.17865	-2.61192	lcl|CP039850.1_prot_QCU59580.1_160	lcl|CP039850.1_prot_QCU59580.1_160 [gene=pntAa] [locus_tag=FCU26_0164] [protein=putative nad(p) transhydrogenase (subunit alpha) pntAa] [protein_id=QCU59580.1] [location=183852..184952] [gbkey=CDS]	lcl|CP039850.1_prot_QCU59580.1_160 [gene=pntAa] [locus_tag=FCU26_0164] [protein=putative nad(p) transhydrogenase (subunit alpha) pntAa] [protein_id=QCU59580.1] [location=183852..184952] [gbkey=CDS]		366			[gene=pntAa]		FCU26_0164	Rv0155
22.0242	25.7389	25.5371	24.6436	28.8937	28.462			1	0.999	2	21	21	21	1	1	1	8	6	4	6044780	7473680	6298720	36736900	416528000	449740000	0.733948	0.170825	-2.89969	-1.6015	lcl|CP039850.1_prot_QCU59581.1_161	lcl|CP039850.1_prot_QCU59581.1_161 [gene=pntAb] [locus_tag=FCU26_0165] [protein=putative nad(p) transhydrogenase (subunit alpha) pntAb] [protein_id=QCU59581.1] [location=184953..185285] [gbkey=CDS]	lcl|CP039850.1_prot_QCU59581.1_161 [gene=pntAb] [locus_tag=FCU26_0165] [protein=putative nad(p) transhydrogenase (subunit alpha) pntAb] [protein_id=QCU59581.1] [location=184953..185285] [gbkey=CDS]		110			[gene=pntAb]		FCU26_0165	Rv0156
29.5307	29.5525	29.4455	30.3526	30.1045	30.5004	+	Delta_76_WT	1	0.999	8	115	115	115	14	17	18	25	19	22	1463150000	1317040000	766184000	3040700000	1534150000	2499310000	2.59861	0.00915862	-0.809587	-6.74386	lcl|CP039850.1_prot_QCU59582.1_162	lcl|CP039850.1_prot_QCU59582.1_162 [gene=pntB] [locus_tag=FCU26_0166] [protein=putative nad(p) transhydrogenase (subunit beta) pntB] [protein_id=QCU59582.1] [location=185282..186709] [gbkey=CDS]	lcl|CP039850.1_prot_QCU59582.1_162 [gene=pntB] [locus_tag=FCU26_0166] [protein=putative nad(p) transhydrogenase (subunit beta) pntB] [protein_id=QCU59582.1] [location=185282..186709] [gbkey=CDS]		475			[gene=pntB]		FCU26_0166	Rv0157
25.4462	26.8505	25.1611	27.6199	28.9017	29.1775	+	Delta_76_WT	1	0.999	5	19	19	19	2	3	1	4	5	4	129493000	133754000	7148950	226358000	821864000	579653000	1.74628	0.0213197	-2.74712	-3.87377	lcl|CP039850.1_prot_QCU59583.1_163	lcl|CP039850.1_prot_QCU59583.1_163 [locus_tag=FCU26_0167] [protein=putative transcriptional regulatory protein] [protein_id=QCU59583.1] [location=187015..187659] [gbkey=CDS]	lcl|CP039850.1_prot_QCU59583.1_163 [locus_tag=FCU26_0167] [protein=putative transcriptional regulatory protein] [protein_id=QCU59583.1] [location=187015..187659] [gbkey=CDS]		214			[locus_tag=FCU26_0167]		FCU26_0167	Rv0158
27.6712	27.6076	28.4503	27.4771	27.4083	27.8066			1	0.999	10	74	74	74	14	17	5	17	14	7	444618000	463944000	160734000	418280000	550885000	517273000	0.508851	0.312613	0.345706	1.16199	lcl|CP039850.1_prot_QCU59586.1_166	lcl|CP039850.1_prot_QCU59586.1_166 [locus_tag=FCU26_0170] [protein=Putative oxidoreductase] [protein_id=QCU59586.1] [location=190837..192186] [gbkey=CDS]	lcl|CP039850.1_prot_QCU59586.1_166 [locus_tag=FCU26_0170] [protein=Putative oxidoreductase] [protein_id=QCU59586.1] [location=190837..192186] [gbkey=CDS]		449			[locus_tag=FCU26_0170]		FCU26_0170	Rv0161
24.2271	24.6723	23.9536	27.7477	28.6106	28.4613	+	Delta_76_WT	1	0.999	6	15	15	15	1	1	0	5	4	4	0	114745000	0	161574000	338189000	332451000	3.52635	0.00953846	-3.98888	-11.7754	lcl|CP039850.1_prot_QCU59587.1_167	lcl|CP039850.1_prot_QCU59587.1_167 [gene=adhE1] [locus_tag=FCU26_0171] [protein=Putative zinc-type alcohol dehydrogenase (e subunit) adhE] [protein_id=QCU59587.1] [location=complement(192214..193365)] [gbkey=CDS]	lcl|CP039850.1_prot_QCU59587.1_167 [gene=adhE1] [locus_tag=FCU26_0171] [protein=Putative zinc-type alcohol dehydrogenase (e subunit) adhE] [protein_id=QCU59587.1] [location=complement(192214..193365)] [gbkey=CDS]		383			[gene=adhE1]		FCU26_0171	Rv0162c
30.1425	29.1266	29.2275	28.5726	31.0811	31.0802			1	0.999	5	77	77	77	8	9	4	12	19	25	1268910000	1675710000	343250000	1028820000	2909270000	2776140000	0.344698	0.489659	-0.745751	-0.83205	lcl|CP039850.1_prot_QCU59589.1_169	lcl|CP039850.1_prot_QCU59589.1_169 [locus_tag=FCU26_0173] [protein=Conserved protein TB18.5] [protein_id=QCU59589.1] [location=193856..194341] [gbkey=CDS]	lcl|CP039850.1_prot_QCU59589.1_169 [locus_tag=FCU26_0173] [protein=Conserved protein TB18.5] [protein_id=QCU59589.1] [location=193856..194341] [gbkey=CDS]		161			[locus_tag=FCU26_0173]		FCU26_0173	Rv0164
29.4545	29.413	29.3154	29.2509	29.4587	30.0373			1	0.999	12	152	143	152	23	26	23	23	24	33	1743330000	1322360000	1453610000	836401000	1539040000	1544980000	0.323205	0.516762	-0.188051	-0.787347	lcl|CP039850.1_prot_QCU59593.1_174	lcl|CP039850.1_prot_QCU59593.1_174 [gene=mce1A] [locus_tag=FCU26_0179] [protein=MCE-family protein mce1A] [protein_id=QCU59593.1] [location=198766..200130] [gbkey=CDS]	lcl|CP039850.1_prot_QCU59593.1_174 [gene=mce1A] [locus_tag=FCU26_0179] [protein=MCE-family protein mce1A] [protein_id=QCU59593.1] [location=198766..200130] [gbkey=CDS]		454			[gene=mce1A]		FCU26_0179	Rv0169
29.5383	29.5999	28.9206	29.4385	29.689	29.8908			1	0.999	11	175	175	175	27	38	26	28	25	31	2592040000	1313580000	1209580000	1400970000	882558000	2253070000	0.560164	0.272115	-0.319814	-1.26262	lcl|CP039850.1_prot_QCU59594.1_175	lcl|CP039850.1_prot_QCU59594.1_175 [gene=mce1B] [locus_tag=FCU26_0180] [protein=MCE-family protein mce1B] [protein_id=QCU59594.1] [location=200127..201167] [gbkey=CDS]	lcl|CP039850.1_prot_QCU59594.1_175 [gene=mce1B] [locus_tag=FCU26_0180] [protein=MCE-family protein mce1B] [protein_id=QCU59594.1] [location=200127..201167] [gbkey=CDS]		346			[gene=mce1B]		FCU26_0180	Rv0170
30.2633	30.1608	29.4787	29.7592	29.5737	29.8352			1	0.999	19	326	326	326	56	57	70	49	48	46	2825260000	2960220000	2217810000	1955160000	1105290000	1087860000	0.40154	0.426239	0.24483	0.948248	lcl|CP039850.1_prot_QCU59595.1_176	lcl|CP039850.1_prot_QCU59595.1_176 [gene=mce1C] [locus_tag=FCU26_0181] [protein=MCE-family protein mce1C] [protein_id=QCU59595.1] [location=201164..202711] [gbkey=CDS]	lcl|CP039850.1_prot_QCU59595.1_176 [gene=mce1C] [locus_tag=FCU26_0181] [protein=MCE-family protein mce1C] [protein_id=QCU59595.1] [location=201164..202711] [gbkey=CDS]		515			[gene=mce1C]		FCU26_0181	Rv0171
30.6307	30.8168	29.4015	30.118	30.216	30.8001			1	0.999	19	372	358	372	61	69	46	60	67	69	3621560000	2647690000	1408200000	2264060000	2622120000	1697670000	0.0673451	0.884588	-0.0950451	-0.193007	lcl|CP039850.1_prot_QCU59596.1_177	lcl|CP039850.1_prot_QCU59596.1_177 [gene=mce1D] [locus_tag=FCU26_0182] [protein=MCE-family protein mce1D] [protein_id=QCU59596.1] [location=202708..204300] [gbkey=CDS]	lcl|CP039850.1_prot_QCU59596.1_177 [gene=mce1D] [locus_tag=FCU26_0182] [protein=MCE-family protein mce1D] [protein_id=QCU59596.1] [location=202708..204300] [gbkey=CDS]		530			[gene=mce1D]		FCU26_0182	Rv0172
29.6791	29.6434	29.6069	29.8578	29.8446	29.8884	+	Delta_76_WT	1	0.999	17	214	193	214	34	34	28	37	38	43	1983010000	2103760000	1890720000	2614170000	1272740000	1821110000	3.07005	0.006	-0.220467	-8.98008	lcl|CP039850.1_prot_QCU59597.1_178	lcl|CP039850.1_prot_QCU59597.1_178 [gene=lprK] [locus_tag=FCU26_0183] [protein=putative mce-family lipoprotein lprK (MCE-family lipoprotein mce1E)] [protein_id=QCU59597.1] [location=204297..205469] [gbkey=CDS]	lcl|CP039850.1_prot_QCU59597.1_178 [gene=lprK] [locus_tag=FCU26_0183] [protein=putative mce-family lipoprotein lprK (MCE-family lipoprotein mce1E)] [protein_id=QCU59597.1] [location=204297..205469] [gbkey=CDS]		390			[gene=lprK]		FCU26_0183	Rv1970, Rv0173
29.6045	29.5924	30.0551	29.73	29.5953	29.5708			1	0.999	19	251	251	251	45	40	29	44	42	51	1386560000	922696000	1819000000	1966840000	2077040000	2122990000	0.301072	0.549293	0.118611	0.740787	lcl|CP039850.1_prot_QCU59598.1_179	lcl|CP039850.1_prot_QCU59598.1_179 [gene=mce1F] [locus_tag=FCU26_0184] [protein=MCE-family protein mce1F] [protein_id=QCU59598.1] [location=205463..207010] [gbkey=CDS]	lcl|CP039850.1_prot_QCU59598.1_179 [gene=mce1F] [locus_tag=FCU26_0184] [protein=MCE-family protein mce1F] [protein_id=QCU59598.1] [location=205463..207010] [gbkey=CDS]		515			[gene=mce1F]		FCU26_0184	Rv1971, Rv0174
28.1259	28.1331	28.0565	29.1233	29.3236	29.5183	+	Delta_76_WT	1	0.999	9	217	217	217	16	22	23	57	39	60	551336000	549629000	603800000	1013370000	1077620000	1054380000	3.32149	0.00978947	-1.21656	-10.4321	lcl|CP039850.1_prot_QCU59599.1_180	lcl|CP039850.1_prot_QCU59599.1_180 [locus_tag=FCU26_0185] [protein=putative conserved mce associated membrane protein] [protein_id=QCU59599.1] [location=207046..207687] [gbkey=CDS]	lcl|CP039850.1_prot_QCU59599.1_180 [locus_tag=FCU26_0185] [protein=putative conserved mce associated membrane protein] [protein_id=QCU59599.1] [location=207046..207687] [gbkey=CDS]		213			[locus_tag=FCU26_0185]		FCU26_0185	Rv0175
28.5067	28.3182	27.6541	28.8902	28.8541	29.3635	+	Delta_76_WT	1	0.999	7	64	64	64	5	9	4	15	17	14	481588000	430530000	217941000	518667000	795326000	684260000	1.33844	0.0402929	-0.876253	-2.86122	lcl|CP039850.1_prot_QCU59600.1_181	lcl|CP039850.1_prot_QCU59600.1_181 [locus_tag=FCU26_0186] [protein=putative conserved mce associated transmembrane protein] [protein_id=QCU59600.1] [location=207684..208652] [gbkey=CDS]	lcl|CP039850.1_prot_QCU59600.1_181 [locus_tag=FCU26_0186] [protein=putative conserved mce associated transmembrane protein] [protein_id=QCU59600.1] [location=207684..208652] [gbkey=CDS]		322			[locus_tag=FCU26_0186]		FCU26_0186	Rv0176
28.7682	28.2527	29.6184	29.2021	29.7877	29.8856			1	0.999	7	81	81	81	11	11	10	16	16	17	756510000	859468000	1047620000	578052000	1026100000	861871000	0.758748	0.159241	-0.745403	-1.65003	lcl|CP039850.1_prot_QCU59601.1_182	lcl|CP039850.1_prot_QCU59601.1_182 [locus_tag=FCU26_0187] [protein=putative conserved mce associated protein] [protein_id=QCU59601.1] [location=208649..209203] [gbkey=CDS]	lcl|CP039850.1_prot_QCU59601.1_182 [locus_tag=FCU26_0187] [protein=putative conserved mce associated protein] [protein_id=QCU59601.1] [location=208649..209203] [gbkey=CDS]		184			[locus_tag=FCU26_0187]		FCU26_0187	Rv0177
28.1368	28.0507	28.9851	28.7878	28.594	28.6513			1	0.999	12	160	160	160	19	20	16	34	40	31	698516000	577160000	541011000	1494660000	1083590000	877117000	0.399699	0.428158	-0.286809	-0.944524	lcl|CP039850.1_prot_QCU59602.1_183	lcl|CP039850.1_prot_QCU59602.1_183 [locus_tag=FCU26_0188] [protein=putative conserved MCE associated membrane protein] [protein_id=QCU59602.1] [location=209170..209904] [gbkey=CDS]	lcl|CP039850.1_prot_QCU59602.1_183 [locus_tag=FCU26_0188] [protein=putative conserved MCE associated membrane protein] [protein_id=QCU59602.1] [location=209170..209904] [gbkey=CDS]		244			[locus_tag=FCU26_0188]		FCU26_0188	Rv0178
28.2664	28.0518	27.244	28.6598	28.6408	28.9965	+	Delta_76_WT	1	0.999	8	45	45	45	8	10	5	7	6	9	241122000	276538000	363347000	353513000	743210000	602641000	1.2874	0.0460096	-0.911622	-2.74584	lcl|CP039850.1_prot_QCU59603.1_184	lcl|CP039850.1_prot_QCU59603.1_184 [gene=lprO] [locus_tag=FCU26_0189] [protein=Putative lipoprotein lprO] [protein_id=QCU59603.1] [location=complement(209935..211044)] [gbkey=CDS]	lcl|CP039850.1_prot_QCU59603.1_184 [gene=lprO] [locus_tag=FCU26_0189] [protein=Putative lipoprotein lprO] [protein_id=QCU59603.1] [location=complement(209935..211044)] [gbkey=CDS]		369			[gene=lprO]		FCU26_0189	Rv0179c
27.6458	27.9803	27.7558	28.5721	29.0531	29.6127	+	Delta_76_WT	1	0.999	11	119	119	119	8	13	5	27	27	39	435725000	397783000	336205000	766971000	941981000	1654650000	1.81485	0.0191504	-1.28533	-4.06259	lcl|CP039850.1_prot_QCU59604.1_185	lcl|CP039850.1_prot_QCU59604.1_185 [locus_tag=FCU26_0190] [protein=putative conserved transmembrane protein] [protein_id=QCU59604.1] [location=complement(211124..212482)] [gbkey=CDS]	lcl|CP039850.1_prot_QCU59604.1_185 [locus_tag=FCU26_0190] [protein=putative conserved transmembrane protein] [protein_id=QCU59604.1] [location=complement(211124..212482)] [gbkey=CDS]		452			[locus_tag=FCU26_0190]		FCU26_0190	Rv0180c
23.5478	24.4097	24.8972	28.2394	28.132	29.2384	+	Delta_76_WT	1	0.999	6	23	23	23	1	1	1	5	6	9	3316380	10978400	82019900	204542000	820362000	605837000	2.88612	0.00986047	-4.25165	-8.03869	lcl|CP039850.1_prot_QCU59606.1_187	lcl|CP039850.1_prot_QCU59606.1_187 [gene=sigG] [locus_tag=FCU26_0192] [protein=putative alternative rna polymerase sigma factor sigG] [protein_id=QCU59606.1] [location=complement(213260..214372)] [gbkey=CDS]	lcl|CP039850.1_prot_QCU59606.1_187 [gene=sigG] [locus_tag=FCU26_0192] [protein=putative alternative rna polymerase sigma factor sigG] [protein_id=QCU59606.1] [location=complement(213260..214372)] [gbkey=CDS]		370			[gene=sigG]		FCU26_0192	Rv0182c
29.938	29.8495	29.4664	30.1762	30.982	30.616	+	Delta_76_WT	1	0.999	14	237	237	237	26	32	21	54	47	57	1817770000	2156950000	594380000	1881600000	5336460000	2928360000	1.42562	0.0351262	-0.840143	-3.06349	lcl|CP039850.1_prot_QCU59607.1_188	lcl|CP039850.1_prot_QCU59607.1_188 [locus_tag=FCU26_0193] [protein=putative lysophospholipase] [protein_id=QCU59607.1] [location=214320..215159] [gbkey=CDS]	lcl|CP039850.1_prot_QCU59607.1_188 [locus_tag=FCU26_0193] [protein=putative lysophospholipase] [protein_id=QCU59607.1] [location=214320..215159] [gbkey=CDS]		279			[locus_tag=FCU26_0193]		FCU26_0193	Rv0183
26.0815	26.5223	26.0826	28.4131	31.2096	31.0365	+	Delta_76_WT	1	0.999	6	67	67	67	6	10	5	15	17	14	165758000	152362000	120777000	591651000	3618940000	1942040000	1.91669	0.0194127	-3.99093	-4.35446	lcl|CP039850.1_prot_QCU59608.1_189	lcl|CP039850.1_prot_QCU59608.1_189 [locus_tag=FCU26_0194] [protein=hypothetical protein] [protein_id=QCU59608.1] [location=215201..215950] [gbkey=CDS]	lcl|CP039850.1_prot_QCU59608.1_189 [locus_tag=FCU26_0194] [protein=hypothetical protein] [protein_id=QCU59608.1] [location=215201..215950] [gbkey=CDS]		249			[locus_tag=FCU26_0194]		FCU26_0194	Rv0184
26.0067	26.2033	25.5711	27.4001	28.9628	28.2407	+	Delta_76_WT	1	0.999	3	32	32	32	6	4	2	7	6	7	110736000	96353400	16281200	316585000	688033000	613660000	2.01622	0.0170349	-2.27413	-4.6539	lcl|CP039850.1_prot_QCU59609.1_190	lcl|CP039850.1_prot_QCU59609.1_190 [locus_tag=FCU26_0195] [protein=hypothetical protein] [protein_id=QCU59609.1] [location=215947..216456] [gbkey=CDS]	lcl|CP039850.1_prot_QCU59609.1_190 [locus_tag=FCU26_0195] [protein=hypothetical protein] [protein_id=QCU59609.1] [location=215947..216456] [gbkey=CDS]		169			[locus_tag=FCU26_0195]		FCU26_0195	Rv0185
27.545	27.5325	25.3066	27.8739	28.3569	28.6662			1	0.999	6	45	45	45	7	6	2	9	11	10	351877000	332755000	0	523571000	694890000	928208000	0.900823	0.107646	-1.50428	-1.93111	lcl|CP039850.1_prot_QCU59611.1_192	lcl|CP039850.1_prot_QCU59611.1_192 [locus_tag=FCU26_0197] [protein=putative o-methyltransferase] [protein_id=QCU59611.1] [location=218937..219599] [gbkey=CDS]	lcl|CP039850.1_prot_QCU59611.1_192 [locus_tag=FCU26_0197] [protein=putative o-methyltransferase] [protein_id=QCU59611.1] [location=218937..219599] [gbkey=CDS]		220			[locus_tag=FCU26_0197]		FCU26_0197	Rv0187
29.0029	29.2255	29.0879	29.6608	30.2583	30.0805	+	Delta_76_WT	1	0.999	17	224	224	224	30	33	24	46	48	43	884768000	668373000	857332000	1338100000	2864410000	2111510000	2.04435	0.0167953	-0.894417	-4.7412	lcl|CP039850.1_prot_QCU59613.1_194	lcl|CP039850.1_prot_QCU59613.1_194 [gene=ilvD] [locus_tag=FCU26_0199] [protein=putative dihydroxy-acid dehydratase ilvD (DAD)] [protein_id=QCU59613.1] [location=complement(220228..221955)] [gbkey=CDS]	lcl|CP039850.1_prot_QCU59613.1_194 [gene=ilvD] [locus_tag=FCU26_0199] [protein=putative dihydroxy-acid dehydratase ilvD (DAD)] [protein_id=QCU59613.1] [location=complement(220228..221955)] [gbkey=CDS]		575			[gene=ilvD]		FCU26_0199	Rv0189c
30.5462	30.528	29.3484	30.277	30.2664	30.3405			1	0.999	12	417	417	417	62	64	48	66	80	97	3819800000	4045130000	1425100000	2188640000	1143060000	1346000000	0.143741	0.77223	-0.153753	-0.387353	lcl|CP039850.1_prot_QCU59616.1_197	lcl|CP039850.1_prot_QCU59616.1_197 [locus_tag=FCU26_0202] [protein=hypothetical protein] [protein_id=QCU59616.1] [location=223839..224897] [gbkey=CDS]	lcl|CP039850.1_prot_QCU59616.1_197 [locus_tag=FCU26_0202] [protein=hypothetical protein] [protein_id=QCU59616.1] [location=223839..224897] [gbkey=CDS]		352			[locus_tag=FCU26_0202]		FCU26_0202	Rv0192
28.0911	27.8774	27.8661	28.7062	28.3097	28.1934	+	Delta_76_WT	1	0.999	5	90	90	90	10	8	12	21	18	21	431445000	367803000	383335000	731982000	449403000	409016000	1.25347	0.0491972	-0.458275	-2.67033	lcl|CP039850.1_prot_QCU59623.1_204	lcl|CP039850.1_prot_QCU59623.1_204 [locus_tag=FCU26_0209] [protein=putative conserved membrane protein] [protein_id=QCU59623.1] [location=236786..237445] [gbkey=CDS]	lcl|CP039850.1_prot_QCU59623.1_204 [locus_tag=FCU26_0209] [protein=putative conserved membrane protein] [protein_id=QCU59623.1] [location=236786..237445] [gbkey=CDS]		219			[locus_tag=FCU26_0209]		FCU26_0209	Rv0199
27.7095	28.3764	25.5086	27.7535	27.4445	27.4771			1	0.999	7	56	56	56	6	3	0	15	13	19	372636000	345684000	0	341757000	344146000	270218000	0.15445	0.756312	-0.360195	-0.413083	lcl|CP039850.1_prot_QCU59624.1_205	lcl|CP039850.1_prot_QCU59624.1_205 [locus_tag=FCU26_0210] [protein=putative conserved transmembrane protein] [protein_id=QCU59624.1] [location=237442..238131] [gbkey=CDS]	lcl|CP039850.1_prot_QCU59624.1_205 [locus_tag=FCU26_0210] [protein=putative conserved transmembrane protein] [protein_id=QCU59624.1] [location=237442..238131] [gbkey=CDS]		229			[locus_tag=FCU26_0210]		FCU26_0210	Rv0200
27.576	27.6599	27.7619	24.9795	27.1181	26.8244			1	0.999	4	19	19	19	4	6	4	0	2	3	307617000	519030000	231597000	45241200	282335000	168814000	0.946707	0.0973117	1.35865	2.02342	lcl|CP039850.1_prot_QCU59625.1_206	lcl|CP039850.1_prot_QCU59625.1_206 [locus_tag=FCU26_0211] [protein=hypothetical protein] [protein_id=QCU59625.1] [location=complement(238128..238631)] [gbkey=CDS]	lcl|CP039850.1_prot_QCU59625.1_206 [locus_tag=FCU26_0211] [protein=hypothetical protein] [protein_id=QCU59625.1] [location=complement(238128..238631)] [gbkey=CDS]		167			[locus_tag=FCU26_0211]		FCU26_0211	Rv0201c
27.242	27.6097	24.4126	28.1154	28.2588	27.9225			1	0.999	15	52	52	52	2	6	2	14	12	16	140127000	463219000	213246000	677835000	790243000	609322000	0.760348	0.158447	-1.67747	-1.65317	lcl|CP039850.1_prot_QCU59626.1_207	lcl|CP039850.1_prot_QCU59626.1_207 [gene=mmpL11] [locus_tag=FCU26_0212] [protein=putative conserved transmembrane transport protein mmpL11] [protein_id=QCU59626.1] [location=complement(238628..241528)] [gbkey=CDS]	lcl|CP039850.1_prot_QCU59626.1_207 [gene=mmpL11] [locus_tag=FCU26_0212] [protein=putative conserved transmembrane transport protein mmpL11] [protein_id=QCU59626.1] [location=complement(238628..241528)] [gbkey=CDS]		966			[gene=mmpL11]		FCU26_0212	Rv0202c
24.4194	25.4784	24.7841	26.9288	27.7385	26.5954	+	Delta_76_WT	1	0.999	2	13	13	13	0	0	1	4	4	4	0	0	31340100	173735000	435115000	136928000	2.05296	0.0165254	-2.19359	-4.76817	lcl|CP039850.1_prot_QCU59629.1_210	lcl|CP039850.1_prot_QCU59629.1_210 [locus_tag=FCU26_0215] [protein=putative conserved transmembrane protein] [protein_id=QCU59629.1] [location=243620..244723] [gbkey=CDS]	lcl|CP039850.1_prot_QCU59629.1_210 [locus_tag=FCU26_0215] [protein=putative conserved transmembrane protein] [protein_id=QCU59629.1] [location=243620..244723] [gbkey=CDS]		367			[locus_tag=FCU26_0215]		FCU26_0215	Rv0205
27.9861	28.4712	28.9635	28.5715	28.5071	29.0615			1	0.999	27	238	238	238	30	49	25	41	43	50	400628000	427381000	506316000	431585000	420529000	554300000	0.292336	0.559521	-0.239822	-0.722248	lcl|CP039850.1_prot_QCU59630.1_211	lcl|CP039850.1_prot_QCU59630.1_211 [gene=mmpL3] [locus_tag=FCU26_0216] [protein=Conserved transmembrane transport protein mmpL3] [protein_id=QCU59630.1] [location=complement(244720..247554)] [gbkey=CDS]	lcl|CP039850.1_prot_QCU59630.1_211 [gene=mmpL3] [locus_tag=FCU26_0216] [protein=Conserved transmembrane transport protein mmpL3] [protein_id=QCU59630.1] [location=complement(244720..247554)] [gbkey=CDS]		944			[gene=mmpL3]		FCU26_0216	Rv0206c
27.9107	28.1199	27.8775	27.9365	27.541	27.5668			1	0.999	16	120	120	120	23	27	18	12	18	22	444646000	500612000	493323000	477901000	133125000	381374000	0.904167	0.106785	0.287929	1.93781	lcl|CP039850.1_prot_QCU59635.1_216	lcl|CP039850.1_prot_QCU59635.1_216 [gene=pckA] [locus_tag=FCU26_0221] [protein=putative phosphoenolpyruvate carboxykinase pckA] [protein_id=QCU59635.1] [location=252018..253838] [gbkey=CDS]	lcl|CP039850.1_prot_QCU59635.1_216 [gene=pckA] [locus_tag=FCU26_0221] [protein=putative phosphoenolpyruvate carboxykinase pckA] [protein_id=QCU59635.1] [location=252018..253838] [gbkey=CDS]		606			[gene=pckA]		FCU26_0221	Rv0211
27.3372	27.3172	25.976	27.2262	27.0914	27.8365			1	0.999	11	51	51	51	5	7	4	11	14	10	242717000	307505000	29778800	240830000	241786000	291951000	0.429735	0.393848	-0.507935	-1.005	lcl|CP039850.1_prot_QCU59638.1_219	lcl|CP039850.1_prot_QCU59638.1_219 [gene=fadD4] [locus_tag=FCU26_0224] [protein=putative fatty-acid-CoA ligase fadD4] [protein_id=QCU59638.1] [location=256300..257913] [gbkey=CDS]	lcl|CP039850.1_prot_QCU59638.1_219 [gene=fadD4] [locus_tag=FCU26_0224] [protein=putative fatty-acid-CoA ligase fadD4] [protein_id=QCU59638.1] [location=256300..257913] [gbkey=CDS]		537			[gene=fadD4]		FCU26_0224	Rv0214
25.7687	26.6831	25.8075	28.8588	30.2346	29.6218	+	Delta_76_WT	1	0.999	11	56	56	56	4	5	2	18	15	12	325769000	264564000	3017300	28060400	583539000	561225000	2.66044	0.00932308	-3.48531	-7.00564	lcl|CP039850.1_prot_QCU59639.1_220	lcl|CP039850.1_prot_QCU59639.1_220 [gene=fadE3] [locus_tag=FCU26_0225] [protein=putative acyl-CoA dehydrogenase fadE3] [protein_id=QCU59639.1] [location=complement(257955..259121)] [gbkey=CDS]	lcl|CP039850.1_prot_QCU59639.1_220 [gene=fadE3] [locus_tag=FCU26_0225] [protein=putative acyl-CoA dehydrogenase fadE3] [protein_id=QCU59639.1] [location=complement(257955..259121)] [gbkey=CDS]		388			[gene=fadE3]		FCU26_0225	Rv0215c
28.9772	29.0089	28.6821	29.5063	30.0389	29.7883	+	Delta_76_WT	1	0.999	14	193	193	193	19	21	30	40	48	35	736620000	917505000	458106000	1642200000	4509230000	2550510000	2.05783	0.0166747	-0.88841	-4.78348	lcl|CP039850.1_prot_QCU59640.1_221	lcl|CP039850.1_prot_QCU59640.1_221 [locus_tag=FCU26_0226] [protein=hypothetical protein] [protein_id=QCU59640.1] [location=259178..260191] [gbkey=CDS]	lcl|CP039850.1_prot_QCU59640.1_221 [locus_tag=FCU26_0226] [protein=hypothetical protein] [protein_id=QCU59640.1] [location=259178..260191] [gbkey=CDS]		337			[locus_tag=FCU26_0226]		FCU26_0226	Rv0216
24.1059	24.5352	25.9264	27.8457	27.9245	28.5337	+	Delta_76_WT	1	0.999	6	30	30	30	0	0	0	9	14	7	0	0	0	325000000	400213000	556951000	2.27131	0.0157333	-3.24545	-5.49257	lcl|CP039850.1_prot_QCU59641.1_222	lcl|CP039850.1_prot_QCU59641.1_222 [gene=lipW] [locus_tag=FCU26_0227] [protein=putative esterase lipW] [protein_id=QCU59641.1] [location=complement(260188..261096)] [gbkey=CDS]	lcl|CP039850.1_prot_QCU59641.1_222 [gene=lipW] [locus_tag=FCU26_0227] [protein=putative esterase lipW] [protein_id=QCU59641.1] [location=complement(260188..261096)] [gbkey=CDS]		302			[gene=lipW]		FCU26_0227	Rv0217c
28.9326	28.7861	28.8473	29.8745	30.099	29.7251	+	Delta_76_WT	1	0.999	19	224	224	224	23	27	15	52	55	52	596370000	565053000	412103000	1029900000	2743600000	2943760000	3.06419	0.00572308	-1.04421	-8.94864	lcl|CP039850.1_prot_QCU59651.1_232	lcl|CP039850.1_prot_QCU59651.1_232 [locus_tag=FCU26_0237] [protein=putative conserved membrane protein] [protein_id=QCU59651.1] [location=complement(269937..271202)] [gbkey=CDS]	lcl|CP039850.1_prot_QCU59651.1_232 [locus_tag=FCU26_0237] [protein=putative conserved membrane protein] [protein_id=QCU59651.1] [location=complement(269937..271202)] [gbkey=CDS]		421			[locus_tag=FCU26_0237]		FCU26_0237	Rv0227c
23.9146	25.1743	27.1685	25.8792	27.975	27.1516			1	0.999	4	20	20	20	2	3	4	3	5	3	2277720	100559000	53130900	77805000	353942000	214077000	0.633204	0.219601	-1.58279	-1.40508	lcl|CP039850.1_prot_QCU59653.1_234	lcl|CP039850.1_prot_QCU59653.1_234 [locus_tag=FCU26_0239] [protein=putative conserved membrane protein] [protein_id=QCU59653.1] [location=complement(272669..273349)] [gbkey=CDS]	lcl|CP039850.1_prot_QCU59653.1_234 [locus_tag=FCU26_0239] [protein=putative conserved membrane protein] [protein_id=QCU59653.1] [location=complement(272669..273349)] [gbkey=CDS]		226			[locus_tag=FCU26_0239]		FCU26_0239	Rv0229c
26.9747	25.6218	26.8364	27.4981	29.6508	28.2079			1	0.999	4	29	29	29	7	5	3	7	3	4	316511000	101867000	75060900	410588000	659299000	446691000	1.21231	0.0533975	-1.97462	-2.57991	lcl|CP039850.1_prot_QCU59654.1_235	lcl|CP039850.1_prot_QCU59654.1_235 [gene=php] [locus_tag=FCU26_0240] [protein=putative phosphotriesterase php] [protein_id=QCU59654.1] [location=complement(273346..274326)] [gbkey=CDS]	lcl|CP039850.1_prot_QCU59654.1_235 [gene=php] [locus_tag=FCU26_0240] [protein=putative phosphotriesterase php] [protein_id=QCU59654.1] [location=complement(273346..274326)] [gbkey=CDS]		326			[gene=php]		FCU26_0240	Rv0230c
28.2022	28.4485	26.8085	28.2476	27.8714	28.201			1	0.999	14	58	58	58	11	9	3	11	11	13	660009000	501072000	130138000	490716000	332616000	580789000	0.212394	0.66876	-0.286919	-0.547413	lcl|CP039850.1_prot_QCU59655.1_236	lcl|CP039850.1_prot_QCU59655.1_236 [gene=fadE4] [locus_tag=FCU26_0241] [protein=putative acyl-CoA dehydrogenase fadE4] [protein_id=QCU59655.1] [location=274421..276127] [gbkey=CDS]	lcl|CP039850.1_prot_QCU59655.1_236 [gene=fadE4] [locus_tag=FCU26_0241] [protein=putative acyl-CoA dehydrogenase fadE4] [protein_id=QCU59655.1] [location=274421..276127] [gbkey=CDS]		568			[gene=fadE4]		FCU26_0241	Rv0231
29.0563	29.1388	29.5795	30.6031	30.906	31.0733	+	Delta_76_WT	1	0.999	14	153	153	153	26	28	23	24	25	27	1350720000	1081360000	783106000	1476000000	1363580000	958760000	2.77837	0.0104615	-1.6026	-7.52967	lcl|CP039850.1_prot_QCU59658.1_239	lcl|CP039850.1_prot_QCU59658.1_239 [gene=gabD1] [locus_tag=FCU26_0244] [protein=succinate-semialdehyde dehydrogenase (nadp) dependent (ssdh) gabD1] [protein_id=QCU59658.1] [location=complement(277968..279503)] [gbkey=CDS]	lcl|CP039850.1_prot_QCU59658.1_239 [gene=gabD1] [locus_tag=FCU26_0244] [protein=succinate-semialdehyde dehydrogenase (nadp) dependent (ssdh) gabD1] [protein_id=QCU59658.1] [location=complement(277968..279503)] [gbkey=CDS]		511			[gene=gabD1]		FCU26_0244	Rv0234c
24.4667	24.6828	25.781	26.7983	29.4446	30.1827	+	Delta_76_WT	1	0.999	6	21	21	21	1	3	1	5	4	7	1932150	191831000	0	216041000	450651000	591831000	1.59101	0.025124	-3.83171	-3.46739	lcl|CP039850.1_prot_QCU59660.1_241	lcl|CP039850.1_prot_QCU59660.1_241 [locus_tag=FCU26_0246] [protein=conserved transmembrane protein] [protein_id=QCU59660.1] [location=complement(281012..285214)] [gbkey=CDS]	lcl|CP039850.1_prot_QCU59660.1_241 [locus_tag=FCU26_0246] [protein=conserved transmembrane protein] [protein_id=QCU59660.1] [location=complement(281012..285214)] [gbkey=CDS]		1400			[locus_tag=FCU26_0246]		FCU26_0246	Rv0236c
28.549	28.8537	29.0489	28.8132	28.9829	29.1073			1	0.999	7	123	123	123	19	21	17	23	21	22	523069000	576625000	609550000	581424000	728590000	1179510000	0.37445	0.454494	-0.150595	-0.893202	lcl|CP039850.1_prot_QCU59662.1_243	lcl|CP039850.1_prot_QCU59662.1_243 [gene=lpqI] [locus_tag=FCU26_0248] [protein=lipoprotein lpqI] [protein_id=QCU59662.1] [location=285549..286715] [gbkey=CDS]	lcl|CP039850.1_prot_QCU59662.1_243 [gene=lpqI] [locus_tag=FCU26_0248] [protein=lipoprotein lpqI] [protein_id=QCU59662.1] [location=285549..286715] [gbkey=CDS]		388			[gene=lpqI]		FCU26_0248	Rv0237
26.6153	26.172	26.9852	25.661	26.0781	26.7682			1	0.999	5	23	23	23	4	4	3	3	4	5	93106000	154424000	126606000	45394000	243575000	283223000	0.455363	0.364422	0.421766	1.05617	lcl|CP039850.1_prot_QCU59663.1_244	lcl|CP039850.1_prot_QCU59663.1_244 [locus_tag=FCU26_0249] [protein=transcriptional regulatory protein] [protein_id=QCU59663.1] [location=286791..287405] [gbkey=CDS]	lcl|CP039850.1_prot_QCU59663.1_244 [locus_tag=FCU26_0249] [protein=transcriptional regulatory protein] [protein_id=QCU59663.1] [location=286791..287405] [gbkey=CDS]		204			[locus_tag=FCU26_0249]		FCU26_0249	Rv0238
31.388	31.2399	32.5027	31.3724	31.8375	31.5011			1	0.999	10	198	198	198	32	35	27	36	35	33	2338230000	1796620000	2656650000	3356990000	19056400000	19115600000	0.120907	0.803383	0.139838	0.331374	lcl|CP039850.1_prot_QCU59666.1_247	lcl|CP039850.1_prot_QCU59666.1_247 [locus_tag=FCU26_0252] [protein=hypothetical protein] [protein_id=QCU59666.1] [location=complement(288175..289017)] [gbkey=CDS]	lcl|CP039850.1_prot_QCU59666.1_247 [locus_tag=FCU26_0252] [protein=hypothetical protein] [protein_id=QCU59666.1] [location=complement(288175..289017)] [gbkey=CDS]		280			[locus_tag=FCU26_0252]		FCU26_0252	Rv0241c
32.0504	31.9288	31.8098	32.2452	32.3598	32.4669	+	Delta_76_WT	1	0.999	28	848	848	848	134	140	125	156	152	141	8313880000	7360040000	4873650000	11160300000	10036400000	8448940000	1.97486	0.01697	-0.427669	-4.52769	lcl|CP039850.1_prot_QCU59667.1_248	lcl|CP039850.1_prot_QCU59667.1_248 [gene=fabG4] [locus_tag=FCU26_0253] [protein=putative 3-oxoacyl-(acyl-carrier protein) reductase fabG4] [protein_id=QCU59667.1] [location=complement(289028..290392)] [gbkey=CDS]	lcl|CP039850.1_prot_QCU59667.1_248 [gene=fabG4] [locus_tag=FCU26_0253] [protein=putative 3-oxoacyl-(acyl-carrier protein) reductase fabG4] [protein_id=QCU59667.1] [location=complement(289028..290392)] [gbkey=CDS]		454			[gene=fabG4]		FCU26_0253	Rv0242c
30.3589	30.5336	29.8935	30.9057	31.0809	31.2958	+	Delta_76_WT	1	0.999	17	471	471	471	54	67	75	91	95	89	2704620000	3023860000	1595690000	4041590000	7377400000	6811930000	1.70055	0.022768	-0.832129	-3.75115	lcl|CP039850.1_prot_QCU59668.1_249	lcl|CP039850.1_prot_QCU59668.1_249 [gene=fadA2] [locus_tag=FCU26_0254] [protein=putative acetyl-CoA acyltransferase fadA2] [protein_id=QCU59668.1] [location=290534..291856] [gbkey=CDS]	lcl|CP039850.1_prot_QCU59668.1_249 [gene=fadA2] [locus_tag=FCU26_0254] [protein=putative acetyl-CoA acyltransferase fadA2] [protein_id=QCU59668.1] [location=290534..291856] [gbkey=CDS]		440			[gene=fadA2]		FCU26_0254	Rv0243
28.4601	28.4392	28.2321	28.508	29.0805	28.8438			1	0.999	20	283	256	283	42	58	27	47	55	54	668639000	669184000	889100000	858570000	1038250000	1045320000	1.12457	0.0652845	-0.433589	-2.39127	lcl|CP039850.1_prot_QCU59669.1_250	lcl|CP039850.1_prot_QCU59669.1_250 [gene=fadE5] [locus_tag=FCU26_0255] [protein=putative acyl-CoA dehydrogenase fadE5] [protein_id=QCU59669.1] [location=complement(292162..293997)] [gbkey=CDS]	lcl|CP039850.1_prot_QCU59669.1_250 [gene=fadE5] [locus_tag=FCU26_0255] [protein=putative acyl-CoA dehydrogenase fadE5] [protein_id=QCU59669.1] [location=complement(292162..293997)] [gbkey=CDS]		611			[gene=fadE5]		FCU26_0255	Rv0244c
27.7171	28.2908	24.6004	27.4012	28.5036	28.103			1	0.999	4	37	37	37	7	4	1	10	11	4	430720000	543699000	105313000	294728000	870713000	472800000	0.403131	0.424231	-1.13313	-0.951464	lcl|CP039850.1_prot_QCU59670.1_251	lcl|CP039850.1_prot_QCU59670.1_251 [locus_tag=FCU26_0256] [protein=Putative oxidoreductase] [protein_id=QCU59670.1] [location=294369..294857] [gbkey=CDS]	lcl|CP039850.1_prot_QCU59670.1_251 [locus_tag=FCU26_0256] [protein=Putative oxidoreductase] [protein_id=QCU59670.1] [location=294369..294857] [gbkey=CDS]		162			[locus_tag=FCU26_0256]		FCU26_0256	Rv0245
30.2724	30.3546	29.9955	31.341	31.422	30.6138	+	Delta_76_WT	1	0.999	16	290	290	290	41	41	39	59	59	51	1648390000	2465230000	1904000000	4578630000	8520750000	2735860000	1.52016	0.0281991	-0.918101	-3.29095	lcl|CP039850.1_prot_QCU59672.1_253	lcl|CP039850.1_prot_QCU59672.1_253 [locus_tag=FCU26_0258] [protein=putative succinate dehydrogenase (iron-sulfur subunit)] [protein_id=QCU59672.1] [location=complement(296480..297226)] [gbkey=CDS]	lcl|CP039850.1_prot_QCU59672.1_253 [locus_tag=FCU26_0258] [protein=putative succinate dehydrogenase (iron-sulfur subunit)] [protein_id=QCU59672.1] [location=complement(296480..297226)] [gbkey=CDS]		248			[locus_tag=FCU26_0258]		FCU26_0258	Rv0247c
29.6836	29.7616	29.2375	30.4202	30.8396	30.5234	+	Delta_76_WT	1	0.999	29	522	522	522	69	72	36	100	113	132	2225520000	1883590000	1060750000	4373770000	3405990000	3351100000	2.12811	0.01712	-1.03349	-5.00852	lcl|CP039850.1_prot_QCU59673.1_254	lcl|CP039850.1_prot_QCU59673.1_254 [locus_tag=FCU26_0259] [protein=putative succinate dehydrogenase (iron-sulfur subunit)] [protein_id=QCU59673.1] [location=complement(297227..299167)] [gbkey=CDS]	lcl|CP039850.1_prot_QCU59673.1_254 [locus_tag=FCU26_0259] [protein=putative succinate dehydrogenase (iron-sulfur subunit)] [protein_id=QCU59673.1] [location=complement(297227..299167)] [gbkey=CDS]		646			[locus_tag=FCU26_0259]		FCU26_0259	Rv0248c
29.0894	28.6072	27.4809	28.878	29.3866	29.2865			1	0.999	4	54	54	54	7	8	8	9	9	13	1057780000	687637000	326042000	978367000	1378900000	981799000	0.722023	0.1751	-0.79118	-1.5782	lcl|CP039850.1_prot_QCU59674.1_255	lcl|CP039850.1_prot_QCU59674.1_255 [locus_tag=FCU26_0260] [protein=Putative succinate dehydrogenase (membrane anchor subunit)] [protein_id=QCU59674.1] [location=complement(299198..300019)] [gbkey=CDS]	lcl|CP039850.1_prot_QCU59674.1_255 [locus_tag=FCU26_0260] [protein=Putative succinate dehydrogenase (membrane anchor subunit)] [protein_id=QCU59674.1] [location=complement(299198..300019)] [gbkey=CDS]		273			[locus_tag=FCU26_0260]		FCU26_0260	Rv0249c
26.545	27.6006	27.6279	26.2975	25.668	26.8114			1	0.999	6	22	22	22	4	8	7	3	0	0	178483000	338863000	151834000	146103000	15780800	0	0.961965	0.094602	0.998856	2.05433	lcl|CP039850.1_prot_QCU59675.1_256	lcl|CP039850.1_prot_QCU59675.1_256 [locus_tag=FCU26_0261] [protein=hypothetical protein] [protein_id=QCU59675.1] [location=complement(300099..300392)] [gbkey=CDS]	lcl|CP039850.1_prot_QCU59675.1_256 [locus_tag=FCU26_0261] [protein=hypothetical protein] [protein_id=QCU59675.1] [location=complement(300099..300392)] [gbkey=CDS]		97			[locus_tag=FCU26_0261]		FCU26_0261	Rv0250c
30.094	30.1092	29.1192	28.524	29.1794	29.1559			1	0.999	7	96	96	96	25	27	14	12	9	9	1897270000	1320010000	1537440000	681920000	856416000	701319000	0.98284	0.0899627	0.821054	2.09678	lcl|CP039850.1_prot_QCU59676.1_257	lcl|CP039850.1_prot_QCU59676.1_257 [gene=hsp] [locus_tag=FCU26_0262] [protein=Heat shock protein hsp] [protein_id=QCU59676.1] [location=complement(300537..301016)] [gbkey=CDS]	lcl|CP039850.1_prot_QCU59676.1_257 [gene=hsp] [locus_tag=FCU26_0262] [protein=Heat shock protein hsp] [protein_id=QCU59676.1] [location=complement(300537..301016)] [gbkey=CDS]		159			[gene=hsp]		FCU26_0262	Rv0251c
24.3046	25.1348	25.744	27.1282	27.4656	27.5295	+	Delta_76_WT	1	0.999	8	26	26	26	0	0	0	7	8	11	0	0	0	66333200	429571000	267458000	2.21961	0.0163137	-2.3133	-5.31372	lcl|CP039850.1_prot_QCU59677.1_258	lcl|CP039850.1_prot_QCU59677.1_258 [gene=nirB] [locus_tag=FCU26_0263] [protein=nitrite reductase (NAD(P)H) large subunit (fad flavoprotein) nirB] [protein_id=QCU59677.1] [location=301230..303791] [gbkey=CDS]	lcl|CP039850.1_prot_QCU59677.1_258 [gene=nirB] [locus_tag=FCU26_0263] [protein=nitrite reductase (NAD(P)H) large subunit (fad flavoprotein) nirB] [protein_id=QCU59677.1] [location=301230..303791] [gbkey=CDS]		853			[gene=nirB]		FCU26_0263	Rv0252
25.1053	24.8477	25.1456	27.1532	27.0002	27.3087	+	Delta_76_WT	1	0.999	10	25	25	25	0	1	0	4	11	9	8347420	44631000	0	350121000	298056000	385538000	4.09653	0.0103333	-2.12116	-16.4442	lcl|CP039850.1_prot_QCU59680.1_261	lcl|CP039850.1_prot_QCU59680.1_261 [gene=cobQ1] [locus_tag=FCU26_0266] [protein=Putative cobyric acid synthase cobQ1] [protein_id=QCU59680.1] [location=complement(304738..306222)] [gbkey=CDS]	lcl|CP039850.1_prot_QCU59680.1_261 [gene=cobQ1] [locus_tag=FCU26_0266] [protein=Putative cobyric acid synthase cobQ1] [protein_id=QCU59680.1] [location=complement(304738..306222)] [gbkey=CDS]		494			[gene=cobQ1]		FCU26_0266	Rv0255c
27.155	27.1972	27.6366	25.1528	25.8101	26.8318	+	Delta_76_WT	1	0.999	3	15	15	15	6	6	2	0	0	1	346326000	358684000	250437000	0	0	67701400	1.2802	0.0465263	1.39804	2.72975	lcl|CP039850.1_prot_QCU59681.1_262	lcl|CP039850.1_prot_QCU59681.1_262 [gene=PPE2] [locus_tag=FCU26_0267] [protein=PPE family protein] [protein_id=QCU59681.1] [location=complement(306241..307911)] [gbkey=CDS]	lcl|CP039850.1_prot_QCU59681.1_262 [gene=PPE2] [locus_tag=FCU26_0267] [protein=PPE family protein] [protein_id=QCU59681.1] [location=complement(306241..307911)] [gbkey=CDS]		556			[gene=PPE2]		FCU26_0267	Rv0256c
21.5331	24.4863	25.7502	29.9485	31.0901	30.8749	+	Delta_76_WT	1	0.999	19	132	132	132	2	1	1	39	43	46	4091440	3244610	3246490	713706000	4864580000	2618340000	2.17837	0.0168145	-6.71464	-5.17442	lcl|CP039850.1_prot_QCU59685.1_266	lcl|CP039850.1_prot_QCU59685.1_266 [locus_tag=FCU26_0271] [protein=putative transcriptional regulatory protein] [protein_id=QCU59685.1] [location=complement(309878..311023)] [gbkey=CDS]	lcl|CP039850.1_prot_QCU59685.1_266 [locus_tag=FCU26_0271] [protein=putative transcriptional regulatory protein] [protein_id=QCU59685.1] [location=complement(309878..311023)] [gbkey=CDS]		381			[locus_tag=FCU26_0271]		FCU26_0271	Rv0260c
27.331	27.4725	27.9044	27.1536	27.6464	27.928			1	0.999	17	113	113	113	18	17	19	19	19	21	274485000	252838000	331697000	253299000	684944000	447940000	0.00771678	0.988218	-0.00668208	-0.0234848	lcl|CP039850.1_prot_QCU59691.1_272	lcl|CP039850.1_prot_QCU59691.1_272 [gene=oplA] [locus_tag=FCU26_0277] [protein=putative 5-oxoprolinase oplA] [protein_id=QCU59691.1] [location=complement(315889..319518)] [gbkey=CDS]	lcl|CP039850.1_prot_QCU59691.1_272 [gene=oplA] [locus_tag=FCU26_0277] [protein=putative 5-oxoprolinase oplA] [protein_id=QCU59691.1] [location=complement(315889..319518)] [gbkey=CDS]		1209			[gene=oplA]		FCU26_0277	Rv0266c
21.2329	25.0125	25.2223	24.4961	27.8438	27.8154			1	0.999	5	12	12	12	0	1	0	4	4	3	2727170	36266000	0	99811100	346348000	164853000	0.782242	0.148061	-2.8959	-1.69612	lcl|CP039850.1_prot_QCU59694.1_275	lcl|CP039850.1_prot_QCU59694.1_275 [locus_tag=FCU26_0280] [protein=hypothetical protein] [protein_id=QCU59694.1] [location=complement(321702..322895)] [gbkey=CDS]	lcl|CP039850.1_prot_QCU59694.1_275 [locus_tag=FCU26_0280] [protein=hypothetical protein] [protein_id=QCU59694.1] [location=complement(321702..322895)] [gbkey=CDS]		397			[locus_tag=FCU26_0280]		FCU26_0280	Rv0269c
29.8421	29.9604	30.0902	30.8223	30.8344	30.8286	+	Delta_76_WT	1	0.999	25	317	317	317	42	37	33	66	67	72	854056000	949666000	1128710000	3041000000	8438650000	6135840000	3.56537	0.0103333	-0.864209	-12.0492	lcl|CP039850.1_prot_QCU59695.1_276	lcl|CP039850.1_prot_QCU59695.1_276 [gene=fadD2] [locus_tag=FCU26_0281] [protein=putative fatty-acid-CoA ligase fadD2] [protein_id=QCU59695.1] [location=322931..324613] [gbkey=CDS]	lcl|CP039850.1_prot_QCU59695.1_276 [gene=fadD2] [locus_tag=FCU26_0281] [protein=putative fatty-acid-CoA ligase fadD2] [protein_id=QCU59695.1] [location=322931..324613] [gbkey=CDS]		560			[gene=fadD2]		FCU26_0281	Rv0270
27.917	27.9881	27.8498	28.1082	28.2525	28			1	0.999	13	110	110	110	15	15	10	19	27	24	331072000	356897000	261125000	311583000	338407000	265942000	1.13965	0.0623721	-0.201918	-2.42333	lcl|CP039850.1_prot_QCU59696.1_277	lcl|CP039850.1_prot_QCU59696.1_277 [gene=fadE6] [locus_tag=FCU26_0282] [protein=putative acyl-CoA dehydrogenase fadE6] [protein_id=QCU59696.1] [location=complement(324630..326825)] [gbkey=CDS]	lcl|CP039850.1_prot_QCU59696.1_277 [gene=fadE6] [locus_tag=FCU26_0282] [protein=putative acyl-CoA dehydrogenase fadE6] [protein_id=QCU59696.1] [location=complement(324630..326825)] [gbkey=CDS]		731			[gene=fadE6]		FCU26_0282	Rv0271c
24.1336	24.5228	26.1297	25.4818	27.4851	27.186			1	0.999	5	14	14	14	1	1	1	3	4	4	33566300	4533700	0	34939900	99656000	168384000	0.959168	0.0950128	-1.78896	-2.04865	lcl|CP039850.1_prot_QCU59697.1_278	lcl|CP039850.1_prot_QCU59697.1_278 [locus_tag=FCU26_0283] [protein=Hypothetical protein] [protein_id=QCU59697.1] [location=complement(326939..328072)] [gbkey=CDS]	lcl|CP039850.1_prot_QCU59697.1_278 [locus_tag=FCU26_0283] [protein=Hypothetical protein] [protein_id=QCU59697.1] [location=complement(326939..328072)] [gbkey=CDS]		377			[locus_tag=FCU26_0283]		FCU26_0283	Rv0272c
28.1819	28.1655	27.5335	24.9288	26.7745	27.8605			1	0.999	7	39	30	39	13	11	9	2	2	2	602052000	390573000	323951000	38820300	226031000	411345000	0.749363	0.1637	1.43902	1.63165	lcl|CP039850.1_prot_QCU59703.1_284	lcl|CP039850.1_prot_QCU59703.1_284 [locus_tag=FCU26_0289] [protein=Conserved hypothetical protein,antitoxin] [protein_id=QCU59703.1] [location=complement(331524..331781)] [gbkey=CDS]	lcl|CP039850.1_prot_QCU59703.1_284 [locus_tag=FCU26_0289] [protein=Conserved hypothetical protein,antitoxin] [protein_id=QCU59703.1] [location=complement(331524..331781)] [gbkey=CDS]		85			[locus_tag=FCU26_0289]		FCU26_0289	Rv0277A
28.853	29.2963	28.3284	29.2231	29.9522	29.6237			1	0.999	17	247	247	247	34	40	19	44	52	58	576699000	978799000	218782000	541043000	1375610000	736271000	1.03748	0.0812941	-0.773753	-2.20897	lcl|CP039850.1_prot_QCU59708.1_290	lcl|CP039850.1_prot_QCU59708.1_290 [locus_tag=FCU26_0295] [protein=hypothetical protein] [protein_id=QCU59708.1] [location=342258..343166] [gbkey=CDS]	lcl|CP039850.1_prot_QCU59708.1_290 [locus_tag=FCU26_0295] [protein=hypothetical protein] [protein_id=QCU59708.1] [location=342258..343166] [gbkey=CDS]		302			[locus_tag=FCU26_0295]		FCU26_0295	Rv0281
28.3654	28.5257	27.9336	28.4366	28.8372	28.8609			1	0.999	17	188	188	188	31	32	18	35	28	44	454617000	587921000	211981000	661790000	1624500000	1135280000	0.909574	0.105459	-0.436679	-1.94865	lcl|CP039850.1_prot_QCU59709.1_291	lcl|CP039850.1_prot_QCU59709.1_291 [locus_tag=FCU26_0296] [protein=hypothetical protein] [protein_id=QCU59709.1] [location=343390..345285] [gbkey=CDS]	lcl|CP039850.1_prot_QCU59709.1_291 [locus_tag=FCU26_0296] [protein=hypothetical protein] [protein_id=QCU59709.1] [location=343390..345285] [gbkey=CDS]		631			[locus_tag=FCU26_0296]		FCU26_0296	Rv0282
28.4406	28.4642	28.4762	28.6877	29.0192	28.8713	+	Delta_76_WT	1	0.999	18	194	194	194	28	29	23	32	43	39	630227000	807956000	713581000	895953000	930362000	937707000	1.84174	0.0190251	-0.399111	-4.13829	lcl|CP039850.1_prot_QCU59710.1_292	lcl|CP039850.1_prot_QCU59710.1_292 [locus_tag=FCU26_0297] [protein=putative conserved membrane protein] [protein_id=QCU59710.1] [location=345282..346898] [gbkey=CDS]	lcl|CP039850.1_prot_QCU59710.1_292 [locus_tag=FCU26_0297] [protein=putative conserved membrane protein] [protein_id=QCU59710.1] [location=345282..346898] [gbkey=CDS]		538			[locus_tag=FCU26_0297]		FCU26_0297	Rv0283
29.5506	29.6464	29.2877	29.7495	29.8593	29.9374	+	Delta_76_WT	1	0.999	41	471	471	471	68	73	56	80	93	101	483221000	527297000	96594300	826440000	1842760000	2900750000	1.37346	0.0385162	-0.353839	-2.94166	lcl|CP039850.1_prot_QCU59711.1_293	lcl|CP039850.1_prot_QCU59711.1_293 [locus_tag=FCU26_0298] [protein=putative conserved membrane protein] [protein_id=QCU59711.1] [location=346895..350887] [gbkey=CDS]	lcl|CP039850.1_prot_QCU59711.1_293 [locus_tag=FCU26_0298] [protein=putative conserved membrane protein] [protein_id=QCU59711.1] [location=346895..350887] [gbkey=CDS]		1330			[locus_tag=FCU26_0298]		FCU26_0298	Rv0284
26.2625	26.4848	26.31	24.6312	26.5571	27.0714			1	0.999	2	14	14	14	4	3	2	1	2	2	116310000	156608000	119586000	32980000	114472000	151603000	0.131099	0.790239	0.265902	0.356558	lcl|CP039850.1_prot_QCU59713.1_295	lcl|CP039850.1_prot_QCU59713.1_295 [gene=PPE4] [locus_tag=FCU26_0300] [protein=PPE family protein] [protein_id=QCU59713.1] [location=351195..352736] [gbkey=CDS]	lcl|CP039850.1_prot_QCU59713.1_295 [gene=PPE4] [locus_tag=FCU26_0300] [protein=PPE family protein] [protein_id=QCU59713.1] [location=351195..352736] [gbkey=CDS]		513			[gene=PPE4]		FCU26_0300	Rv0286
28.273	28.0707	25.5577	28.6571	28.0189	28.6705			1	0.999	2	48	48	48	11	11	2	9	9	6	580811000	650567000	403124000	671216000	460705000	714359000	0.567416	0.266039	-1.14839	-1.27679	lcl|CP039850.1_prot_QCU59717.1_299	lcl|CP039850.1_prot_QCU59717.1_299 [locus_tag=FCU26_0304] [protein=putative conserved transmembrane protein] [protein_id=QCU59717.1] [location=354343..355761] [gbkey=CDS]	lcl|CP039850.1_prot_QCU59717.1_299 [locus_tag=FCU26_0304] [protein=putative conserved transmembrane protein] [protein_id=QCU59717.1] [location=354343..355761] [gbkey=CDS]		472			[locus_tag=FCU26_0304]		FCU26_0304	Rv3877, Rv0290
26.4816	27.769	27.771	27.5564	28.0033	28.0659			1	0.999	7	50	50	50	5	12	3	11	11	8	257352000	300236000	89210900	534155000	576204000	584302000	0.511038	0.311063	-0.534657	-1.16629	lcl|CP039850.1_prot_QCU59718.1_300	lcl|CP039850.1_prot_QCU59718.1_300 [locus_tag=FCU26_0305] [protein=putative protease precursor] [protein_id=QCU59718.1] [location=355758..357143] [gbkey=CDS]	lcl|CP039850.1_prot_QCU59718.1_300 [locus_tag=FCU26_0305] [protein=putative protease precursor] [protein_id=QCU59718.1] [location=355758..357143] [gbkey=CDS]		461			[locus_tag=FCU26_0305]		FCU26_0305	Rv0291
29.118	29.1474	28.6567	29.8556	29.6613	30.0621	+	Delta_76_WT	1	0.999	8	98	98	98	11	17	14	20	18	18	860051000	820270000	397450000	1749000000	2386250000	2806160000	1.96742	0.017434	-0.885617	-4.50527	lcl|CP039850.1_prot_QCU59719.1_301	lcl|CP039850.1_prot_QCU59719.1_301 [locus_tag=FCU26_0306] [protein=putative conserved transmembrane protein] [protein_id=QCU59719.1] [location=357140..358135] [gbkey=CDS]	lcl|CP039850.1_prot_QCU59719.1_301 [locus_tag=FCU26_0306] [protein=putative conserved transmembrane protein] [protein_id=QCU59719.1] [location=357140..358135] [gbkey=CDS]		331			[locus_tag=FCU26_0306]		FCU26_0306	Rv0292
27.6402	27.6272	25.2687	26.9541	27.3322	27.4028			1	0.999	5	32	32	32	6	8	2	2	8	6	317280000	321457000	96161700	145122000	275742000	264874000	0.182943	0.71119	-0.384348	-0.480099	lcl|CP039850.1_prot_QCU59720.1_302	lcl|CP039850.1_prot_QCU59720.1_302 [locus_tag=FCU26_0307] [protein=hypothetical protein] [protein_id=QCU59720.1] [location=complement(358122..359324)] [gbkey=CDS]	lcl|CP039850.1_prot_QCU59720.1_302 [locus_tag=FCU26_0307] [protein=hypothetical protein] [protein_id=QCU59720.1] [location=complement(358122..359324)] [gbkey=CDS]		400			[locus_tag=FCU26_0307]		FCU26_0307	Rv0293c
23.0063	27.4366	25.1517	27.976	28.3289	28.2967			1	0.999	7	37	37	37	1	3	0	10	11	12	129666000	64838400	0	621045000	771370000	828252000	1.0994	0.0687119	-3.00231	-2.33811	lcl|CP039850.1_prot_QCU59722.1_304	lcl|CP039850.1_prot_QCU59722.1_304 [locus_tag=FCU26_0309] [protein=hypothetical protein] [protein_id=QCU59722.1] [location=complement(360205..361008)] [gbkey=CDS]	lcl|CP039850.1_prot_QCU59722.1_304 [locus_tag=FCU26_0309] [protein=hypothetical protein] [protein_id=QCU59722.1] [location=complement(360205..361008)] [gbkey=CDS]		267			[locus_tag=FCU26_0309]		FCU26_0309	Rv0295c
26.7994	27.3561	24.7965	26.6901	26.7609	27.2182			1	0.999	7	27	27	27	3	3	4	5	6	6	217844000	293655000	0	218975000	272139000	391090000	0.291445	0.560651	-0.572405	-0.72035	lcl|CP039850.1_prot_QCU59723.1_305	lcl|CP039850.1_prot_QCU59723.1_305 [locus_tag=FCU26_0310] [protein=putative sulfatase] [protein_id=QCU59723.1] [location=complement(361018..362415)] [gbkey=CDS]	lcl|CP039850.1_prot_QCU59723.1_305 [locus_tag=FCU26_0310] [protein=putative sulfatase] [protein_id=QCU59723.1] [location=complement(361018..362415)] [gbkey=CDS]		465			[locus_tag=FCU26_0310]		FCU26_0310	Rv0296c
28.5924	28.6699	26.7153	28.2231	30.1356	30.217			1	0.999	4	52	52	52	11	9	1	7	12	12	427303000	553816000	164612000	475961000	1848380000	1279100000	0.773812	0.152426	-1.53272	-1.67957	lcl|CP039850.1_prot_QCU59728.1_310	lcl|CP039850.1_prot_QCU59728.1_310 [locus_tag=FCU26_0315] [protein=hypothetical protein] [protein_id=QCU59728.1] [location=365349..365774] [gbkey=CDS]	lcl|CP039850.1_prot_QCU59728.1_310 [locus_tag=FCU26_0315] [protein=hypothetical protein] [protein_id=QCU59728.1] [location=365349..365774] [gbkey=CDS]		141			[locus_tag=FCU26_0315]		FCU26_0315	Rv0301
27.8464	27.995	28.0224	28.58	28.8274	28.6851	+	Delta_76_WT	1	0.999	12	90	90	90	10	6	4	26	24	20	299559000	279307000	144786000	694274000	1875110000	1337690000	2.92705	0.0108718	-0.742874	-8.24004	lcl|CP039850.1_prot_QCU59730.1_312	lcl|CP039850.1_prot_QCU59730.1_312 [locus_tag=FCU26_0317] [protein=putative dehydrogenase/reductase] [protein_id=QCU59730.1] [location=366540..367448] [gbkey=CDS]	lcl|CP039850.1_prot_QCU59730.1_312 [locus_tag=FCU26_0317] [protein=putative dehydrogenase/reductase] [protein_id=QCU59730.1] [location=366540..367448] [gbkey=CDS]		302			[locus_tag=FCU26_0317]		FCU26_0317	Rv0303
27.3043	28.3219	28.1462	29.1905	32.5778	30.0261			1	0.999	5	43	43	43	4	11	3	9	8	8	71871200	311488000	136456000	629295000	3566400000	1663140000	1.17923	0.0577914	-2.67398	-2.50818	lcl|CP039850.1_prot_QCU59734.1_316	lcl|CP039850.1_prot_QCU59734.1_316 [locus_tag=FCU26_0321] [protein=Hypothetical protein] [protein_id=QCU59734.1] [location=complement(377832..378314)] [gbkey=CDS]	lcl|CP039850.1_prot_QCU59734.1_316 [locus_tag=FCU26_0321] [protein=Hypothetical protein] [protein_id=QCU59734.1] [location=complement(377832..378314)] [gbkey=CDS]		160			[locus_tag=FCU26_0321]		FCU26_0321	Rv0307c
28.1662	29.0047	29.6584	29.4297	29.2129	29.5494			1	0.999	2	41	41	41	6	6	6	7	8	8	406633000	579029000	1009380000	881932000	862440000	992736000	0.439992	0.381211	-0.454258	-1.02552	lcl|CP039850.1_prot_QCU59735.1_317	lcl|CP039850.1_prot_QCU59735.1_317 [locus_tag=FCU26_0322] [protein=putative conserved integral membrane protein] [protein_id=QCU59735.1] [location=378372..379088] [gbkey=CDS]	lcl|CP039850.1_prot_QCU59735.1_317 [locus_tag=FCU26_0322] [protein=putative conserved integral membrane protein] [protein_id=QCU59735.1] [location=378372..379088] [gbkey=CDS]		238			[locus_tag=FCU26_0322]		FCU26_0322	Rv0308
30.1516	30.5933	29.8405	30.5808	29.3309	29.7872			1	0.999	3	111	111	111	12	18	15	17	23	26	1925780000	2709380000	1606080000	2440200000	945063000	1263110000	0.279291	0.576239	0.29545	0.694378	lcl|CP039850.1_prot_QCU59736.1_318	lcl|CP039850.1_prot_QCU59736.1_318 [locus_tag=FCU26_0323] [protein=putative conserved exported protein] [protein_id=QCU59736.1] [location=379190..379846] [gbkey=CDS]	lcl|CP039850.1_prot_QCU59736.1_318 [locus_tag=FCU26_0323] [protein=putative conserved exported protein] [protein_id=QCU59736.1] [location=379190..379846] [gbkey=CDS]		218			[locus_tag=FCU26_0323]		FCU26_0323	Rv0309
28.4582	27.9168	25.6652	28.8009	28.6483	28.9338			1	0.999	3	26	26	26	4	4	1	5	7	5	596212000	384791000	0	746976000	692863000	796641000	0.776557	0.151304	-1.44759	-1.68496	lcl|CP039850.1_prot_QCU59740.1_322	lcl|CP039850.1_prot_QCU59740.1_322 [locus_tag=FCU26_0327] [protein=hypothetical protein] [protein_id=QCU59740.1] [location=383749..384135] [gbkey=CDS]	lcl|CP039850.1_prot_QCU59740.1_322 [locus_tag=FCU26_0327] [protein=hypothetical protein] [protein_id=QCU59740.1] [location=383749..384135] [gbkey=CDS]		128			[locus_tag=FCU26_0327]		FCU26_0327	Rv0313
21.6862	22.3897	25.4522	24.6991	26.9863	27.4965			1	0.999	2	9	9	9	1	2	0	2	2	2	6046990	9483740	0	46146600	222741000	318179000	1.0492	0.0782332	-3.21796	-2.23325	lcl|CP039850.1_prot_QCU59741.1_323	lcl|CP039850.1_prot_QCU59741.1_323 [locus_tag=FCU26_0328] [protein=putative conserved membrane protein] [protein_id=QCU59741.1] [location=complement(384138..384800)] [gbkey=CDS]	lcl|CP039850.1_prot_QCU59741.1_323 [locus_tag=FCU26_0328] [protein=putative conserved membrane protein] [protein_id=QCU59741.1] [location=complement(384138..384800)] [gbkey=CDS]		220			[locus_tag=FCU26_0328]		FCU26_0328	Rv0314c
33.2143	32.862	31.2902	32.9246	34.2396	33.3032			1	0.999	11	354	354	354	54	70	33	54	71	72	11466000000	5931850000	10641400000	4999700000	43340000000	30790600000	0.660402	0.203814	-1.03363	-1.45805	lcl|CP039850.1_prot_QCU59742.1_324	lcl|CP039850.1_prot_QCU59742.1_324 [locus_tag=FCU26_0329] [protein=putative beta-1,3-glucanase precursor] [protein_id=QCU59742.1] [location=384861..385745] [gbkey=CDS]	lcl|CP039850.1_prot_QCU59742.1_324 [locus_tag=FCU26_0329] [protein=putative beta-1,3-glucanase precursor] [protein_id=QCU59742.1] [location=384861..385745] [gbkey=CDS]		294			[locus_tag=FCU26_0329]		FCU26_0329	Rv0315
27.2191	27.9284	28.1954	27.6918	27.6099	27.3716			1	0.999	4	35	35	35	4	5	9	5	7	5	277455000	391821000	453923000	324423000	471947000	451306000	0.294817	0.556969	0.223159	0.727523	lcl|CP039850.1_prot_QCU59743.1_325	lcl|CP039850.1_prot_QCU59743.1_325 [locus_tag=FCU26_0330] [protein=putative muconolactone isomerase] [protein_id=QCU59743.1] [location=385794..386408] [gbkey=CDS]	lcl|CP039850.1_prot_QCU59743.1_325 [locus_tag=FCU26_0330] [protein=putative muconolactone isomerase] [protein_id=QCU59743.1] [location=385794..386408] [gbkey=CDS]		204			[locus_tag=FCU26_0330]		FCU26_0330	Rv0316
31.3742	31.4595	30.6112	30.9766	31.3156	30.9426			1	0.999	10	114	114	114	19	16	20	21	21	17	722887000	627448000	276014000	832931000	3320800000	1819770000	0.084197	0.862394	0.0700855	0.237739	lcl|CP039850.1_prot_QCU59744.1_326	lcl|CP039850.1_prot_QCU59744.1_326 [gene=glpQ2] [locus_tag=FCU26_0331] [protein=Putative glycerophosphoryl diester phosphodiesterase glpQ2] [protein_id=QCU59744.1] [location=complement(386432..387202)] [gbkey=CDS]	lcl|CP039850.1_prot_QCU59744.1_326 [gene=glpQ2] [locus_tag=FCU26_0331] [protein=Putative glycerophosphoryl diester phosphodiesterase glpQ2] [protein_id=QCU59744.1] [location=complement(386432..387202)] [gbkey=CDS]		256			[gene=glpQ2]		FCU26_0331	Rv0317c
27.2522	27.5788	25.3234	26.9297	27.9702	28.4879			1	0.999	5	26	26	26	6	8	1	3	5	3	126796000	135131000	32118300	99148600	324399000	447680000	0.570875	0.262909	-1.07783	-1.28355	lcl|CP039850.1_prot_QCU59757.1_339	lcl|CP039850.1_prot_QCU59757.1_339 [locus_tag=FCU26_0345] [protein=putative dehydrogenase/reductase] [protein_id=QCU59757.1] [location=397460..398626] [gbkey=CDS]	lcl|CP039850.1_prot_QCU59757.1_339 [locus_tag=FCU26_0345] [protein=putative dehydrogenase/reductase] [protein_id=QCU59757.1] [location=397460..398626] [gbkey=CDS]		388			[locus_tag=FCU26_0345]		FCU26_0345	Rv0331
27.674	27.7726	25.4053	28.3062	28.1921	28.6697			1	0.999	5	50	50	50	5	8	2	14	11	10	506762000	553326000	97728200	777899000	396791000	1033850000	0.84975	0.122883	-1.43872	-1.82934	lcl|CP039850.1_prot_QCU59758.1_340	lcl|CP039850.1_prot_QCU59758.1_340 [locus_tag=FCU26_0346] [protein=hypothetical protein] [protein_id=QCU59758.1] [location=398701..399486] [gbkey=CDS]	lcl|CP039850.1_prot_QCU59758.1_340 [locus_tag=FCU26_0346] [protein=hypothetical protein] [protein_id=QCU59758.1] [location=398701..399486] [gbkey=CDS]		261			[locus_tag=FCU26_0346]		FCU26_0346	Rv0332
28.2959	28.6889	29.0699	27.7914	28.6966	28.9076			1	0.999	5	80	80	80	13	16	8	14	15	14	374112000	640589000	500059000	230998000	609964000	929211000	0.207981	0.675774	0.219714	0.537441	lcl|CP039850.1_prot_QCU59759.1_341	lcl|CP039850.1_prot_QCU59759.1_341 [locus_tag=FCU26_0347] [protein=Hypothetical protein] [protein_id=QCU59759.1] [location=399513..399887] [gbkey=CDS]	lcl|CP039850.1_prot_QCU59759.1_341 [locus_tag=FCU26_0347] [protein=Hypothetical protein] [protein_id=QCU59759.1] [location=399513..399887] [gbkey=CDS]		124			[locus_tag=FCU26_0347]		FCU26_0347	Rv0333
28.1372	28.5044	25.591	28.9134	29.1254	28.3982			1	0.999	6	52	52	52	11	10	0	9	12	10	416047000	741918000	0	785713000	1124460000	706568000	0.676326	0.195525	-1.40147	-1.48907	lcl|CP039850.1_prot_QCU59760.1_342	lcl|CP039850.1_prot_QCU59760.1_342 [gene=rmlA] [locus_tag=FCU26_0348] [protein=putative glucose-1-phosphate thymidylyltransferase rmlA] [protein_id=QCU59760.1] [location=399917..400783] [gbkey=CDS]	lcl|CP039850.1_prot_QCU59760.1_342 [gene=rmlA] [locus_tag=FCU26_0348] [protein=putative glucose-1-phosphate thymidylyltransferase rmlA] [protein_id=QCU59760.1] [location=399917..400783] [gbkey=CDS]		288			[gene=rmlA]		FCU26_0348	Rv0334
28.4829	28.4293	27.5884	27.6923	28.1684	28.4397			1	0.999	9	53	53	53	10	9	5	11	10	8	618981000	634889000	301340000	375566000	476445000	611338000	0.0639829	0.88989	0.066728	0.183935	lcl|CP039850.1_prot_QCU59763.1_345	lcl|CP039850.1_prot_QCU59763.1_345 [gene=aspC] [locus_tag=FCU26_0351] [protein=putative aspartate aminotransferase aspC] [protein_id=QCU59763.1] [location=complement(403132..404421)] [gbkey=CDS]	lcl|CP039850.1_prot_QCU59763.1_345 [gene=aspC] [locus_tag=FCU26_0351] [protein=putative aspartate aminotransferase aspC] [protein_id=QCU59763.1] [location=complement(403132..404421)] [gbkey=CDS]		429			[gene=aspC]		FCU26_0351	Rv0337c
27.8217	28.4827	28.9646	29.5617	30.0401	30.3269	+	Delta_76_WT	1	0.999	22	210	210	210	20	26	18	48	52	46	531387000	383123000	314586000	659382000	2165910000	2319830000	1.75174	0.0215851	-1.55327	-3.8886	lcl|CP039850.1_prot_QCU59764.1_346	lcl|CP039850.1_prot_QCU59764.1_346 [locus_tag=FCU26_0352] [protein=Putative iron-sulfur-binding reductase] [protein_id=QCU59764.1] [location=complement(404452..407100)] [gbkey=CDS]	lcl|CP039850.1_prot_QCU59764.1_346 [locus_tag=FCU26_0352] [protein=Putative iron-sulfur-binding reductase] [protein_id=QCU59764.1] [location=complement(404452..407100)] [gbkey=CDS]		882			[locus_tag=FCU26_0352]		FCU26_0352	Rv0338c
31.4134	30.4348	31.117	29.2019	29.4267	31.2323			1	0.999	1	75	75	75	24	12	17	8	5	9	4430060000	2083350000	3251700000	783937000	755704000	4122190000	0.665473	0.201353	1.03477	1.46792	lcl|CP039850.1_prot_QCU59767.1_349	lcl|CP039850.1_prot_QCU59767.1_349 [gene=iniB] [locus_tag=FCU26_0355] [protein=Isoniazid inducible gene protein iniB] [protein_id=QCU59767.1] [location=410621..412060] [gbkey=CDS]	lcl|CP039850.1_prot_QCU59767.1_349 [gene=iniB] [locus_tag=FCU26_0355] [protein=Isoniazid inducible gene protein iniB] [protein_id=QCU59767.1] [location=410621..412060] [gbkey=CDS]		479			[gene=iniB]		FCU26_0355	Rv0341
27.5251	27.9287	27.5074	27.935	28.1959	28.1614	+	Delta_76_WT	1	0.999	13	107	107	107	16	14	5	21	31	20	364002000	484812000	350386000	500046000	531744000	469940000	1.29909	0.0441563	-0.443708	-2.77207	lcl|CP039850.1_prot_QCU59768.1_350	lcl|CP039850.1_prot_QCU59768.1_350 [gene=iniA] [locus_tag=FCU26_0356] [protein=Isoniazid inducible gene protein iniA] [protein_id=QCU59768.1] [location=412097..414019] [gbkey=CDS]	lcl|CP039850.1_prot_QCU59768.1_350 [gene=iniA] [locus_tag=FCU26_0356] [protein=Isoniazid inducible gene protein iniA] [protein_id=QCU59768.1] [location=412097..414019] [gbkey=CDS]		640			[gene=iniA]		FCU26_0356	Rv0342
29.7434	29.8853	29.5662	29.2065	29.8607	29.5531			1	0.999	14	144	144	144	20	25	31	20	22	26	1458010000	2133550000	708373000	1166890000	1198830000	872152000	0.383114	0.445463	0.19155	0.910868	lcl|CP039850.1_prot_QCU59769.1_351	lcl|CP039850.1_prot_QCU59769.1_351 [gene=iniC] [locus_tag=FCU26_0357] [protein=Isoniazid inducible gene protein iniC] [protein_id=QCU59769.1] [location=414016..415497] [gbkey=CDS]	lcl|CP039850.1_prot_QCU59769.1_351 [gene=iniC] [locus_tag=FCU26_0357] [protein=Isoniazid inducible gene protein iniC] [protein_id=QCU59769.1] [location=414016..415497] [gbkey=CDS]		493			[gene=iniC]		FCU26_0357	Rv0343
27.6277	27.5462	24.9004	27.9702	27.1201	26.6137			1	0.999	4	40	40	40	6	7	3	6	8	10	398388000	310483000	97360300	514220000	279016000	324696000	0.215628	0.66304	-0.543245	-0.554695	lcl|CP039850.1_prot_QCU59770.1_352	lcl|CP039850.1_prot_QCU59770.1_352 [gene=lpqJ] [locus_tag=FCU26_0358] [protein=putative lipoprotein lpqJ] [protein_id=QCU59770.1] [location=complement(415640..416200)] [gbkey=CDS]	lcl|CP039850.1_prot_QCU59770.1_352 [gene=lpqJ] [locus_tag=FCU26_0358] [protein=putative lipoprotein lpqJ] [protein_id=QCU59770.1] [location=complement(415640..416200)] [gbkey=CDS]		186			[gene=lpqJ]		FCU26_0358	Rv0344c
24.8592	24.2425	24.8753	27.5751	27.1743	27.8013	+	Delta_76_WT	1	0.999	6	24	24	27	0	0	2	8	11	6	0	50339900	74353500	241810000	165874000	265960000	3.29983	0.0093	-2.85785	-10.2989	lcl|CP039850.1_prot_QCU59772.1_354	lcl|CP039850.1_prot_QCU59772.1_354 [gene=ansP2] [locus_tag=FCU26_0360] [protein=putative l-asparagine permease ansP2] [protein_id=QCU59772.1] [location=complement(416761..418224)] [gbkey=CDS]	lcl|CP039850.1_prot_QCU59772.1_354 [gene=ansP2] [locus_tag=FCU26_0360] [protein=putative l-asparagine permease ansP2] [protein_id=QCU59772.1] [location=complement(416761..418224)] [gbkey=CDS]		487			[gene=ansP2]		FCU26_0360	Rv0346c
26.8318	27.0151	26.6655	27.2985	27.1539	27.5645	+	Delta_76_WT	1	0.999	8	40	40	40	6	6	4	7	8	9	199797000	255162000	166987000	444526000	374308000	492685000	1.48027	0.031936	-0.501479	-3.19392	lcl|CP039850.1_prot_QCU59773.1_355	lcl|CP039850.1_prot_QCU59773.1_355 [locus_tag=FCU26_0361] [protein=putative conserved membrane protein] [protein_id=QCU59773.1] [location=418563..419549] [gbkey=CDS]	lcl|CP039850.1_prot_QCU59773.1_355 [locus_tag=FCU26_0361] [protein=putative conserved membrane protein] [protein_id=QCU59773.1] [location=418563..419549] [gbkey=CDS]		328			[locus_tag=FCU26_0361]		FCU26_0361	Rv0347
33.1531	32.9586	33.1149	33.0448	33.3775	33.308			1	0.999	45	1558	1558	1558	239	249	256	284	267	263	15826200000	26813800000	4981250000	6652520000	32179100000	25078600000	0.645616	0.212856	-0.167908	-1.42925	lcl|CP039850.1_prot_QCU59776.1_358	lcl|CP039850.1_prot_QCU59776.1_358 [gene=dnaK] [locus_tag=FCU26_0364] [protein=putative chaperone protein dnaK] [protein_id=QCU59776.1] [location=421094..422971] [gbkey=CDS]	lcl|CP039850.1_prot_QCU59776.1_358 [gene=dnaK] [locus_tag=FCU26_0364] [protein=putative chaperone protein dnaK] [protein_id=QCU59776.1] [location=421094..422971] [gbkey=CDS]		625			[gene=dnaK]		FCU26_0364	Rv0350
30.4109	30.4628	31.1861	29.6592	29.7959	30.3879			1	0.999	15	428	428	428	66	88	67	68	65	74	4348420000	4905840000	6046320000	1120560000	1639080000	2039920000	1.03402	0.0819785	0.738911	2.20182	lcl|CP039850.1_prot_QCU59777.1_359	lcl|CP039850.1_prot_QCU59777.1_359 [gene=grpE] [locus_tag=FCU26_0365] [protein=putative grpE protein (hsp-70 cofactor)] [protein_id=QCU59777.1] [location=422968..423675] [gbkey=CDS]	lcl|CP039850.1_prot_QCU59777.1_359 [gene=grpE] [locus_tag=FCU26_0365] [protein=putative grpE protein (hsp-70 cofactor)] [protein_id=QCU59777.1] [location=422968..423675] [gbkey=CDS]		235			[gene=grpE]		FCU26_0365	Rv0351
29.2127	29.3069	29.511	29.4897	29.4652	29.485			1	0.999	20	275	275	275	38	44	35	47	56	55	1361210000	1290670000	2086960000	1503150000	1131050000	1833280000	0.704544	0.183417	-0.13643	-1.54408	lcl|CP039850.1_prot_QCU59778.1_360	lcl|CP039850.1_prot_QCU59778.1_360 [gene=dnaJ1] [locus_tag=FCU26_0366] [protein=putative chaperone protein dnaJ1] [protein_id=QCU59778.1] [location=423711..424898] [gbkey=CDS]	lcl|CP039850.1_prot_QCU59778.1_360 [gene=dnaJ1] [locus_tag=FCU26_0366] [protein=putative chaperone protein dnaJ1] [protein_id=QCU59778.1] [location=423711..424898] [gbkey=CDS]		395			[gene=dnaJ1]		FCU26_0366	Rv0352
28.7854	28.3077	25.669	27.4201	26.779	26.762			1	0.999	5	45	45	45	11	13	1	4	10	6	641708000	622063000	73995100	152384000	251274000	248109000	0.23803	0.633247	0.600344	0.604613	lcl|CP039850.1_prot_QCU59779.1_361	lcl|CP039850.1_prot_QCU59779.1_361 [gene=hspR] [locus_tag=FCU26_0367] [protein=putative heat shock protein transcriptional regulator hspR (merR family)] [protein_id=QCU59779.1] [location=424898..425278] [gbkey=CDS]	lcl|CP039850.1_prot_QCU59779.1_361 [gene=hspR] [locus_tag=FCU26_0367] [protein=putative heat shock protein transcriptional regulator hspR (merR family)] [protein_id=QCU59779.1] [location=424898..425278] [gbkey=CDS]		126			[gene=hspR]		FCU26_0367	Rv0353
27.3886	27.6744	27.1866	27.7374	27.9528	27.5917			1	0.999	7	60	60	60	7	12	7	9	10	15	323953000	425998000	121723000	469636000	550990000	545139000	0.911946	0.104875	-0.344102	-1.95341	lcl|CP039850.1_prot_QCU59782.1_364	lcl|CP039850.1_prot_QCU59782.1_364 [gene=purA] [locus_tag=FCU26_0370] [protein=putative adenylosuccinate synthetase purA] [protein_id=QCU59782.1] [location=complement(436616..437914)] [gbkey=CDS]	lcl|CP039850.1_prot_QCU59782.1_364 [gene=purA] [locus_tag=FCU26_0370] [protein=putative adenylosuccinate synthetase purA] [protein_id=QCU59782.1] [location=complement(436616..437914)] [gbkey=CDS]		432			[gene=purA]		FCU26_0370	Rv0357c
27.8731	25.4191	25.6756	28.984	29.2775	28.9267	+	Delta_76_WT	1	0.999	6	31	31	31	1	3	0	8	11	8	233912000	231021000	0	630505000	721445000	506762000	1.59788	0.0247867	-2.74013	-3.48479	lcl|CP039850.1_prot_QCU59786.1_368	lcl|CP039850.1_prot_QCU59786.1_368 [locus_tag=FCU26_0374] [protein=putative conserved membrane protein] [protein_id=QCU59786.1] [location=439967..440794] [gbkey=CDS]	lcl|CP039850.1_prot_QCU59786.1_368 [locus_tag=FCU26_0374] [protein=putative conserved membrane protein] [protein_id=QCU59786.1] [location=439967..440794] [gbkey=CDS]		275			[locus_tag=FCU26_0374]		FCU26_0374	Rv0361
30.3377	30.5568	29.8941	30.3158	30.7407	30.9533			1	0.999	18	432	432	432	55	81	38	84	97	77	2056560000	2827660000	1738400000	1692390000	5511160000	3131990000	0.684787	0.191831	-0.407078	-1.50556	lcl|CP039850.1_prot_QCU59788.1_370	lcl|CP039850.1_prot_QCU59788.1_370 [gene=fba] [locus_tag=FCU26_0376] [protein=putative fructose-bisphosphate aldolase fba] [protein_id=QCU59788.1] [location=complement(442410..443444)] [gbkey=CDS]	lcl|CP039850.1_prot_QCU59788.1_370 [gene=fba] [locus_tag=FCU26_0376] [protein=putative fructose-bisphosphate aldolase fba] [protein_id=QCU59788.1] [location=complement(442410..443444)] [gbkey=CDS]		344			[gene=fba]		FCU26_0376	Rv0363c
30.6318	24.9786	24.8703	27.9867	28.6005	28.0205			1	0.999	9	58	58	58	3	3	2	18	16	16	292437000	188107000	171239000	411827000	1113580000	675990000	0.29085	0.560871	-1.37567	-0.719084	lcl|CP039850.1_prot_QCU59790.1_372	lcl|CP039850.1_prot_QCU59790.1_372 [locus_tag=FCU26_0378] [protein=hypothetical protein] [protein_id=QCU59790.1] [location=complement(444212..445342)] [gbkey=CDS]	lcl|CP039850.1_prot_QCU59790.1_372 [locus_tag=FCU26_0378] [protein=hypothetical protein] [protein_id=QCU59790.1] [location=complement(444212..445342)] [gbkey=CDS]		376			[locus_tag=FCU26_0378]		FCU26_0378	Rv0365c
24.5545	24.9958	25.0351	26.1296	27.2149	27.5669	+	Delta_76_WT	1	0.999	4	18	18	18	1	1	2	4	5	5	4585210	5157470	48105900	87601400	234493000	292556000	1.99617	0.0176431	-2.10867	-4.59239	lcl|CP039850.1_prot_QCU59791.1_373	lcl|CP039850.1_prot_QCU59791.1_373 [locus_tag=FCU26_0379] [protein=hypothetical protein] [protein_id=QCU59791.1] [location=complement(445367..445960)] [gbkey=CDS]	lcl|CP039850.1_prot_QCU59791.1_373 [locus_tag=FCU26_0379] [protein=hypothetical protein] [protein_id=QCU59791.1] [location=complement(445367..445960)] [gbkey=CDS]		197			[locus_tag=FCU26_0379]		FCU26_0379	Rv0366c
27.4133	26.2422	26.0472	25.7799	25.4228	26.2696			1	0.999	2	30	30	30	7	7	4	4	2	6	281418000	119472000	124052000	87483300	67720200	131670000	0.687381	0.190955	0.74346	1.51061	lcl|CP039850.1_prot_QCU59792.1_374	lcl|CP039850.1_prot_QCU59792.1_374 [locus_tag=FCU26_0380] [protein=Hypothetical protein] [protein_id=QCU59792.1] [location=complement(445989..446378)] [gbkey=CDS]	lcl|CP039850.1_prot_QCU59792.1_374 [locus_tag=FCU26_0380] [protein=Hypothetical protein] [protein_id=QCU59792.1] [location=complement(445989..446378)] [gbkey=CDS]		129			[locus_tag=FCU26_0380]		FCU26_0380	Rv0367c
30.9428	31.2381	32.9501	31.4392	30.6553	30.7342			1	0.999	3	175	175	175	28	33	39	31	23	21	1907770000	2484580000	9907250000	5074510000	8098660000	2068650000	0.497424	0.322192	0.767469	1.13947	lcl|CP039850.1_prot_QCU59804.1_386	lcl|CP039850.1_prot_QCU59804.1_386 [gene=secE2] [locus_tag=FCU26_0392] [protein=putative protein transport protein secE2] [protein_id=QCU59804.1] [location=457122..457337] [gbkey=CDS]	lcl|CP039850.1_prot_QCU59804.1_386 [gene=secE2] [locus_tag=FCU26_0392] [protein=putative protein transport protein secE2] [protein_id=QCU59804.1] [location=457122..457337] [gbkey=CDS]		71			[gene=secE2]		FCU26_0392	Rv0379
28.5753	28.7662	28.7903	29.1224	29.3985	29.6946	+	Delta_76_WT	1	0.999	13	150	150	150	16	19	20	28	31	36	550725000	943158000	1255620000	886345000	898549000	1239450000	1.7512	0.0215404	-0.694578	-3.88712	lcl|CP039850.1_prot_QCU59808.1_390	lcl|CP039850.1_prot_QCU59808.1_390 [locus_tag=FCU26_0396] [protein=putative conserved secreted protein] [protein_id=QCU59808.1] [location=complement(459606..460460)] [gbkey=CDS]	lcl|CP039850.1_prot_QCU59808.1_390 [locus_tag=FCU26_0396] [protein=putative conserved secreted protein] [protein_id=QCU59808.1] [location=complement(459606..460460)] [gbkey=CDS]		284			[locus_tag=FCU26_0396]		FCU26_0396	Rv0383c
30.0637	30.2061	30.2109	30.3216	30.5555	30.3916	+	Delta_76_WT	1	0.999	43	440	440	458	75	79	64	88	81	71	1569830000	1974310000	1628100000	1760060000	2580630000	1584000000	1.4456	0.0332682	-0.262711	-3.11084	lcl|CP039850.1_prot_QCU59809.1_391	lcl|CP039850.1_prot_QCU59809.1_391 [gene=clpB] [locus_tag=FCU26_0397] [protein=putative endopeptidase ATP binding protein (chain b) clpB] [protein_id=QCU59809.1] [location=complement(460601..463147)] [gbkey=CDS]	lcl|CP039850.1_prot_QCU59809.1_391 [gene=clpB] [locus_tag=FCU26_0397] [protein=putative endopeptidase ATP binding protein (chain b) clpB] [protein_id=QCU59809.1] [location=complement(460601..463147)] [gbkey=CDS]		848			[gene=clpB]		FCU26_0397	Rv0384c
24.5287	25.163	26.0834	25.8802	27.8505	28.5339			1	0.999	7	28	28	28	5	6	1	6	4	6	20835300	54889400	8060780	61864800	154179000	161327000	1.1122	0.0674772	-2.1632	-2.3651	lcl|CP039850.1_prot_QCU59811.1_393	lcl|CP039850.1_prot_QCU59811.1_393 [locus_tag=FCU26_0399] [protein=putative transcriptional regulatory protein] [protein_id=QCU59811.1] [location=464556..467813] [gbkey=CDS]	lcl|CP039850.1_prot_QCU59811.1_393 [locus_tag=FCU26_0399] [protein=putative transcriptional regulatory protein] [protein_id=QCU59811.1] [location=464556..467813] [gbkey=CDS]		1085			[locus_tag=FCU26_0399]		FCU26_0399	Rv0386
26.072	26.4767	27.0159	28.3567	28.4944	29.4417	+	Delta_76_WT	1	0.999	8	83	83	83	7	11	6	23	20	16	143370000	190778000	43677600	503395000	778976000	935831000	2.1653	0.0168968	-2.24276	-5.13085	lcl|CP039850.1_prot_QCU59813.1_395	lcl|CP039850.1_prot_QCU59813.1_395 [gene=purT] [locus_tag=FCU26_0401] [protein=putative phosphoribosylglycinamide formyltransferase 2 purT] [protein_id=QCU59813.1] [location=469482..470741] [gbkey=CDS]	lcl|CP039850.1_prot_QCU59813.1_395 [gene=purT] [locus_tag=FCU26_0401] [protein=putative phosphoribosylglycinamide formyltransferase 2 purT] [protein_id=QCU59813.1] [location=469482..470741] [gbkey=CDS]		419			[gene=purT]		FCU26_0401	Rv0389
28.7746	28.9025	29.4702	28.4444	29.3491	29.913			1	0.999	5	56	56	56	10	11	10	6	10	9	727482000	647249000	636252000	566562000	1521610000	1326930000	0.144776	0.77159	-0.186432	-0.389855	lcl|CP039850.1_prot_QCU59814.1_396	lcl|CP039850.1_prot_QCU59814.1_396 [locus_tag=FCU26_0402] [protein=hypothetical protein] [protein_id=QCU59814.1] [location=470738..471160] [gbkey=CDS]	lcl|CP039850.1_prot_QCU59814.1_396 [locus_tag=FCU26_0402] [protein=hypothetical protein] [protein_id=QCU59814.1] [location=470738..471160] [gbkey=CDS]		140			[locus_tag=FCU26_0402]		FCU26_0402	Rv0390
27.1801	27.4684	27.0348	27.418	26.7612	26.8356			1	0.999	12	48	48	48	8	11	9	6	9	5	269875000	342264000	95111700	307889000	172249000	129769000	0.38503	0.443159	0.222881	0.914767	lcl|CP039850.1_prot_QCU59815.1_397	lcl|CP039850.1_prot_QCU59815.1_397 [gene=metZ] [locus_tag=FCU26_0403] [protein=putative o-succinylhomoserine sulfhydrylase metZ] [protein_id=QCU59815.1] [location=471157..472377] [gbkey=CDS]	lcl|CP039850.1_prot_QCU59815.1_397 [gene=metZ] [locus_tag=FCU26_0403] [protein=putative o-succinylhomoserine sulfhydrylase metZ] [protein_id=QCU59815.1] [location=471157..472377] [gbkey=CDS]		406			[gene=metZ]		FCU26_0403	Rv0391
34.8166	34.6761	32.7294	33.0065	27.3797	27.2095			0.99	0.999	2	8	8	8	1	1	1	3	1	1	51978400000	39461000000	19285100000	1369440000	763041000	365166000	1.13498	0.0628884	4.8755	2.41339	lcl|CP039850.1_prot_QCU59816.1_398	lcl|CP039850.1_prot_QCU59816.1_398 [gene=ndhA] [locus_tag=FCU26_0404] [protein=putative membrane nadh dehydrogenase ndhA] [protein_id=QCU59816.1] [location=complement(472374..473786)] [gbkey=CDS]	lcl|CP039850.1_prot_QCU59816.1_398 [gene=ndhA] [locus_tag=FCU26_0404] [protein=putative membrane nadh dehydrogenase ndhA] [protein_id=QCU59816.1] [location=complement(472374..473786)] [gbkey=CDS]		470			[gene=ndhA]		FCU26_0404	Rv0392c
28.3671	28.2844	27.9357	28.2414	27.5263	28.3549			1	0.999	7	33	33	33	6	5	4	5	9	4	668057000	632275000	419860000	483798000	327601000	522861000	0.20559	0.679399	0.154874	0.532021	lcl|CP039850.1_prot_QCU59818.1_400	lcl|CP039850.1_prot_QCU59818.1_400 [locus_tag=FCU26_0406] [protein=putative secreted protein] [protein_id=QCU59818.1] [location=complement(475269..475988)] [gbkey=CDS]	lcl|CP039850.1_prot_QCU59818.1_400 [locus_tag=FCU26_0406] [protein=putative secreted protein] [protein_id=QCU59818.1] [location=complement(475269..475988)] [gbkey=CDS]		239			[locus_tag=FCU26_0406]		FCU26_0406	Rv0394c
28.8502	29.1263	28.6694	28.8673	29.074	28.7705			1	0.999	16	188	188	188	33	31	24	35	29	36	324521000	1024110000	461518000	1029500000	1286470000	1335470000	0.0470213	0.918055	-0.0220006	-0.137358	lcl|CP039850.1_prot_QCU59824.1_406	lcl|CP039850.1_prot_QCU59824.1_406 [gene=fadE7] [locus_tag=FCU26_0412] [protein=putative acyl-CoA dehydrogenase fadE7] [protein_id=QCU59824.1] [location=complement(479713..480900)] [gbkey=CDS]	lcl|CP039850.1_prot_QCU59824.1_406 [gene=fadE7] [locus_tag=FCU26_0412] [protein=putative acyl-CoA dehydrogenase fadE7] [protein_id=QCU59824.1] [location=complement(479713..480900)] [gbkey=CDS]		395			[gene=fadE7]		FCU26_0412	Rv0400c
24.8816	25.7813	27.2218	27.3219	27.9732	27.8186			1	0.999	11	70	70	70	4	5	8	15	16	22	42357600	94993800	266983000	143559000	308284000	514900000	1.15561	0.0599443	-1.74302	-2.45741	lcl|CP039850.1_prot_QCU59829.1_411	lcl|CP039850.1_prot_QCU59829.1_411 [gene=fadD30] [locus_tag=FCU26_0417] [protein=putative fatty-acid-CoA ligase fadD30] [protein_id=QCU59829.1] [location=485123..486880] [gbkey=CDS]	lcl|CP039850.1_prot_QCU59829.1_411 [gene=fadD30] [locus_tag=FCU26_0417] [protein=putative fatty-acid-CoA ligase fadD30] [protein_id=QCU59829.1] [location=485123..486880] [gbkey=CDS]		585			[gene=fadD30]		FCU26_0417	Rv0404
25.3511	25.0179	25.7207	27.3191	26.857	27.6505	+	Delta_76_WT	1	0.999	3	16	16	16	0	0	2	3	6	5	0	82907400	59234900	180218000	94645000	192866000	2.47176	0.01376	-1.91232	-6.23319	lcl|CP039850.1_prot_QCU59832.1_414	lcl|CP039850.1_prot_QCU59832.1_414 [locus_tag=FCU26_0420] [protein=Beta lactamase like protein] [protein_id=QCU59832.1] [location=complement(491034..491852)] [gbkey=CDS]	lcl|CP039850.1_prot_QCU59832.1_414 [locus_tag=FCU26_0420] [protein=Beta lactamase like protein] [protein_id=QCU59832.1] [location=complement(491034..491852)] [gbkey=CDS]		272			[locus_tag=FCU26_0420]		FCU26_0420	Rv0406c
28.4166	28.462	29.0263	28.835	29.4603	29.3003			1	0.999	13	136	136	136	18	14	11	25	33	35	390652000	450464000	443057000	389098000	562844000	442681000	0.972968	0.0909392	-0.563544	-2.07668	lcl|CP039850.1_prot_QCU59833.1_415	lcl|CP039850.1_prot_QCU59833.1_415 [gene=fgd1] [locus_tag=FCU26_0421] [protein=putative f420-dependent glucose-6-phosphate dehydrogenase fgd1] [protein_id=QCU59833.1] [location=491930..492940] [gbkey=CDS]	lcl|CP039850.1_prot_QCU59833.1_415 [gene=fgd1] [locus_tag=FCU26_0421] [protein=putative f420-dependent glucose-6-phosphate dehydrogenase fgd1] [protein_id=QCU59833.1] [location=491930..492940] [gbkey=CDS]		336			[gene=fgd1]		FCU26_0421	Rv0407
26.6807	27.5234	27.1997	27.4868	27.1565	26.5626			1	0.999	8	36	36	36	6	5	9	6	6	4	136359000	201358000	235203000	293590000	200998000	152078000	0.0627882	0.890359	0.0659854	0.180699	lcl|CP039850.1_prot_QCU59834.1_416	lcl|CP039850.1_prot_QCU59834.1_416 [gene=pta] [locus_tag=FCU26_0422] [protein=putative phosphate acetyltransferase pta] [protein_id=QCU59834.1] [location=492933..495005] [gbkey=CDS]	lcl|CP039850.1_prot_QCU59834.1_416 [gene=pta] [locus_tag=FCU26_0422] [protein=putative phosphate acetyltransferase pta] [protein_id=QCU59834.1] [location=492933..495005] [gbkey=CDS]		690			[gene=pta]		FCU26_0422	Rv0408
26.8539	26.8459	24.6367	27.9245	29.4683	29.2126	+	Delta_76_WT	1	0.999	7	46	46	46	6	7	2	8	12	11	155929000	215814000	26384900	380222000	1804790000	1266660000	1.45618	0.0330028	-2.75631	-3.13608	lcl|CP039850.1_prot_QCU59835.1_417	lcl|CP039850.1_prot_QCU59835.1_417 [gene=ackA] [locus_tag=FCU26_0423] [protein=putative acetate kinase ackA] [protein_id=QCU59835.1] [location=494998..496155] [gbkey=CDS]	lcl|CP039850.1_prot_QCU59835.1_417 [gene=ackA] [locus_tag=FCU26_0423] [protein=putative acetate kinase ackA] [protein_id=QCU59835.1] [location=494998..496155] [gbkey=CDS]		385			[gene=ackA]		FCU26_0423	Rv0409
28.5383	28.8931	27.9657	28.9522	29.3657	29.154			1	0.999	19	138	138	138	14	24	15	27	29	29	339934000	361626000	212046000	572771000	2273020000	1693980000	1.10109	0.0685113	-0.691608	-2.34167	lcl|CP039850.1_prot_QCU59836.1_418	lcl|CP039850.1_prot_QCU59836.1_418 [gene=pknG] [locus_tag=FCU26_0424] [protein=Serine/threonine-protein kinase pknG] [protein_id=QCU59836.1] [location=complement(496209..498461)] [gbkey=CDS]	lcl|CP039850.1_prot_QCU59836.1_418 [gene=pknG] [locus_tag=FCU26_0424] [protein=Serine/threonine-protein kinase pknG] [protein_id=QCU59836.1] [location=complement(496209..498461)] [gbkey=CDS]		750			[gene=pknG]		FCU26_0424	Rv0410c
26.0944	27.6459	25.0111	28.9154	29.5786	29.4264	+	Delta_76_WT	1	0.999	7	31	31	31	3	4	1	9	8	6	106346000	229916000	2892200	707925000	688931000	671859000	1.74357	0.0217423	-3.05633	-3.86644	lcl|CP039850.1_prot_QCU59837.1_419	lcl|CP039850.1_prot_QCU59837.1_419 [gene=glnH] [locus_tag=FCU26_0425] [protein=putative glutamine-binding lipoprotein glnH] [protein_id=QCU59837.1] [location=complement(498461..499447)] [gbkey=CDS]	lcl|CP039850.1_prot_QCU59837.1_419 [gene=glnH] [locus_tag=FCU26_0425] [protein=putative glutamine-binding lipoprotein glnH] [protein_id=QCU59837.1] [location=complement(498461..499447)] [gbkey=CDS]		328			[gene=glnH]		FCU26_0425	Rv0411c
28.3611	28.7551	28.1342	29.272	29.4893	29.1185	+	Delta_76_WT	1	0.999	12	74	74	74	7	6	8	17	12	24	339298000	413995000	198066000	972695000	3553810000	2297240000	1.84817	0.0193333	-0.876492	-4.15653	lcl|CP039850.1_prot_QCU59838.1_420	lcl|CP039850.1_prot_QCU59838.1_420 [locus_tag=FCU26_0426] [protein=putative conserved membrane protein] [protein_id=QCU59838.1] [location=complement(499447..500766)] [gbkey=CDS]	lcl|CP039850.1_prot_QCU59838.1_420 [locus_tag=FCU26_0426] [protein=putative conserved membrane protein] [protein_id=QCU59838.1] [location=complement(499447..500766)] [gbkey=CDS]		439			[locus_tag=FCU26_0426]		FCU26_0426	Rv0412c
26.2879	26.4305	27.6688	26.8017	26.3444	26.6162			1	0.999	4	29	29	29	2	5	2	8	6	6	95593300	181471000	88010900	297579000	208581000	250137000	0.172027	0.727989	0.208302	0.454661	lcl|CP039850.1_prot_QCU59839.1_421	lcl|CP039850.1_prot_QCU59839.1_421 [gene=mutT3] [locus_tag=FCU26_0427] [protein=putative mutator protein mutT3] [protein_id=QCU59839.1] [location=500860..501513] [gbkey=CDS]	lcl|CP039850.1_prot_QCU59839.1_421 [gene=mutT3] [locus_tag=FCU26_0427] [protein=putative mutator protein mutT3] [protein_id=QCU59839.1] [location=500860..501513] [gbkey=CDS]		217			[gene=mutT3]		FCU26_0427	Rv0413
27.2352	27.6223	25.2725	27.2885	27.1005	26.8951			1	0.999	4	22	22	22	4	3	1	6	5	3	308530000	403784000	37201700	276225000	242303000	92827800	0.201427	0.685059	-0.384708	-0.522559	lcl|CP039850.1_prot_QCU59840.1_422	lcl|CP039850.1_prot_QCU59840.1_422 [gene=thiE] [locus_tag=FCU26_0428] [protein=putative thiamine-phosphate pyrophosphorylase thiE] [protein_id=QCU59840.1] [location=complement(501497..502165)] [gbkey=CDS]	lcl|CP039850.1_prot_QCU59840.1_422 [gene=thiE] [locus_tag=FCU26_0428] [protein=putative thiamine-phosphate pyrophosphorylase thiE] [protein_id=QCU59840.1] [location=complement(501497..502165)] [gbkey=CDS]		222			[gene=thiE]		FCU26_0428	Rv0414c
28.1779	28.3662	28.6646	28.5336	28.5331	28.1827			1	0.999	11	163	163	163	20	24	22	34	32	31	450227000	603200000	553694000	614372000	682016000	552576000	0.0246407	0.953452	-0.0135231	-0.0736268	lcl|CP039850.1_prot_QCU59844.1_426	lcl|CP039850.1_prot_QCU59844.1_426 [gene=lpqL] [locus_tag=FCU26_0432] [protein=putative lipoprotein aminopeptidase lpqL] [protein_id=QCU59844.1] [location=504643..506145] [gbkey=CDS]	lcl|CP039850.1_prot_QCU59844.1_426 [gene=lpqL] [locus_tag=FCU26_0432] [protein=putative lipoprotein aminopeptidase lpqL] [protein_id=QCU59844.1] [location=504643..506145] [gbkey=CDS]		500			[gene=lpqL]		FCU26_0432	Rv0418
23.1065	24.2139	24.8647	26.9788	27.4322	28.7092	+	Delta_76_WT	1	0.999	10	47	47	47	1	1	0	14	15	16	16445700	0	0	272186000	380528000	242628000	2.12507	0.0170631	-3.64506	-4.99863	lcl|CP039850.1_prot_QCU59845.1_427	lcl|CP039850.1_prot_QCU59845.1_427 [gene=lpqM] [locus_tag=FCU26_0433] [protein=putative lipoprotein peptidase lpqM] [protein_id=QCU59845.1] [location=506233..507729] [gbkey=CDS]	lcl|CP039850.1_prot_QCU59845.1_427 [gene=lpqM] [locus_tag=FCU26_0433] [protein=putative lipoprotein peptidase lpqM] [protein_id=QCU59845.1] [location=506233..507729] [gbkey=CDS]		498			[gene=lpqM]		FCU26_0433	Rv0419
26.7987	27.4651	25.8665	27.8233	28.2029	28.3512	+	Delta_76_WT	1	0.999	5	42	42	42	5	6	3	10	6	12	246783000	235521000	53718900	321000000	500818000	547479000	1.35193	0.0397704	-1.41573	-2.89207	lcl|CP039850.1_prot_QCU59847.1_429	lcl|CP039850.1_prot_QCU59847.1_429 [locus_tag=FCU26_0435] [protein=hypothetical protein] [protein_id=QCU59847.1] [location=complement(508279..508908)] [gbkey=CDS]	lcl|CP039850.1_prot_QCU59847.1_429 [locus_tag=FCU26_0435] [protein=hypothetical protein] [protein_id=QCU59847.1] [location=complement(508279..508908)] [gbkey=CDS]		209			[locus_tag=FCU26_0435]		FCU26_0435	Rv0421c
24.0438	24.2455	24.7014	27.2728	26.543	27.8644	+	Delta_76_WT	1	0.999	6	14	14	14	0	0	0	3	3	8	0	0	0	134301000	131335000	291121000	2.60126	0.00928671	-2.89652	-6.7549	lcl|CP039850.1_prot_QCU59848.1_430	lcl|CP039850.1_prot_QCU59848.1_430 [gene=thiD] [locus_tag=FCU26_0436] [protein=putative phosphomethylpyrimidine kinase thiD] [protein_id=QCU59848.1] [location=complement(508905..509702)] [gbkey=CDS]	lcl|CP039850.1_prot_QCU59848.1_430 [gene=thiD] [locus_tag=FCU26_0436] [protein=putative phosphomethylpyrimidine kinase thiD] [protein_id=QCU59848.1] [location=complement(508905..509702)] [gbkey=CDS]		265			[gene=thiD]		FCU26_0436	Rv0422c
27.5039	27.2775	26.7033	26.8655	27.7558	29.0729			1	0.999	13	76	76	76	20	20	15	10	5	6	469702000	338640000	326591000	276522000	122733000	136169000	0.465723	0.355433	-0.736509	-1.07676	lcl|CP039850.1_prot_QCU59849.1_431	lcl|CP039850.1_prot_QCU59849.1_431 [gene=thiC] [locus_tag=FCU26_0437] [protein=putative thiamine biosynthesis protein thiC] [protein_id=QCU59849.1] [location=complement(509729..511372)] [gbkey=CDS]	lcl|CP039850.1_prot_QCU59849.1_431 [gene=thiC] [locus_tag=FCU26_0437] [protein=putative thiamine biosynthesis protein thiC] [protein_id=QCU59849.1] [location=complement(509729..511372)] [gbkey=CDS]		547			[gene=thiC]		FCU26_0437	Rv0423c
22.304	23.8974	26.4855	26.3385	28.9826	28.7986			1	0.999	10	33	33	33	1	4	1	7	12	8	4291380	74022600	5414450	188703000	418154000	392256000	1.2045	0.0545273	-3.81095	-2.56291	lcl|CP039850.1_prot_QCU59851.1_433	lcl|CP039850.1_prot_QCU59851.1_433 [gene=ctpH] [locus_tag=FCU26_0439] [protein=putative metal cation transporting P-type atpase ctpH] [protein_id=QCU59851.1] [location=complement(511849..516468)] [gbkey=CDS]	lcl|CP039850.1_prot_QCU59851.1_433 [gene=ctpH] [locus_tag=FCU26_0439] [protein=putative metal cation transporting P-type atpase ctpH] [protein_id=QCU59851.1] [location=complement(511849..516468)] [gbkey=CDS]		1539			[gene=ctpH]		FCU26_0439	Rv0425c
25.6317	26.4173	26.17	24.9614	28.7035	26.76			0.99	0.999	3	15	15	15	2	2	3	2	4	2	61985700	131001000	153150000	108541000	155003000	45020900	0.26582	0.598487	-0.735291	-0.665355	lcl|CP039850.1_prot_QCU59852.1_434	lcl|CP039850.1_prot_QCU59852.1_434 [locus_tag=FCU26_0440] [protein=putative transmembrane protein] [protein_id=QCU59852.1] [location=complement(516520..516963)] [gbkey=CDS]	lcl|CP039850.1_prot_QCU59852.1_434 [locus_tag=FCU26_0440] [protein=putative transmembrane protein] [protein_id=QCU59852.1] [location=complement(516520..516963)] [gbkey=CDS]		147			[locus_tag=FCU26_0440]		FCU26_0440	Rv0426c
26.7675	27.6482	27.0123	29.0019	30.9799	30.988	+	Delta_76_WT	1	0.999	6	63	63	63	8	10	6	15	13	11	226005000	229224000	152790000	794326000	3968820000	2907550000	1.95699	0.0177931	-3.18056	-4.47396	lcl|CP039850.1_prot_QCU59853.1_435	lcl|CP039850.1_prot_QCU59853.1_435 [gene=xthA] [locus_tag=FCU26_0441] [protein=putative exodeoxyribonuclease III protein xthA] [protein_id=QCU59853.1] [location=complement(517164..518039)] [gbkey=CDS]	lcl|CP039850.1_prot_QCU59853.1_435 [gene=xthA] [locus_tag=FCU26_0441] [protein=putative exodeoxyribonuclease III protein xthA] [protein_id=QCU59853.1] [location=complement(517164..518039)] [gbkey=CDS]		291			[gene=xthA]		FCU26_0441	Rv0427c
28.4601	29.2163	29.1188	28.8208	30.2167	29.8956			1	0.999	8	72	72	72	15	14	8	14	13	8	309756000	408404000	279766000	394390000	1108950000	609655000	0.667254	0.200569	-0.712602	-1.47139	lcl|CP039850.1_prot_QCU59854.1_436	lcl|CP039850.1_prot_QCU59854.1_436 [locus_tag=FCU26_0442] [protein=Hypothetical protein] [protein_id=QCU59854.1] [location=complement(518042..518950)] [gbkey=CDS]	lcl|CP039850.1_prot_QCU59854.1_436 [locus_tag=FCU26_0442] [protein=Hypothetical protein] [protein_id=QCU59854.1] [location=complement(518042..518950)] [gbkey=CDS]		302			[locus_tag=FCU26_0442]		FCU26_0442	Rv0428c
28.391	27.6882	27.9232	27.9251	29.7382	29.7207			1	0.999	4	54	54	54	7	7	4	11	12	13	395081000	351929000	159764000	394426000	1783340000	1189350000	0.821003	0.133426	-1.12721	-1.77245	lcl|CP039850.1_prot_QCU59855.1_437	lcl|CP039850.1_prot_QCU59855.1_437 [gene=def] [locus_tag=FCU26_0443] [protein=putative polypeptide deformylase def] [protein_id=QCU59855.1] [location=complement(518950..519543)] [gbkey=CDS]	lcl|CP039850.1_prot_QCU59855.1_437 [gene=def] [locus_tag=FCU26_0443] [protein=putative polypeptide deformylase def] [protein_id=QCU59855.1] [location=complement(518950..519543)] [gbkey=CDS]		197			[gene=def]		FCU26_0443	Rv0429c
28.9583	29.1103	28.34	25.0328	28.1307	28.2087			1	0.999	5	60	60	60	13	15	13	4	8	7	643675000	436843000	295490000	124507000	1136950000	669559000	0.715752	0.177657	1.67883	1.56595	lcl|CP039850.1_prot_QCU59856.1_438	lcl|CP039850.1_prot_QCU59856.1_438 [locus_tag=FCU26_0444] [protein=hypothetical protein] [protein_id=QCU59856.1] [location=519880..520188] [gbkey=CDS]	lcl|CP039850.1_prot_QCU59856.1_438 [locus_tag=FCU26_0444] [protein=hypothetical protein] [protein_id=QCU59856.1] [location=519880..520188] [gbkey=CDS]		102			[locus_tag=FCU26_0444]		FCU26_0444	Rv0430
28.8811	29.0207	29.1418	30.2912	30.3524	29.8279	+	Delta_76_WT	1	0.999	7	198	198	198	14	18	12	50	56	48	766398000	440013000	433124000	1661000000	4595330000	5445140000	2.48429	0.0119765	-1.14266	-6.28211	lcl|CP039850.1_prot_QCU59858.1_440	lcl|CP039850.1_prot_QCU59858.1_440 [gene=sodC] [locus_tag=FCU26_0446] [protein=putative periplasmic superoxide dismutase (Cu-Zn) sodC] [protein_id=QCU59858.1] [location=520747..521469] [gbkey=CDS]	lcl|CP039850.1_prot_QCU59858.1_440 [gene=sodC] [locus_tag=FCU26_0446] [protein=putative periplasmic superoxide dismutase (Cu-Zn) sodC] [protein_id=QCU59858.1] [location=520747..521469] [gbkey=CDS]		240			[gene=sodC]		FCU26_0446	Rv0432
26.7643	26.7152	24.4166	28.2676	28.4582	28.5486	+	Delta_76_WT	1	0.999	9	53	53	53	3	5	2	14	14	15	176677000	84954000	25156900	441002000	998200000	749858000	1.46512	0.0327862	-2.45942	-3.15746	lcl|CP039850.1_prot_QCU59859.1_441	lcl|CP039850.1_prot_QCU59859.1_441 [locus_tag=FCU26_0447] [protein=hypothetical protein] [protein_id=QCU59859.1] [location=521471..522601] [gbkey=CDS]	lcl|CP039850.1_prot_QCU59859.1_441 [locus_tag=FCU26_0447] [protein=hypothetical protein] [protein_id=QCU59859.1] [location=521471..522601] [gbkey=CDS]		376			[locus_tag=FCU26_0447]		FCU26_0447	Rv0433
26.8231	26.3558	24.7814	26.9648	27.211	27.6563			1	0.999	4	21	21	21	4	4	2	3	4	4	219275000	212665000	0	129986000	292374000	185477000	0.928093	0.102027	-1.29062	-1.98587	lcl|CP039850.1_prot_QCU59860.1_442	lcl|CP039850.1_prot_QCU59860.1_442 [locus_tag=FCU26_0448] [protein=hypothetical protein] [protein_id=QCU59860.1] [location=522661..523314] [gbkey=CDS]	lcl|CP039850.1_prot_QCU59860.1_442 [locus_tag=FCU26_0448] [protein=hypothetical protein] [protein_id=QCU59860.1] [location=522661..523314] [gbkey=CDS]		217			[locus_tag=FCU26_0448]		FCU26_0448	Rv0434
28.6701	28.8934	28.9264	29.8637	30.1224	30.2791	+	Delta_76_WT	1	0.999	26	230	219	230	23	30	15	44	59	59	549416000	558215000	364921000	761839000	921109000	1797870000	3.00857	0.00869565	-1.25845	-8.65478	lcl|CP039850.1_prot_QCU59861.1_443	lcl|CP039850.1_prot_QCU59861.1_443 [locus_tag=FCU26_0449] [protein=Putative conserved atpase] [protein_id=QCU59861.1] [location=complement(523494..525680)] [gbkey=CDS]	lcl|CP039850.1_prot_QCU59861.1_443 [locus_tag=FCU26_0449] [protein=Putative conserved atpase] [protein_id=QCU59861.1] [location=complement(523494..525680)] [gbkey=CDS]		728			[locus_tag=FCU26_0449]		FCU26_0449	Rv0435c
27.4459	27.6917	27.7176	28.0602	28.5621	27.7809			1	0.999	6	60	60	60	7	4	5	14	16	14	281285000	332303000	254078000	437744000	793559000	372740000	0.989994	0.0882584	-0.51601	-2.11138	lcl|CP039850.1_prot_QCU59863.1_445	lcl|CP039850.1_prot_QCU59863.1_445 [gene=psd] [locus_tag=FCU26_0451] [protein=putative phosphatidylserine decarboxylase psd] [protein_id=QCU59863.1] [location=complement(526534..527229)] [gbkey=CDS]	lcl|CP039850.1_prot_QCU59863.1_445 [gene=psd] [locus_tag=FCU26_0451] [protein=putative phosphatidylserine decarboxylase psd] [protein_id=QCU59863.1] [location=complement(526534..527229)] [gbkey=CDS]		231			[gene=psd]		FCU26_0451	Rv0437c
24.0837	27.8283	28.0886	28.4518	28.1264	28.2597			1	0.999	9	58	58	58	1	4	5	15	13	20	59864500	243325000	416164000	682565000	432690000	422518000	0.550146	0.278584	-1.61246	-1.24302	lcl|CP039850.1_prot_QCU59864.1_446	lcl|CP039850.1_prot_QCU59864.1_446 [gene=moeA2] [locus_tag=FCU26_0452] [protein=putative molybdopterin biosynthesis protein moeA2] [protein_id=QCU59864.1] [location=complement(527290..528507)] [gbkey=CDS]	lcl|CP039850.1_prot_QCU59864.1_446 [gene=moeA2] [locus_tag=FCU26_0452] [protein=putative molybdopterin biosynthesis protein moeA2] [protein_id=QCU59864.1] [location=complement(527290..528507)] [gbkey=CDS]		405			[gene=moeA2]		FCU26_0452	Rv0438c
28.9996	29.7433	30.0227	30.5225	31.2216	31.0924	+	Delta_76_WT	1	0.999	12	246	236	246	26	35	18	48	66	53	909269000	957579000	574100000	1428810000	4980010000	4151380000	1.65648	0.0238239	-1.35696	-3.63532	lcl|CP039850.1_prot_QCU59865.1_447	lcl|CP039850.1_prot_QCU59865.1_447 [locus_tag=FCU26_0453] [protein=Putative dehydrogenase/reductase] [protein_id=QCU59865.1] [location=complement(528526..529461)] [gbkey=CDS]	lcl|CP039850.1_prot_QCU59865.1_447 [locus_tag=FCU26_0453] [protein=Putative dehydrogenase/reductase] [protein_id=QCU59865.1] [location=complement(528526..529461)] [gbkey=CDS]		311			[locus_tag=FCU26_0453]		FCU26_0453	Rv0439c
34.7121	34.7814	34.242	34.6943	35.3045	35.2076			1	0.999	44	2599	2599	2599	314	437	374	478	510	486	82860800000	21190900000	76222200000	61389200000	58823700000	47611000000	0.900181	0.107567	-0.490309	-1.92983	lcl|CP039850.1_prot_QCU59866.1_448	lcl|CP039850.1_prot_QCU59866.1_448 [gene=groEL2] [locus_tag=FCU26_0454] [protein=60 KDA chaperonin 2 groel2] [protein_id=QCU59866.1] [location=529755..531377] [gbkey=CDS]	lcl|CP039850.1_prot_QCU59866.1_448 [gene=groEL2] [locus_tag=FCU26_0454] [protein=60 KDA chaperonin 2 groel2] [protein_id=QCU59866.1] [location=529755..531377] [gbkey=CDS]		540			[gene=groEL2]		FCU26_0454	Rv0440
26.8324	27.5886	25.6534	29.0112	29.1753	29.9078	+	Delta_76_WT	1	0.999	5	37	37	37	2	6	3	4	10	12	157627000	316736000	128150000	329368000	928016000	1117580000	1.88573	0.0198252	-2.67333	-4.26423	lcl|CP039850.1_prot_QCU59869.1_451	lcl|CP039850.1_prot_QCU59869.1_451 [locus_tag=FCU26_0457] [protein=hypothetical protein] [protein_id=QCU59869.1] [location=533543..534058] [gbkey=CDS]	lcl|CP039850.1_prot_QCU59869.1_451 [locus_tag=FCU26_0457] [protein=hypothetical protein] [protein_id=QCU59869.1] [location=533543..534058] [gbkey=CDS]		171			[locus_tag=FCU26_0457]		FCU26_0457	Rv0443
26.5064	27.223	27.5917	28.7693	29.4459	29.4917	+	Delta_76_WT	1	0.999	20	121	121	121	9	10	5	33	34	30	221948000	271944000	193485000	592318000	1798500000	1563190000	2.24128	0.0164677	-2.12863	-5.38811	lcl|CP039850.1_prot_QCU59876.1_458	lcl|CP039850.1_prot_QCU59876.1_458 [gene=mmpL4] [locus_tag=FCU26_0464] [protein=putative conserved transmembrane transport protein mmpL4] [protein_id=QCU59876.1] [location=complement(539735..542638)] [gbkey=CDS]	lcl|CP039850.1_prot_QCU59876.1_458 [gene=mmpL4] [locus_tag=FCU26_0464] [protein=putative conserved transmembrane transport protein mmpL4] [protein_id=QCU59876.1] [location=complement(539735..542638)] [gbkey=CDS]		967			[gene=mmpL4]		FCU26_0464	Rv0450c
27.6036	27.6306	26.2011	27.6552	29.3618	29.069			1	0.999	5	73	73	73	6	18	3	11	16	19	233229000	271332000	53400100	277227000	439790000	682157000	1.02896	0.0827704	-1.55027	-2.19138	lcl|CP039850.1_prot_QCU59881.1_463	lcl|CP039850.1_prot_QCU59881.1_463 [locus_tag=FCU26_0469] [protein=hypothetical protein] [protein_id=QCU59881.1] [location=complement(546522..546968)] [gbkey=CDS]	lcl|CP039850.1_prot_QCU59881.1_463 [locus_tag=FCU26_0469] [protein=hypothetical protein] [protein_id=QCU59881.1] [location=complement(546522..546968)] [gbkey=CDS]		148			[locus_tag=FCU26_0469]		FCU26_0469	Rv0455c
22.9787	22.0409	24.6749	23.6139	27.6358	28.5107			1	0.999	5	21	21	21	2	6	0	3	5	5	10480900	6942740	0	26686000	326836000	281888000	0.925893	0.102339	-3.35527	-1.98144	lcl|CP039850.1_prot_QCU59884.1_466	lcl|CP039850.1_prot_QCU59884.1_466 [locus_tag=FCU26_0472] [protein=putative peptidase] [protein_id=QCU59884.1] [location=complement(548733..550763)] [gbkey=CDS]	lcl|CP039850.1_prot_QCU59884.1_466 [locus_tag=FCU26_0472] [protein=putative peptidase] [protein_id=QCU59884.1] [location=complement(548733..550763)] [gbkey=CDS]		676			[locus_tag=FCU26_0472]		FCU26_0472	Rv0457c
27.5228	27.308	27.895	27.5292	28.0999	27.5305			1	0.999	11	42	42	42	3	5	4	8	12	10	387550000	276445000	68889100	225488000	499047000	429566000	0.220249	0.65657	-0.144621	-0.565067	lcl|CP039850.1_prot_QCU59885.1_467	lcl|CP039850.1_prot_QCU59885.1_467 [locus_tag=FCU26_0473] [protein=putative aldehyde dehydrogenase] [protein_id=QCU59885.1] [location=550822..552345] [gbkey=CDS]	lcl|CP039850.1_prot_QCU59885.1_467 [locus_tag=FCU26_0473] [protein=putative aldehyde dehydrogenase] [protein_id=QCU59885.1] [location=550822..552345] [gbkey=CDS]		507			[locus_tag=FCU26_0473]		FCU26_0473	Rv0458
30.8114	30.9359	30.5716	31.0632	30.9732	31.0251			1	0.999	19	240	240	240	34	45	29	33	45	54	2259630000	4252390000	621934000	1292330000	3472610000	24903100000	1.05725	0.0768048	-0.247559	-2.24995	lcl|CP039850.1_prot_QCU59889.1_471	lcl|CP039850.1_prot_QCU59889.1_471 [gene=lpd] [locus_tag=FCU26_0477] [protein=Dihydrolipoamide dehydrogenase lpd] [protein_id=QCU59889.1] [location=553761..555155] [gbkey=CDS]	lcl|CP039850.1_prot_QCU59889.1_471 [gene=lpd] [locus_tag=FCU26_0477] [protein=Dihydrolipoamide dehydrogenase lpd] [protein_id=QCU59889.1] [location=553761..555155] [gbkey=CDS]		464			[gene=lpd]		FCU26_0477	Rv0462
28.9976	28.9703	28.0807	29.7947	29.6707	29.6793	+	Delta_76_WT	1	0.999	10	169	169	169	25	26	12	32	38	36	1084370000	1049990000	638600000	1670100000	2477500000	2890720000	1.56292	0.0255457	-1.03207	-3.39682	lcl|CP039850.1_prot_QCU59891.1_473	lcl|CP039850.1_prot_QCU59891.1_473 [locus_tag=FCU26_0479] [protein=hypothetical protein] [protein_id=QCU59891.1] [location=complement(555460..556032)] [gbkey=CDS]	lcl|CP039850.1_prot_QCU59891.1_473 [locus_tag=FCU26_0479] [protein=hypothetical protein] [protein_id=QCU59891.1] [location=complement(555460..556032)] [gbkey=CDS]		190			[locus_tag=FCU26_0479]		FCU26_0479	Rv0464c
27.9845	27.715	27.7859	27.5522	27.6516	27.9145			1	0.999	9	69	69	69	14	17	5	11	12	10	521791000	499411000	274886000	456036000	426421000	415907000	0.381383	0.447105	0.122362	0.907344	lcl|CP039850.1_prot_QCU59892.1_474	lcl|CP039850.1_prot_QCU59892.1_474 [locus_tag=FCU26_0480] [protein=putative transcriptional regulatory protein] [protein_id=QCU59892.1] [location=complement(556029..557453)] [gbkey=CDS]	lcl|CP039850.1_prot_QCU59892.1_474 [locus_tag=FCU26_0480] [protein=putative transcriptional regulatory protein] [protein_id=QCU59892.1] [location=complement(556029..557453)] [gbkey=CDS]		474			[locus_tag=FCU26_0480]		FCU26_0480	Rv0465c
28.342	28.6436	30.1444	30.0031	32.2041	32.2458			1	0.999	13	201	201	201	24	25	10	47	43	52	1131920000	1436720000	1012180000	1202160000	965697000	783152000	1.23664	0.0502916	-2.441	-2.63321	lcl|CP039850.1_prot_QCU59893.1_475	lcl|CP039850.1_prot_QCU59893.1_475 [locus_tag=FCU26_0481] [protein=hypothetical protein] [protein_id=QCU59893.1] [location=557605..558399] [gbkey=CDS]	lcl|CP039850.1_prot_QCU59893.1_475 [locus_tag=FCU26_0481] [protein=hypothetical protein] [protein_id=QCU59893.1] [location=557605..558399] [gbkey=CDS]		264			[locus_tag=FCU26_0481]		FCU26_0481	Rv0466
30.0561	30.1543	29.8365	29.9261	30.011	29.2573			1	0.999	15	215	215	215	41	43	34	35	34	28	2748750000	3404700000	1657160000	1891070000	1660000000	978062000	0.482125	0.337149	0.284168	1.10926	lcl|CP039850.1_prot_QCU59894.1_476	lcl|CP039850.1_prot_QCU59894.1_476 [gene=icl] [locus_tag=FCU26_0482] [protein=Isocitrate lyase icl] [protein_id=QCU59894.1] [location=558674..559960] [gbkey=CDS]	lcl|CP039850.1_prot_QCU59894.1_476 [gene=icl] [locus_tag=FCU26_0482] [protein=Isocitrate lyase icl] [protein_id=QCU59894.1] [location=558674..559960] [gbkey=CDS]		428			[gene=icl]		FCU26_0482	Rv0467
32.3396	32.5107	32.2729	32.4113	33.6465	33.9038			1	0.999	12	178	178	178	22	20	18	29	39	50	4208220000	4395610000	5402170000	17589100000	14989600000	10639400000	0.949971	0.0966352	-0.946103	-2.03003	lcl|CP039850.1_prot_QCU59895.1_477	lcl|CP039850.1_prot_QCU59895.1_477 [gene=fadB2] [locus_tag=FCU26_0483] [protein=putative 3-hydroxybutyryl-CoA dehydrogenase fadB2] [protein_id=QCU59895.1] [location=560042..560902] [gbkey=CDS]	lcl|CP039850.1_prot_QCU59895.1_477 [gene=fadB2] [locus_tag=FCU26_0483] [protein=putative 3-hydroxybutyryl-CoA dehydrogenase fadB2] [protein_id=QCU59895.1] [location=560042..560902] [gbkey=CDS]		286			[gene=fadB2]		FCU26_0483	Rv0468
29.8741	30.0715	29.8583	30.17	30.7918	30.3618			1	0.999	15	242	203	242	36	42	27	42	43	52	1439240000	698796000	642303000	1301440000	5891260000	5814940000	1.21314	0.0535775	-0.506565	-2.58173	lcl|CP039850.1_prot_QCU59896.1_478	lcl|CP039850.1_prot_QCU59896.1_478 [gene=umaA1] [locus_tag=FCU26_0484] [protein=putative mycolic acid synthase umaA1] [protein_id=QCU59896.1] [location=561035..561895] [gbkey=CDS]	lcl|CP039850.1_prot_QCU59896.1_478 [gene=umaA1] [locus_tag=FCU26_0484] [protein=putative mycolic acid synthase umaA1] [protein_id=QCU59896.1] [location=561035..561895] [gbkey=CDS]		286			[gene=umaA1]		FCU26_0484	Rv0469
28.0815	28.13	28.4247	28.3419	28.2195	28.351			1	0.999	13	111	111	131	22	20	9	27	27	26	634237000	583921000	400303000	749421000	643871000	754984000	0.328432	0.51175	-0.0920366	-0.798263	lcl|CP039850.1_prot_QCU59897.1_479	lcl|CP039850.1_prot_QCU59897.1_479 [gene=pcaA] [locus_tag=FCU26_0485] [protein=Mycolic acid synthase pcaA] [protein_id=QCU59897.1] [location=complement(561995..562858)] [gbkey=CDS]	lcl|CP039850.1_prot_QCU59897.1_479 [gene=pcaA] [locus_tag=FCU26_0485] [protein=Mycolic acid synthase pcaA] [protein_id=QCU59897.1] [location=complement(561995..562858)] [gbkey=CDS]		287			[gene=pcaA]		FCU26_0485	Rv0470c
28.3387	28.5587	28.1506	27.9919	27.8974	28.0055	+	Delta_76_WT	1	0.999	7	55	55	55	13	12	10	5	8	7	952227000	976865000	523623000	399876000	565688000	709513000	1.45452	0.0330847	0.384389	3.13211	lcl|CP039850.1_prot_QCU59900.1_482	lcl|CP039850.1_prot_QCU59900.1_482 [locus_tag=FCU26_0488] [protein=putative transcriptional regulatory protein] [protein_id=QCU59900.1] [location=complement(563870..564574)] [gbkey=CDS]	lcl|CP039850.1_prot_QCU59900.1_482 [locus_tag=FCU26_0488] [protein=putative transcriptional regulatory protein] [protein_id=QCU59900.1] [location=complement(563870..564574)] [gbkey=CDS]		234			[locus_tag=FCU26_0488]		FCU26_0488	Rv0472c
25.1454	26.1275	26.6495	26.1732	29.1224	29.6669			1	0.999	16	62	62	62	12	17	6	7	10	10	17054300	25363000	19499500	59701100	535981000	496374000	0.93677	0.0999785	-2.3467	-2.00336	lcl|CP039850.1_prot_QCU59901.1_483	lcl|CP039850.1_prot_QCU59901.1_483 [locus_tag=FCU26_0489] [protein=putative conserved transmembrane protein] [protein_id=QCU59901.1] [location=564711..566081] [gbkey=CDS]	lcl|CP039850.1_prot_QCU59901.1_483 [locus_tag=FCU26_0489] [protein=putative conserved transmembrane protein] [protein_id=QCU59901.1] [location=564711..566081] [gbkey=CDS]		456			[locus_tag=FCU26_0489]		FCU26_0489	Rv0473
27.254	27.6269	27.9114	27.921	27.3741	27.872			1	0.999	4	42	42	42	6	8	6	8	7	7	405711000	543023000	662397000	631203000	481450000	450809000	0.184444	0.709405	-0.124937	-0.483575	lcl|CP039850.1_prot_QCU59902.1_484	lcl|CP039850.1_prot_QCU59902.1_484 [locus_tag=FCU26_0490] [protein=putative transcriptional regulatory protein] [protein_id=QCU59902.1] [location=566168..566590] [gbkey=CDS]	lcl|CP039850.1_prot_QCU59902.1_484 [locus_tag=FCU26_0490] [protein=putative transcriptional regulatory protein] [protein_id=QCU59902.1] [location=566168..566590] [gbkey=CDS]		140			[locus_tag=FCU26_0490]		FCU26_0490	Rv0474
33.478	33.3562	34.2361	33.3967	33.0363	33.0926			1	0.999	10	312	312	312	52	50	91	34	36	49	27637000000	15187000000	29888500000	22302300000	5262830000	31053500000	0.800875	0.140266	0.514884	1.73276	lcl|CP039850.1_prot_QCU59903.1_485	lcl|CP039850.1_prot_QCU59903.1_485 [gene=hbhA] [locus_tag=FCU26_0491] [protein=Heparin binding hemagglutinin hbhA (adhesin)] [protein_id=QCU59903.1] [location=566944..567543] [gbkey=CDS]	lcl|CP039850.1_prot_QCU59903.1_485 [gene=hbhA] [locus_tag=FCU26_0491] [protein=Heparin binding hemagglutinin hbhA (adhesin)] [protein_id=QCU59903.1] [location=566944..567543] [gbkey=CDS]		199			[gene=hbhA]		FCU26_0491	Rv0475
24.8261	26.8257	28.6275	26.9963	26.9782	26.3109			1	0.999	3	17	17	17	0	3	4	4	3	3	0	177668000	68590200	213682000	179738000	121049000	0.000591488	0.998207	-0.00203387	-0.0018147	lcl|CP039850.1_prot_QCU59906.1_488	lcl|CP039850.1_prot_QCU59906.1_488 [gene=deoC] [locus_tag=FCU26_0494] [protein=putative deoxyribose-phosphate aldolase deoC] [protein_id=QCU59906.1] [location=568369..569043] [gbkey=CDS]	lcl|CP039850.1_prot_QCU59906.1_488 [gene=deoC] [locus_tag=FCU26_0494] [protein=putative deoxyribose-phosphate aldolase deoC] [protein_id=QCU59906.1] [location=568369..569043] [gbkey=CDS]		224			[gene=deoC]		FCU26_0494	Rv0478
29.4371	29.2893	28.7124	30.1195	30.1232	30.3139	+	Delta_76_WT	1	0.999	12	145	145	145	16	17	13	32	35	32	1067790000	1140420000	1103990000	1428680000	1749740000	3741010000	1.97049	0.0172609	-1.03928	-4.5145	lcl|CP039850.1_prot_QCU59907.1_489	lcl|CP039850.1_prot_QCU59907.1_489 [locus_tag=FCU26_0495] [protein=putative conserved membrane protein] [protein_id=QCU59907.1] [location=complement(569068..570114)] [gbkey=CDS]	lcl|CP039850.1_prot_QCU59907.1_489 [locus_tag=FCU26_0495] [protein=putative conserved membrane protein] [protein_id=QCU59907.1] [location=complement(569068..570114)] [gbkey=CDS]		348			[locus_tag=FCU26_0495]		FCU26_0495	Rv0479c
27.9555	27.9479	27.3174	28.5709	28.3134	28.0349			1	0.999	9	79	79	79	12	14	6	12	15	20	486075000	514532000	245495000	813544000	454491000	532908000	1.01401	0.0849094	-0.566134	-2.16058	lcl|CP039850.1_prot_QCU59908.1_490	lcl|CP039850.1_prot_QCU59908.1_490 [locus_tag=FCU26_0496] [protein=hypothetical protein] [protein_id=QCU59908.1] [location=complement(570111..571046)] [gbkey=CDS]	lcl|CP039850.1_prot_QCU59908.1_490 [locus_tag=FCU26_0496] [protein=hypothetical protein] [protein_id=QCU59908.1] [location=complement(570111..571046)] [gbkey=CDS]		311			[locus_tag=FCU26_0496]		FCU26_0496	Rv0480c
24.2615	24.3225	25.2806	25.824	26.3679	26.4057	+	Delta_76_WT	1	0.999	5	19	19	19	2	2	0	6	6	3	16690100	116345000	0	103402000	166752000	36740200	1.8475	0.0192442	-1.5777	-4.15463	lcl|CP039850.1_prot_QCU59910.1_492	lcl|CP039850.1_prot_QCU59910.1_492 [gene=murB] [locus_tag=FCU26_0498] [protein=putative UDP-N-acetylenolpyruvoylglucosamine reductase murB] [protein_id=QCU59910.1] [location=571630..572739] [gbkey=CDS]	lcl|CP039850.1_prot_QCU59910.1_492 [gene=murB] [locus_tag=FCU26_0498] [protein=putative UDP-N-acetylenolpyruvoylglucosamine reductase murB] [protein_id=QCU59910.1] [location=571630..572739] [gbkey=CDS]		369			[gene=murB]		FCU26_0498	Rv0482
24.2752	26.4634	24.9494	28.0398	27.8816	28.0366	+	Delta_76_WT	1	0.999	5	31	31	31	0	4	3	6	10	8	44543500	189051000	125866000	315304000	616057000	671798000	1.87975	0.0196346	-2.75671	-4.24694	lcl|CP039850.1_prot_QCU59911.1_493	lcl|CP039850.1_prot_QCU59911.1_493 [gene=lprQ] [locus_tag=FCU26_0499] [protein=putative conserved lipoprotein lprQ] [protein_id=QCU59911.1] [location=572801..574156] [gbkey=CDS]	lcl|CP039850.1_prot_QCU59911.1_493 [gene=lprQ] [locus_tag=FCU26_0499] [protein=putative conserved lipoprotein lprQ] [protein_id=QCU59911.1] [location=572801..574156] [gbkey=CDS]		451			[gene=lprQ]		FCU26_0499	Rv0483
29.8163	30.3193	29.8218	29.842	30.3073	29.7925			1	0.999	11	197	197	197	29	42	14	30	57	25	1402240000	2278720000	1473500000	1109450000	2555860000	977220000	0.00734849	0.988739	0.00523249	0.0223732	lcl|CP039850.1_prot_QCU59912.1_494	lcl|CP039850.1_prot_QCU59912.1_494 [locus_tag=FCU26_0500] [protein=Putative short-chain type oxidoreductase] [protein_id=QCU59912.1] [location=complement(574137..574892)] [gbkey=CDS]	lcl|CP039850.1_prot_QCU59912.1_494 [locus_tag=FCU26_0500] [protein=Putative short-chain type oxidoreductase] [protein_id=QCU59912.1] [location=complement(574137..574892)] [gbkey=CDS]		251			[locus_tag=FCU26_0500]		FCU26_0500	Rv0484c
28.7691	28.9451	29.0818	29.2935	29.5784	29.3565	+	Delta_76_WT	1	0.999	12	111	111	111	15	16	10	22	20	28	496715000	624899000	785041000	796497000	2216470000	2300350000	1.72503	0.0221167	-0.477459	-3.81648	lcl|CP039850.1_prot_QCU59917.1_499	lcl|CP039850.1_prot_QCU59917.1_499 [gene=gpm1] [locus_tag=FCU26_0505] [protein=putative phosphoglycerate mutase 1 gpm1] [protein_id=QCU59917.1] [location=579575..580324] [gbkey=CDS]	lcl|CP039850.1_prot_QCU59917.1_499 [gene=gpm1] [locus_tag=FCU26_0505] [protein=putative phosphoglycerate mutase 1 gpm1] [protein_id=QCU59917.1] [location=579575..580324] [gbkey=CDS]		249			[gene=gpm1]		FCU26_0505	Rv0489
27.4015	28.0833	27.9828	27.4761	27.1966	28.1147			1	0.999	10	54	54	54	10	12	9	7	7	9	355420000	401434000	304032000	434060000	326898000	216856000	0.262194	0.602107	0.226798	0.657499	lcl|CP039850.1_prot_QCU59918.1_500	lcl|CP039850.1_prot_QCU59918.1_500 [gene=senX3] [locus_tag=FCU26_0506] [protein=Putative two component sensor histidine kinase senX3] [protein_id=QCU59918.1] [location=580498..581730] [gbkey=CDS]	lcl|CP039850.1_prot_QCU59918.1_500 [gene=senX3] [locus_tag=FCU26_0506] [protein=Putative two component sensor histidine kinase senX3] [protein_id=QCU59918.1] [location=580498..581730] [gbkey=CDS]		410			[gene=senX3]		FCU26_0506	Rv0490
28.5396	28.8652	27.4301	29.228	29.5357	28.9595			1	0.999	8	90	90	90	14	14	12	18	16	16	303824000	408350000	326776000	628443000	2015250000	1225850000	0.969489	0.092	-0.962754	-2.06961	lcl|CP039850.1_prot_QCU59919.1_501	lcl|CP039850.1_prot_QCU59919.1_501 [gene=regX3] [locus_tag=FCU26_0507] [protein=Two component sensory transduction protein regX3] [protein_id=QCU59919.1] [location=581958..582641] [gbkey=CDS]	lcl|CP039850.1_prot_QCU59919.1_501 [gene=regX3] [locus_tag=FCU26_0507] [protein=Two component sensory transduction protein regX3] [protein_id=QCU59919.1] [location=581958..582641] [gbkey=CDS]		227			[gene=regX3]		FCU26_0507	Rv0491
25.4205	25.4505	25.1585	26.3593	27.2612	27.5691	+	Delta_76_WT	1	0.999	4	22	22	22	2	2	0	4	8	6	47989800	74647800	0	74716700	278563000	243722000	1.99572	0.0175932	-1.72005	-4.59101	lcl|CP039850.1_prot_QCU59922.1_504	lcl|CP039850.1_prot_QCU59922.1_504 [locus_tag=FCU26_0510] [protein=hypothetical protein] [protein_id=QCU59922.1] [location=complement(584850..585839)] [gbkey=CDS]	lcl|CP039850.1_prot_QCU59922.1_504 [locus_tag=FCU26_0510] [protein=hypothetical protein] [protein_id=QCU59922.1] [location=complement(584850..585839)] [gbkey=CDS]		329			[locus_tag=FCU26_0510]		FCU26_0510	Rv0493c
25.8778	26.7229	24.5699	27.5253	30.9902	30.8701	+	Delta_76_WT	1	0.999	9	42	42	42	5	7	3	6	13	8	160105000	248397000	0	329688000	1709840000	1559570000	1.45781	0.0330496	-4.07171	-3.13998	lcl|CP039850.1_prot_QCU59924.1_506	lcl|CP039850.1_prot_QCU59924.1_506 [locus_tag=FCU26_0512] [protein=hypothetical protein] [protein_id=QCU59924.1] [location=complement(586573..587463)] [gbkey=CDS]	lcl|CP039850.1_prot_QCU59924.1_506 [locus_tag=FCU26_0512] [protein=hypothetical protein] [protein_id=QCU59924.1] [location=complement(586573..587463)] [gbkey=CDS]		296			[locus_tag=FCU26_0512]		FCU26_0512	Rv0495c
26.5965	27.6696	27.3856	27.13	27.5908	26.9771			1	0.999	8	29	29	29	4	1	5	6	9	4	156855000	197901000	177651000	113907000	321951000	153639000	0.0137588	0.97624	-0.0153999	-0.0415938	lcl|CP039850.1_prot_QCU59925.1_507	lcl|CP039850.1_prot_QCU59925.1_507 [locus_tag=FCU26_0513] [protein=hypothetical protein] [protein_id=QCU59925.1] [location=587543..588529] [gbkey=CDS]	lcl|CP039850.1_prot_QCU59925.1_507 [locus_tag=FCU26_0513] [protein=hypothetical protein] [protein_id=QCU59925.1] [location=587543..588529] [gbkey=CDS]		328			[locus_tag=FCU26_0513]		FCU26_0513	Rv0496
27.6465	27.7984	27.9804	27.892	27.879	28.138			1	0.999	11	91	91	91	8	15	14	21	14	19	511711000	491932000	302365000	274545000	485922000	618585000	0.557923	0.27334	-0.161219	-1.25824	lcl|CP039850.1_prot_QCU59926.1_508	lcl|CP039850.1_prot_QCU59926.1_508 [locus_tag=FCU26_0514] [protein=putative conserved transmembrane protein] [protein_id=QCU59926.1] [location=588526..589458] [gbkey=CDS]	lcl|CP039850.1_prot_QCU59926.1_508 [locus_tag=FCU26_0514] [protein=putative conserved transmembrane protein] [protein_id=QCU59926.1] [location=588526..589458] [gbkey=CDS]		310			[locus_tag=FCU26_0514]		FCU26_0514	Rv0497
26.032	26.3006	24.1986	27.8864	30.5383	30.1214	+	Delta_76_WT	1	0.999	4	25	25	25	2	2	0	7	8	6	130893000	156707000	0	380020000	1569810000	809818000	1.71678	0.0220835	-4.00497	-3.79439	lcl|CP039850.1_prot_QCU59927.1_509	lcl|CP039850.1_prot_QCU59927.1_509 [locus_tag=FCU26_0515] [protein=hypothetical protein] [protein_id=QCU59927.1] [location=589474..590316] [gbkey=CDS]	lcl|CP039850.1_prot_QCU59927.1_509 [locus_tag=FCU26_0515] [protein=hypothetical protein] [protein_id=QCU59927.1] [location=589474..590316] [gbkey=CDS]		280			[locus_tag=FCU26_0515]		FCU26_0515	Rv0498
23.8285	27.8824	28.1155	27.7813	31.5097	28.9244			1	0.999	7	42	42	42	6	7	4	7	10	8	134095000	201341000	210960000	191538000	6517400000	275294000	0.720271	0.175343	-2.79637	-1.57477	lcl|CP039850.1_prot_QCU59929.1_511	lcl|CP039850.1_prot_QCU59929.1_511 [gene=proC] [locus_tag=FCU26_0517] [protein=putative pyrroline-5-carboxylate reductase proC] [protein_id=QCU59929.1] [location=591232..592119] [gbkey=CDS]	lcl|CP039850.1_prot_QCU59929.1_511 [gene=proC] [locus_tag=FCU26_0517] [protein=putative pyrroline-5-carboxylate reductase proC] [protein_id=QCU59929.1] [location=591232..592119] [gbkey=CDS]		295			[gene=proC]		FCU26_0517	Rv0500
28.7657	28.3553	28.2148	28.2642	29.1382	28.433			1	0.999	3	50	50	50	6	6	9	11	8	10	640999000	327431000	364831000	717592000	725488000	669509000	0.204387	0.680313	-0.166515	-0.52929	lcl|CP039850.1_prot_QCU59930.1_512	lcl|CP039850.1_prot_QCU59930.1_512 [locus_tag=FCU26_0518] [protein=hypothetical protein] [protein_id=QCU59930.1] [location=592260..592496] [gbkey=CDS]	lcl|CP039850.1_prot_QCU59930.1_512 [locus_tag=FCU26_0518] [protein=hypothetical protein] [protein_id=QCU59930.1] [location=592260..592496] [gbkey=CDS]		78			[locus_tag=FCU26_0518]		FCU26_0518	Rv0500A
24.4381	26.4194	24.5288	28.7303	29.2902	29.1557	+	Delta_76_WT	1	0.999	15	92	92	92	3	5	0	27	33	24	53126700	113762000	0	454078000	1332740000	910942000	2.38075	0.0143085	-3.92998	-5.88732	lcl|CP039850.1_prot_QCU59931.1_513	lcl|CP039850.1_prot_QCU59931.1_513 [gene=galE2] [locus_tag=FCU26_0519] [protein=putative udp-glucose 4-epimerase galE2] [protein_id=QCU59931.1] [location=592803..593933] [gbkey=CDS]	lcl|CP039850.1_prot_QCU59931.1_513 [gene=galE2] [locus_tag=FCU26_0519] [protein=putative udp-glucose 4-epimerase galE2] [protein_id=QCU59931.1] [location=592803..593933] [gbkey=CDS]		376			[gene=galE2]		FCU26_0519	Rv0501
21.6836	23.5433	25.3369	25.8676	28.0872	28.3567	+	Delta_76_WT	1	0.999	9	33	33	33	1	5	1	8	11	7	4074670	11725300	1628630	96507800	341222000	638684000	1.3872	0.0371533	-3.91588	-2.97351	lcl|CP039850.1_prot_QCU59932.1_514	lcl|CP039850.1_prot_QCU59932.1_514 [locus_tag=FCU26_0520] [protein=hypothetical protein] [protein_id=QCU59932.1] [location=593940..595016] [gbkey=CDS]	lcl|CP039850.1_prot_QCU59932.1_514 [locus_tag=FCU26_0520] [protein=hypothetical protein] [protein_id=QCU59932.1] [location=593940..595016] [gbkey=CDS]		358			[locus_tag=FCU26_0520]		FCU26_0520	Rv0502
29.11	29.1107	28.4377	29.1332	29.3109	29.1043			1	0.999	16	170	170	170	26	30	17	23	38	36	903636000	1115250000	293526000	1306810000	753099000	678051000	0.564576	0.268017	-0.296631	-1.27124	lcl|CP039850.1_prot_QCU59933.1_515	lcl|CP039850.1_prot_QCU59933.1_515 [gene=cmaA2] [locus_tag=FCU26_0521] [protein=Cyclopropane-fatty-acyl-phospholipid synthase 2 cmaA2] [protein_id=QCU59933.1] [location=complement(595020..595928)] [gbkey=CDS]	lcl|CP039850.1_prot_QCU59933.1_515 [gene=cmaA2] [locus_tag=FCU26_0521] [protein=Cyclopropane-fatty-acyl-phospholipid synthase 2 cmaA2] [protein_id=QCU59933.1] [location=complement(595020..595928)] [gbkey=CDS]		302			[gene=cmaA2]		FCU26_0521	Rv0503c
28.4526	28.168	27.0991	28.0722	29.7379	29.3142			1	0.999	8	87	87	87	15	17	8	14	16	17	376809000	366772000	288350000	418971000	2097880000	1650580000	0.810674	0.137452	-1.13491	-1.75207	lcl|CP039850.1_prot_QCU59934.1_516	lcl|CP039850.1_prot_QCU59934.1_516 [locus_tag=FCU26_0522] [protein=hypothetical protein] [protein_id=QCU59934.1] [location=complement(595951..596451)] [gbkey=CDS]	lcl|CP039850.1_prot_QCU59934.1_516 [locus_tag=FCU26_0522] [protein=hypothetical protein] [protein_id=QCU59934.1] [location=complement(595951..596451)] [gbkey=CDS]		166			[locus_tag=FCU26_0522]		FCU26_0522	Rv0504c
28.08	28.0919	27.5526	26.6399	27.8383	28.0427			1	0.999	6	45	45	45	7	8	3	7	10	10	619417000	397880000	318117000	50876700	566990000	548684000	0.353095	0.478924	0.401155	0.84939	lcl|CP039850.1_prot_QCU59935.1_517	lcl|CP039850.1_prot_QCU59935.1_517 [gene=serB1] [locus_tag=FCU26_0523] [protein=putative phosphoserine phosphatase serB1] [protein_id=QCU59935.1] [location=complement(596613..597734)] [gbkey=CDS]	lcl|CP039850.1_prot_QCU59935.1_517 [gene=serB1] [locus_tag=FCU26_0523] [protein=putative phosphoserine phosphatase serB1] [protein_id=QCU59935.1] [location=complement(596613..597734)] [gbkey=CDS]		373			[gene=serB1]		FCU26_0523	Rv0505c
25.6593	25.9369	26.0813	27.3538	30.3061	29.6104	+	Delta_76_WT	1	0.999	5	27	27	27	6	4	2	5	4	6	138987000	49220400	104114000	146739000	1135360000	689683000	1.6251	0.0249756	-3.19759	-3.55423	lcl|CP039850.1_prot_QCU59939.1_521	lcl|CP039850.1_prot_QCU59939.1_521 [gene=hemA] [locus_tag=FCU26_0527] [protein=putative glutamyl-trna reductase hemA] [protein_id=QCU59939.1] [location=601590..602996] [gbkey=CDS]	lcl|CP039850.1_prot_QCU59939.1_521 [gene=hemA] [locus_tag=FCU26_0527] [protein=putative glutamyl-trna reductase hemA] [protein_id=QCU59939.1] [location=601590..602996] [gbkey=CDS]		468			[gene=hemA]		FCU26_0527	Rv0509
28.182	28.4277	27.5845	27.8222	27.6813	28.1975			1	0.999	13	78	78	78	16	16	9	13	14	10	493555000	505783000	165624000	463638000	239100000	340074000	0.217649	0.660181	0.164404	0.559236	lcl|CP039850.1_prot_QCU59941.1_523	lcl|CP039850.1_prot_QCU59941.1_523 [gene=hemD] [locus_tag=FCU26_0529] [protein=putative uroporphyrin-III c-methyltransferase hemD] [protein_id=QCU59941.1] [location=603968..605665] [gbkey=CDS]	lcl|CP039850.1_prot_QCU59941.1_523 [gene=hemD] [locus_tag=FCU26_0529] [protein=putative uroporphyrin-III c-methyltransferase hemD] [protein_id=QCU59941.1] [location=603968..605665] [gbkey=CDS]		565			[gene=hemD]		FCU26_0529	Rv0511
27.7454	28.1382	28.1315	27.7327	27.4215	27.7867			1	0.999	9	116	116	116	14	18	12	20	22	30	237142000	316912000	395385000	264356000	344816000	1317770000	0.971404	0.0917314	0.358033	2.0735	lcl|CP039850.1_prot_QCU59942.1_524	lcl|CP039850.1_prot_QCU59942.1_524 [gene=hemB] [locus_tag=FCU26_0530] [protein=putative delta-aminolevulinic acid dehydratase hemB] [protein_id=QCU59942.1] [location=605751..606740] [gbkey=CDS]	lcl|CP039850.1_prot_QCU59942.1_524 [gene=hemB] [locus_tag=FCU26_0530] [protein=putative delta-aminolevulinic acid dehydratase hemB] [protein_id=QCU59942.1] [location=605751..606740] [gbkey=CDS]		329			[gene=hemB]		FCU26_0530	Rv0512
25.47	27.4378	27.8819	27.856	27.6785	27.2231			1	0.999	4	32	32	32	4	8	5	6	3	6	161748000	317458000	321386000	421753000	289582000	263240000	0.357191	0.475291	-0.655976	-0.857824	lcl|CP039850.1_prot_QCU59943.1_525	lcl|CP039850.1_prot_QCU59943.1_525 [locus_tag=FCU26_0531] [protein=putative conserved transmembrane protein] [protein_id=QCU59943.1] [location=606753..607301] [gbkey=CDS]	lcl|CP039850.1_prot_QCU59943.1_525 [locus_tag=FCU26_0531] [protein=putative conserved transmembrane protein] [protein_id=QCU59943.1] [location=606753..607301] [gbkey=CDS]		182			[locus_tag=FCU26_0531]		FCU26_0531	Rv0513
27.0017	27.6997	25.0457	27.6995	29.0373	29.641			1	0.999	6	41	41	41	4	5	3	6	13	10	155375000	248591000	0	439831000	1657610000	840621000	1.06004	0.0762034	-2.21023	-2.25575	lcl|CP039850.1_prot_QCU59948.1_530	lcl|CP039850.1_prot_QCU59948.1_530 [locus_tag=FCU26_0536] [protein=putative exported protein] [protein_id=QCU59948.1] [location=611337..612032] [gbkey=CDS]	lcl|CP039850.1_prot_QCU59948.1_530 [locus_tag=FCU26_0536] [protein=putative exported protein] [protein_id=QCU59948.1] [location=611337..612032] [gbkey=CDS]		231			[locus_tag=FCU26_0536]		FCU26_0536	Rv0518
27.4659	26.88	25.9967	27.9545	28.5266	28.5766	+	Delta_76_WT	1	0.999	5	50	50	50	6	12	2	10	13	7	265125000	197647000	79256600	410285000	940094000	724396000	1.53792	0.027576	-1.57171	-3.33469	lcl|CP039850.1_prot_QCU59949.1_531	lcl|CP039850.1_prot_QCU59949.1_531 [locus_tag=FCU26_0537] [protein=putative conserved membrane protein] [protein_id=QCU59949.1] [location=complement(612321..613223)] [gbkey=CDS]	lcl|CP039850.1_prot_QCU59949.1_531 [locus_tag=FCU26_0537] [protein=putative conserved membrane protein] [protein_id=QCU59949.1] [location=complement(612321..613223)] [gbkey=CDS]		300			[locus_tag=FCU26_0537]		FCU26_0537	Rv0519c
31.0063	30.9024	29.8667	30.5499	30.3955	31.0747			1	0.999	5	127	127	127	22	19	36	16	19	15	1832460000	2015950000	818199000	2335470000	10200600000	6940830000	0.0681685	0.884151	-0.0815703	-0.195221	lcl|CP039850.1_prot_QCU59953.1_535	lcl|CP039850.1_prot_QCU59953.1_535 [locus_tag=FCU26_0541] [protein=hypothetical protein] [protein_id=QCU59953.1] [location=complement(615475..615870)] [gbkey=CDS]	lcl|CP039850.1_prot_QCU59953.1_535 [locus_tag=FCU26_0541] [protein=hypothetical protein] [protein_id=QCU59953.1] [location=complement(615475..615870)] [gbkey=CDS]		131			[locus_tag=FCU26_0541]		FCU26_0541	Rv0523c
28.4216	28.5871	28.5119	27.9209	28.5396	28.6083			1	0.999	7	70	70	70	12	12	7	12	14	13	509376000	478225000	485449000	429825000	464820000	474162000	0.269423	0.591845	0.150606	0.673143	lcl|CP039850.1_prot_QCU59954.1_536	lcl|CP039850.1_prot_QCU59954.1_536 [gene=hemL] [locus_tag=FCU26_0542] [protein=putative glutamate-1-semialdehyde 2,1-aminomutase hemL] [protein_id=QCU59954.1] [location=615984..617372] [gbkey=CDS]	lcl|CP039850.1_prot_QCU59954.1_536 [gene=hemL] [locus_tag=FCU26_0542] [protein=putative glutamate-1-semialdehyde 2,1-aminomutase hemL] [protein_id=QCU59954.1] [location=615984..617372] [gbkey=CDS]		462			[gene=hemL]		FCU26_0542	Rv0524
27.7206	27.4924	28.3634	27.7729	28.7474	28.5721			1	0.999	8	59	59	59	9	9	5	11	13	12	422757000	484638000	98745400	521239000	791411000	796712000	0.564714	0.268204	-0.50533	-1.27151	lcl|CP039850.1_prot_QCU59955.1_537	lcl|CP039850.1_prot_QCU59955.1_537 [locus_tag=FCU26_0543] [protein=hypothetical protein] [protein_id=QCU59955.1] [location=617372..617980] [gbkey=CDS]	lcl|CP039850.1_prot_QCU59955.1_537 [locus_tag=FCU26_0543] [protein=hypothetical protein] [protein_id=QCU59955.1] [location=617372..617980] [gbkey=CDS]		202			[locus_tag=FCU26_0543]		FCU26_0543	Rv0525
28.2807	28.0073	28.2431	28.3171	28.4881	27.9141			1	0.999	8	63	63	63	11	10	3	12	11	16	491310000	416230000	0	620566000	691824000	450629000	0.12007	0.803678	-0.0627136	-0.329293	lcl|CP039850.1_prot_QCU59956.1_538	lcl|CP039850.1_prot_QCU59956.1_538 [locus_tag=FCU26_0544] [protein=putative thioredoxin protein] [protein_id=QCU59956.1] [location=617995..618645] [gbkey=CDS]	lcl|CP039850.1_prot_QCU59956.1_538 [locus_tag=FCU26_0544] [protein=putative thioredoxin protein] [protein_id=QCU59956.1] [location=617995..618645] [gbkey=CDS]		216			[locus_tag=FCU26_0544]		FCU26_0544	Rv0526
26.6486	26.4297	26.8481	26.4722	26.5464	26.1735			1	0.999	7	24	24	24	4	6	6	4	2	2	182300000	167599000	85033900	168287000	105011000	108624000	0.668531	0.200264	0.244783	1.47388	lcl|CP039850.1_prot_QCU59958.1_540	lcl|CP039850.1_prot_QCU59958.1_540 [locus_tag=FCU26_0546] [protein=putative conserved transmembrane protein] [protein_id=QCU59958.1] [location=619454..621043] [gbkey=CDS]	lcl|CP039850.1_prot_QCU59958.1_540 [locus_tag=FCU26_0546] [protein=putative conserved transmembrane protein] [protein_id=QCU59958.1] [location=619454..621043] [gbkey=CDS]		529			[locus_tag=FCU26_0546]		FCU26_0546	Rv0528
29.7786	29.9066	29.3339	31.6032	32.0159	32.7871	+	Delta_76_WT	1	0.999	17	262	262	262	22	22	23	61	64	70	685491000	518139000	334228000	4742610000	22770800000	21875900000	2.50084	0.0121916	-2.46233	-6.34723	lcl|CP039850.1_prot_QCU59960.1_542	lcl|CP039850.1_prot_QCU59960.1_542 [locus_tag=FCU26_0548] [protein=hypothetical protein] [protein_id=QCU59960.1] [location=622056..623273] [gbkey=CDS]	lcl|CP039850.1_prot_QCU59960.1_542 [locus_tag=FCU26_0548] [protein=hypothetical protein] [protein_id=QCU59960.1] [location=622056..623273] [gbkey=CDS]		405			[locus_tag=FCU26_0548]		FCU26_0548	Rv3876, Rv0530
27.4934	27.7901	27.4688	27.8391	27.8721	27.6361			1	0.999	8	59	59	59	7	8	3	11	19	11	431687000	284105000	285972000	554550000	484089000	731140000	0.714198	0.178362	-0.198322	-1.56292	lcl|CP039850.1_prot_QCU59963.1_546	lcl|CP039850.1_prot_QCU59963.1_546 [gene=fabH] [locus_tag=FCU26_0552] [protein=3-oxoacyl-(acyl-carrier-protein) synthase III fabH] [protein_id=QCU59963.1] [location=complement(625707..626714)] [gbkey=CDS]	lcl|CP039850.1_prot_QCU59963.1_546 [gene=fabH] [locus_tag=FCU26_0552] [protein=3-oxoacyl-(acyl-carrier-protein) synthase III fabH] [protein_id=QCU59963.1] [location=complement(625707..626714)] [gbkey=CDS]		335			[gene=fabH]		FCU26_0552	Rv0533c
26.6709	27.3204	26.4363	28.5338	29.1076	29.1588	+	Delta_76_WT	1	0.999	5	34	34	34	3	5	3	5	10	8	148602000	246826000	121711000	553334000	1420920000	784324000	2.51493	0.0116585	-2.12422	-6.40314	lcl|CP039850.1_prot_QCU59967.1_550	lcl|CP039850.1_prot_QCU59967.1_550 [locus_tag=FCU26_0556] [protein=putative integral membrane protein] [protein_id=QCU59967.1] [location=complement(629532..630965)] [gbkey=CDS]	lcl|CP039850.1_prot_QCU59967.1_550 [locus_tag=FCU26_0556] [protein=putative integral membrane protein] [protein_id=QCU59967.1] [location=complement(629532..630965)] [gbkey=CDS]		477			[locus_tag=FCU26_0556]		FCU26_0556	Rv0537c
28.0459	28.2382	28.3641	27.8288	27.9885	28.1994			1	0.999	4	50	50	50	6	9	6	10	8	11	427100000	474405000	269859000	924682000	486725000	990863000	0.674516	0.196873	0.210492	1.48554	lcl|CP039850.1_prot_QCU59968.1_551	lcl|CP039850.1_prot_QCU59968.1_551 [locus_tag=FCU26_0557] [protein=putative conserved membrane protein] [protein_id=QCU59968.1] [location=631274..632920] [gbkey=CDS]	lcl|CP039850.1_prot_QCU59968.1_551 [locus_tag=FCU26_0557] [protein=putative conserved membrane protein] [protein_id=QCU59968.1] [location=631274..632920] [gbkey=CDS]		548			[locus_tag=FCU26_0557]		FCU26_0557	Rv0538
24.549	24.4451	25.0157	27.2065	28.1125	29.5527	+	Delta_76_WT	1	0.999	6	29	29	29	3	3	4	10	5	4	107749000	5404680	108834000	440321000	431790000	374439000	2.16611	0.0169571	-3.62065	-5.13357	lcl|CP039850.1_prot_QCU59970.1_553	lcl|CP039850.1_prot_QCU59970.1_553 [locus_tag=FCU26_0559] [protein=hypothetical protein] [protein_id=QCU59970.1] [location=633606..634268] [gbkey=CDS]	lcl|CP039850.1_prot_QCU59970.1_553 [locus_tag=FCU26_0559] [protein=hypothetical protein] [protein_id=QCU59970.1] [location=633606..634268] [gbkey=CDS]		220			[locus_tag=FCU26_0559]		FCU26_0559	Rv0540
27.3768	27.416	25.1756	28.633	28.3349	28.463			1	0.999	10	56	56	56	5	7	2	11	14	17	371816000	369199000	0	296334000	756386000	665815000	1.1488	0.0610502	-1.82082	-2.44285	lcl|CP039850.1_prot_QCU59972.1_555	lcl|CP039850.1_prot_QCU59972.1_555 [gene=menE] [locus_tag=FCU26_0561] [protein=putative o-succinylbenzoic acid--CoA ligase menE] [protein_id=QCU59972.1] [location=complement(635650..636738)] [gbkey=CDS]	lcl|CP039850.1_prot_QCU59972.1_555 [gene=menE] [locus_tag=FCU26_0561] [protein=putative o-succinylbenzoic acid--CoA ligase menE] [protein_id=QCU59972.1] [location=complement(635650..636738)] [gbkey=CDS]		362			[gene=menE]		FCU26_0561	Rv0542c
28.1764	28.9646	27.8524	28.2663	27.9737	28.4703			1	0.999	4	40	40	40	7	7	5	3	8	10	568440000	868838000	543143000	499622000	418276000	773105000	0.0934323	0.845853	0.0943209	0.261761	lcl|CP039850.1_prot_QCU59976.1_559	lcl|CP039850.1_prot_QCU59976.1_559 [locus_tag=FCU26_0565] [protein=hypothetical protein] [protein_id=QCU59976.1] [location=complement(638817..639203)] [gbkey=CDS]	lcl|CP039850.1_prot_QCU59976.1_559 [locus_tag=FCU26_0565] [protein=hypothetical protein] [protein_id=QCU59976.1] [location=complement(638817..639203)] [gbkey=CDS]		128			[locus_tag=FCU26_0565]		FCU26_0565	Rv0546c
28.3125	28.2913	27.963	28.0793	28.2712	28.1906			1	0.999	12	131	131	131	19	24	14	24	29	21	622953000	520629000	450589000	402399000	403031000	374653000	0.0227146	0.95725	0.00857544	0.0680096	lcl|CP039850.1_prot_QCU59977.1_560	lcl|CP039850.1_prot_QCU59977.1_560 [locus_tag=FCU26_0566] [protein=putative oxidoreductase] [protein_id=QCU59977.1] [location=complement(639266..640150)] [gbkey=CDS]	lcl|CP039850.1_prot_QCU59977.1_560 [locus_tag=FCU26_0566] [protein=putative oxidoreductase] [protein_id=QCU59977.1] [location=complement(639266..640150)] [gbkey=CDS]		294			[locus_tag=FCU26_0566]		FCU26_0566	Rv0547c
27.7807	27.5466	28.0846	27.7175	27.1459	27.8371			1	0.999	8	64	64	64	9	7	10	9	16	13	524576000	589534000	294712000	444070000	288207000	414263000	0.376673	0.45154	0.237106	0.897741	lcl|CP039850.1_prot_QCU59978.1_561	lcl|CP039850.1_prot_QCU59978.1_561 [gene=menB] [locus_tag=FCU26_0567] [protein=putative naphthoate synthase menB] [protein_id=QCU59978.1] [location=complement(640246..641190)] [gbkey=CDS]	lcl|CP039850.1_prot_QCU59978.1_561 [gene=menB] [locus_tag=FCU26_0567] [protein=putative naphthoate synthase menB] [protein_id=QCU59978.1] [location=complement(640246..641190)] [gbkey=CDS]		314			[gene=menB]		FCU26_0567	Rv0548c
23.9788	25.7573	25.0998	26.9479	27.6661	28.2673	+	Delta_76_WT	1	0.999	9	36	36	36	1	6	1	11	7	10	10248000	73874300	7327840	222394000	329119000	689733000	1.85043	0.0193782	-2.68184	-4.16296	lcl|CP039850.1_prot_QCU59981.1_565	lcl|CP039850.1_prot_QCU59981.1_565 [gene=fadD8] [locus_tag=FCU26_0571] [protein=putative fatty-acid-CoA ligase fadD8] [protein_id=QCU59981.1] [location=complement(642329..644044)] [gbkey=CDS]	lcl|CP039850.1_prot_QCU59981.1_565 [gene=fadD8] [locus_tag=FCU26_0571] [protein=putative fatty-acid-CoA ligase fadD8] [protein_id=QCU59981.1] [location=complement(642329..644044)] [gbkey=CDS]		571			[gene=fadD8]		FCU26_0571	Rv0551c
24.7981	24.5394	24.7171	25.6898	27.8294	27.8083	+	Delta_76_WT	1	0.999	4	17	17	17	4	2	1	3	3	4	21687200	27626200	3684030	22835900	184252000	212193000	1.56274	0.0255055	-2.42434	-3.39637	lcl|CP039850.1_prot_QCU59983.1_567	lcl|CP039850.1_prot_QCU59983.1_567 [gene=menC] [locus_tag=FCU26_0573] [protein=putative muconate cycloisomerase menC] [protein_id=QCU59983.1] [location=645723..646703] [gbkey=CDS]	lcl|CP039850.1_prot_QCU59983.1_567 [gene=menC] [locus_tag=FCU26_0573] [protein=putative muconate cycloisomerase menC] [protein_id=QCU59983.1] [location=645723..646703] [gbkey=CDS]		326			[gene=menC]		FCU26_0573	Rv0553
27.2582	28.3857	29.6695	29.3335	31.4496	31.5153			1	0.999	8	140	140	140	14	18	10	27	40	31	747017000	583236000	500871000	518820000	466233000	738639000	1.09549	0.0697032	-2.32831	-2.32988	lcl|CP039850.1_prot_QCU59984.1_568	lcl|CP039850.1_prot_QCU59984.1_568 [gene=bpoC] [locus_tag=FCU26_0574] [protein=putative peroxidase bpoC (non-heme peroxidase)] [protein_id=QCU59984.1] [location=646700..647488] [gbkey=CDS]	lcl|CP039850.1_prot_QCU59984.1_568 [gene=bpoC] [locus_tag=FCU26_0574] [protein=putative peroxidase bpoC (non-heme peroxidase)] [protein_id=QCU59984.1] [location=646700..647488] [gbkey=CDS]		262			[gene=bpoC]		FCU26_0574	Rv0554
26.6961	27.4717	25.2705	26.2517	26.5125	25.9673			1	0.999	3	18	18	18	3	2	0	4	5	4	144546000	339968000	0	126880000	218344000	167845000	0.130484	0.79103	0.23559	0.355047	lcl|CP039850.1_prot_QCU59986.1_570	lcl|CP039850.1_prot_QCU59986.1_570 [locus_tag=FCU26_0576] [protein=putative conserved transmembrane protein] [protein_id=QCU59986.1] [location=649192..649707] [gbkey=CDS]	lcl|CP039850.1_prot_QCU59986.1_570 [locus_tag=FCU26_0576] [protein=putative conserved transmembrane protein] [protein_id=QCU59986.1] [location=649192..649707] [gbkey=CDS]		171			[locus_tag=FCU26_0576]		FCU26_0576	Rv0556
28.6456	29.2668	28.2686	29.167	29.1004	29.8924			1	0.999	7	63	63	63	10	15	2	14	12	10	832356000	1096650000	425921000	877513000	669469000	1529170000	0.788702	0.145194	-0.65963	-1.70881	lcl|CP039850.1_prot_QCU59988.1_572	lcl|CP039850.1_prot_QCU59988.1_572 [gene=menH] [locus_tag=FCU26_0578] [protein=putative ubiquinone/menaquinone biosynthesis methyltransferase menH] [protein_id=QCU59988.1] [location=650922..651626] [gbkey=CDS]	lcl|CP039850.1_prot_QCU59988.1_572 [gene=menH] [locus_tag=FCU26_0578] [protein=putative ubiquinone/menaquinone biosynthesis methyltransferase menH] [protein_id=QCU59988.1] [location=650922..651626] [gbkey=CDS]		234			[gene=menH]		FCU26_0578	Rv0558
23.511	28.7816	25.5723	28.8526	29.3601	29.1992			1	0.999	2	30	30	30	2	5	2	6	7	8	256952000	781395000	251017000	713603000	1069600000	995474000	0.967416	0.0926233	-3.18231	-2.06539	lcl|CP039850.1_prot_QCU59989.1_573	lcl|CP039850.1_prot_QCU59989.1_573 [locus_tag=FCU26_0579] [protein=putative conserved secreted protein] [protein_id=QCU59989.1] [location=complement(651640..651978)] [gbkey=CDS]	lcl|CP039850.1_prot_QCU59989.1_573 [locus_tag=FCU26_0579] [protein=putative conserved secreted protein] [protein_id=QCU59989.1] [location=complement(651640..651978)] [gbkey=CDS]		112			[locus_tag=FCU26_0579]		FCU26_0579	Rv0559c
22.6453	23.064	24.4997	24.9788	28.0964	27.6049	+	Delta_76_WT	1	0.999	3	15	15	15	2	2	0	2	4	5	8325190	11501100	0	44011100	313293000	210176000	1.44929	0.0333427	-3.49039	-3.11964	lcl|CP039850.1_prot_QCU59991.1_575	lcl|CP039850.1_prot_QCU59991.1_575 [locus_tag=FCU26_0581] [protein=putative oxidoreductase] [protein_id=QCU59991.1] [location=complement(652762..653988)] [gbkey=CDS]	lcl|CP039850.1_prot_QCU59991.1_575 [locus_tag=FCU26_0581] [protein=putative oxidoreductase] [protein_id=QCU59991.1] [location=complement(652762..653988)] [gbkey=CDS]		408			[locus_tag=FCU26_0581]		FCU26_0581	Rv0561c
27.9726	28.0787	27.3141	28.3597	28.2719	28.4548			1	0.999	9	114	114	114	13	22	14	25	24	16	251711000	531451000	274748000	678447000	486316000	548154000	1.10132	0.068582	-0.573674	-2.34216	lcl|CP039850.1_prot_QCU59992.1_576	lcl|CP039850.1_prot_QCU59992.1_576 [gene=grcC1] [locus_tag=FCU26_0582] [protein=putative polyprenyl-diphosphate synthase grcC1] [protein_id=QCU59992.1] [location=654004..655011] [gbkey=CDS]	lcl|CP039850.1_prot_QCU59992.1_576 [gene=grcC1] [locus_tag=FCU26_0582] [protein=putative polyprenyl-diphosphate synthase grcC1] [protein_id=QCU59992.1] [location=654004..655011] [gbkey=CDS]		335			[gene=grcC1]		FCU26_0582	Rv0562
27.3341	27.9024	27.3839	27.8955	28.1999	28.1684	+	Delta_76_WT	1	0.999	7	59	59	59	6	6	3	12	16	16	413867000	509955000	54791100	476651000	895889000	635366000	1.24946	0.0495121	-0.547806	-2.66148	lcl|CP039850.1_prot_QCU59993.1_577	lcl|CP039850.1_prot_QCU59993.1_577 [gene=htpX] [locus_tag=FCU26_0583] [protein=putative protease transmembrane protein heat shock protein htpX] [protein_id=QCU59993.1] [location=655112..655972] [gbkey=CDS]	lcl|CP039850.1_prot_QCU59993.1_577 [gene=htpX] [locus_tag=FCU26_0583] [protein=putative protease transmembrane protein heat shock protein htpX] [protein_id=QCU59993.1] [location=655112..655972] [gbkey=CDS]		286			[gene=htpX]		FCU26_0583	Rv0563
27.8421	28.2194	24.2527	29.0281	29.1173	28.9421			1	0.999	12	75	75	75	5	7	1	21	24	17	151275000	202012000	64533800	430083000	1834050000	1564680000	0.827208	0.131122	-2.25775	-1.78471	lcl|CP039850.1_prot_QCU59994.1_578	lcl|CP039850.1_prot_QCU59994.1_578 [gene=gpdA1] [locus_tag=FCU26_0584] [protein=putative glycerol-3-phosphate dehydrogenase (nad(p)) gpdA1] [protein_id=QCU59994.1] [location=complement(656157..657182)] [gbkey=CDS]	lcl|CP039850.1_prot_QCU59994.1_578 [gene=gpdA1] [locus_tag=FCU26_0584] [protein=putative glycerol-3-phosphate dehydrogenase (nad(p)) gpdA1] [protein_id=QCU59994.1] [location=complement(656157..657182)] [gbkey=CDS]		341			[gene=gpdA1]		FCU26_0584	Rv0564c
23.1916	24.6645	25.4473	26.7848	28.4569	27.7123	+	Delta_76_WT	1	0.999	7	37	31	37	1	3	1	10	11	11	7477560	22281300	31708900	253299000	699834000	490130000	1.76565	0.0211789	-3.21686	-3.9265	lcl|CP039850.1_prot_QCU59995.1_579	lcl|CP039850.1_prot_QCU59995.1_579 [locus_tag=FCU26_0585] [protein=putative monooxygenase] [protein_id=QCU59995.1] [location=complement(657243..658703)] [gbkey=CDS]	lcl|CP039850.1_prot_QCU59995.1_579 [locus_tag=FCU26_0585] [protein=putative monooxygenase] [protein_id=QCU59995.1] [location=complement(657243..658703)] [gbkey=CDS]		486			[locus_tag=FCU26_0585]		FCU26_0585	Rv0565c
29.6039	29.9011	30.6114	29.0666	29.2411	29.3364	+	Delta_76_WT	1	0.999	9	133	133	133	19	30	20	23	19	22	1499110000	1314380000	2051240000	474231000	819063000	918784000	1.25149	0.0496269	0.824099	2.66595	lcl|CP039850.1_prot_QCU59996.1_580	lcl|CP039850.1_prot_QCU59996.1_580 [locus_tag=FCU26_0586] [protein=hypothetical protein] [protein_id=QCU59996.1] [location=complement(658781..659272)] [gbkey=CDS]	lcl|CP039850.1_prot_QCU59996.1_580 [locus_tag=FCU26_0586] [protein=hypothetical protein] [protein_id=QCU59996.1] [location=complement(658781..659272)] [gbkey=CDS]		163			[locus_tag=FCU26_0586]		FCU26_0586	Rv0566c
28.0774	28.144	27.4871	28.4089	29.0056	28.7294	+	Delta_76_WT	1	0.999	9	47	47	47	6	8	5	6	13	9	359438000	307180000	283979000	221782000	1893770000	1367430000	1.39795	0.0361528	-0.811846	-2.99855	lcl|CP039850.1_prot_QCU59998.1_582	lcl|CP039850.1_prot_QCU59998.1_582 [gene=cyp135B1] [locus_tag=FCU26_0589] [protein=putative cytochrome p450 135b1 cyp135B1] [protein_id=QCU59998.1] [location=660683..662101] [gbkey=CDS]	lcl|CP039850.1_prot_QCU59998.1_582 [gene=cyp135B1] [locus_tag=FCU26_0589] [protein=putative cytochrome p450 135b1 cyp135B1] [protein_id=QCU59998.1] [location=660683..662101] [gbkey=CDS]		472			[gene=cyp135B1]		FCU26_0589	Rv0568
31.429	31.8847	30.6804	29.5478	29.4934	29.5989	+	Delta_76_WT	1	0.999	4	86	86	86	15	25	15	9	8	14	3850410000	5899000000	2920280000	1827770000	1012180000	1862420000	2.14527	0.0171058	1.78471	5.06468	lcl|CP039850.1_prot_QCU59999.1_583	lcl|CP039850.1_prot_QCU59999.1_583 [locus_tag=FCU26_0590] [protein=hypothetical protein] [protein_id=QCU59999.1] [location=662236..662502] [gbkey=CDS]	lcl|CP039850.1_prot_QCU59999.1_583 [locus_tag=FCU26_0590] [protein=hypothetical protein] [protein_id=QCU59999.1] [location=662236..662502] [gbkey=CDS]		88			[locus_tag=FCU26_0590]		FCU26_0590	Rv0569
24.0798	25.1046	24.9974	26.9461	30.6759	30.519	+	Delta_76_WT	1	0.999	3	11	11	11	1	2	0	2	4	2	13474200	30244900	0	266738000	1974700000	1291490000	1.6778	0.0232665	-4.65305	-3.69106	lcl|CP039850.1_prot_QCU60003.1_587	lcl|CP039850.1_prot_QCU60003.1_587 [locus_tag=FCU26_0594] [protein=hypothetical protein] [protein_id=QCU60003.1] [location=complement(667083..668474)] [gbkey=CDS]	lcl|CP039850.1_prot_QCU60003.1_587 [locus_tag=FCU26_0594] [protein=hypothetical protein] [protein_id=QCU60003.1] [location=complement(667083..668474)] [gbkey=CDS]		463			[locus_tag=FCU26_0594]		FCU26_0594	Rv0573c
27.6509	27.685	27.9029	28.4844	28.4369	28.7753	+	Delta_76_WT	1	0.999	12	87	87	87	7	11	3	21	19	26	359284000	552730000	188280000	905691000	758809000	935259000	2.46512	0.0143051	-0.819229	-6.20736	lcl|CP039850.1_prot_QCU60006.1_590	lcl|CP039850.1_prot_QCU60006.1_590 [locus_tag=FCU26_0597] [protein=putative transcriptional regulatory protein] [protein_id=QCU60006.1] [location=671081..672385] [gbkey=CDS]	lcl|CP039850.1_prot_QCU60006.1_590 [locus_tag=FCU26_0597] [protein=putative transcriptional regulatory protein] [protein_id=QCU60006.1] [location=671081..672385] [gbkey=CDS]		434			[locus_tag=FCU26_0597]		FCU26_0597	Rv0576
31.2544	31.6649	30.2836	30.1007	30.164	29.5471			1	0.999	5	181	181	181	40	34	36	33	26	12	2560230000	7192510000	3140590000	1882560000	1575730000	2641640000	1.17071	0.0584357	1.13039	2.48981	lcl|CP039850.1_prot_QCU60007.1_591	lcl|CP039850.1_prot_QCU60007.1_591 [locus_tag=FCU26_0598] [protein=Conserved protein TB27.3] [protein_id=QCU60007.1] [location=672399..673184] [gbkey=CDS]	lcl|CP039850.1_prot_QCU60007.1_591 [locus_tag=FCU26_0598] [protein=Conserved protein TB27.3] [protein_id=QCU60007.1] [location=672399..673184] [gbkey=CDS]		261			[locus_tag=FCU26_0598]		FCU26_0598	Rv0577
31.8934	31.7519	30.8028	31.8438	31.7879	31.8148			1	0.999	7	296	296	296	48	51	31	54	47	65	8925260000	10011200000	2970380000	6370940000	7551060000	8301040000	0.412779	0.413299	-0.332808	-0.970931	lcl|CP039850.1_prot_QCU60010.1_594	lcl|CP039850.1_prot_QCU60010.1_594 [locus_tag=FCU26_0601] [protein=hypothetical protein] [protein_id=QCU60010.1] [location=complement(678349..678840)] [gbkey=CDS]	lcl|CP039850.1_prot_QCU60010.1_594 [locus_tag=FCU26_0601] [protein=hypothetical protein] [protein_id=QCU60010.1] [location=complement(678349..678840)] [gbkey=CDS]		163			[locus_tag=FCU26_0601]		FCU26_0601	Rv0580c
27.1733	26.4086	28.5339	26.5666	24.6339	25.9548			1	0.999	4	18	18	18	4	4	6	1	2	1	273650000	200268000	167509000	185418000	48373500	0	0.915354	0.10448	1.65352	1.96025	lcl|CP039850.1_prot_QCU60011.1_595	lcl|CP039850.1_prot_QCU60011.1_595 [locus_tag=FCU26_0602] [protein=hypothetical protein] [protein_id=QCU60011.1] [location=678934..679149] [gbkey=CDS]	lcl|CP039850.1_prot_QCU60011.1_595 [locus_tag=FCU26_0602] [protein=hypothetical protein] [protein_id=QCU60011.1] [location=678934..679149] [gbkey=CDS]		71			[locus_tag=FCU26_0602]		FCU26_0602	Rv0581
28.7147	27.6824	25.1208	29.2652	29.696	29.9127			1	0.999	4	69	69	69	11	10	6	16	16	10	393108000	284439000	201019000	546026000	2162200000	1244460000	1.06188	0.076024	-2.45195	-2.25959	lcl|CP039850.1_prot_QCU60013.1_597	lcl|CP039850.1_prot_QCU60013.1_597 [gene=lpqN] [locus_tag=FCU26_0604] [protein=putative conserved lipoprotein lpqN] [protein_id=QCU60013.1] [location=complement(679613..680299)] [gbkey=CDS]	lcl|CP039850.1_prot_QCU60013.1_597 [gene=lpqN] [locus_tag=FCU26_0604] [protein=putative conserved lipoprotein lpqN] [protein_id=QCU60013.1] [location=complement(679613..680299)] [gbkey=CDS]		228			[gene=lpqN]		FCU26_0604	Rv0583c
23.5409	24.5465	27.5805	27.4434	27.256	26.0513			1	0.999	4	18	18	18	2	2	5	3	3	3	113111000	93647800	190694000	183530000	143874000	66068700	0.586094	0.253127	-1.69426	-1.31326	lcl|CP039850.1_prot_QCU60025.1_609	lcl|CP039850.1_prot_QCU60025.1_609 [locus_tag=FCU26_0616] [protein=hypothetical protein] [protein_id=QCU60025.1] [location=complement(696066..696458)] [gbkey=CDS]	lcl|CP039850.1_prot_QCU60025.1_609 [locus_tag=FCU26_0616] [protein=hypothetical protein] [protein_id=QCU60025.1] [location=complement(696066..696458)] [gbkey=CDS]		130			[locus_tag=FCU26_0616]		FCU26_0616	Rv0595c
28.3544	29.2093	27.5387	28.1314	27.3148	28.7071			1	0.999	3	34	34	34	4	6	8	6	4	6	571913000	964766000	330204000	452675000	257471000	751222000	0.192821	0.697323	0.316367	0.502882	lcl|CP039850.1_prot_QCU60029.1_613	lcl|CP039850.1_prot_QCU60029.1_613 [locus_tag=FCU26_0620] [protein=hypothetical protein] [protein_id=QCU60029.1] [location=complement(698791..699027)] [gbkey=CDS]	lcl|CP039850.1_prot_QCU60029.1_613 [locus_tag=FCU26_0620] [protein=hypothetical protein] [protein_id=QCU60029.1] [location=complement(698791..699027)] [gbkey=CDS]		78			[locus_tag=FCU26_0620]		FCU26_0620	Rv0599c
23.7392	24.764	24.7703	27.6159	28.6243	29.9298	+	Delta_76_WT	1	0.999	4	24	24	24	1	1	0	8	8	6	2196910	12097200	0	162400000	953799000	954535000	2.33336	0.0145	-4.29881	-5.71362	lcl|CP039850.1_prot_QCU60034.1_618	lcl|CP039850.1_prot_QCU60034.1_618 [gene=lpqO] [locus_tag=FCU26_0625] [protein=putative conserved lipoprotein lpqO] [protein_id=QCU60034.1] [location=701466..702416] [gbkey=CDS]	lcl|CP039850.1_prot_QCU60034.1_618 [gene=lpqO] [locus_tag=FCU26_0625] [protein=putative conserved lipoprotein lpqO] [protein_id=QCU60034.1] [location=701466..702416] [gbkey=CDS]		316			[gene=lpqO]		FCU26_0625	Rv0604
27.7766	28.0229	27.8092	27.8328	27.7209	28.1167			1	0.999	14	129	129	129	25	29	12	24	20	19	283476000	354078000	203658000	371471000	419041000	517522000	0.0501948	0.913704	-0.0205943	-0.146179	lcl|CP039850.1_prot_QCU60044.1_628	lcl|CP039850.1_prot_QCU60044.1_628 [locus_tag=FCU26_0635] [protein=Hypothetical protein] [protein_id=QCU60044.1] [location=complement(708175..710742)] [gbkey=CDS]	lcl|CP039850.1_prot_QCU60044.1_628 [locus_tag=FCU26_0635] [protein=Hypothetical protein] [protein_id=QCU60044.1] [location=complement(708175..710742)] [gbkey=CDS]		855			[locus_tag=FCU26_0635]		FCU26_0635	Rv0613c
23.5575	24.8794	24.5065	25.8198	27.6351	28.3121	+	Delta_76_WT	1	0.999	5	27	27	27	1	5	1	6	7	7	4456300	68840600	103474000	90885200	348258000	294451000	1.60164	0.0250793	-2.94119	-3.49434	lcl|CP039850.1_prot_QCU60051.1_635	lcl|CP039850.1_prot_QCU60051.1_635 [gene=galK] [locus_tag=FCU26_0642] [protein=putative galactokinase galK] [protein_id=QCU60051.1] [location=713944..715035] [gbkey=CDS]	lcl|CP039850.1_prot_QCU60051.1_635 [gene=galK] [locus_tag=FCU26_0642] [protein=putative galactokinase galK] [protein_id=QCU60051.1] [location=713944..715035] [gbkey=CDS]		363			[gene=galK]		FCU26_0642	Rv0620
28.5421	29.1771	28.1061	25.1122	30.0213	26.4579			1	0.999	7	51	51	51	17	20	14	0	0	0	914791000	1030610000	482015000	0	433514000	0	0.398781	0.428973	1.41136	0.942667	lcl|CP039850.1_prot_QCU60063.1_648	lcl|CP039850.1_prot_QCU60063.1_648 [gene=echA3] [locus_tag=FCU26_0655] [protein=putative enoyl-CoA hydratase echA3] [protein_id=QCU60063.1] [location=complement(729810..730505)] [gbkey=CDS]	lcl|CP039850.1_prot_QCU60063.1_648 [gene=echA3] [locus_tag=FCU26_0655] [protein=putative enoyl-CoA hydratase echA3] [protein_id=QCU60063.1] [location=complement(729810..730505)] [gbkey=CDS]		231			[gene=echA3]		FCU26_0655	Rv0632c
29.1767	29.0049	26.5668	28.9906	30.0976	30.5267			1	0.999	7	56	56	56	12	9	9	7	10	9	558057000	581618000	253083000	652596000	3367320000	1842140000	0.779884	0.149277	-1.62214	-1.69149	lcl|CP039850.1_prot_QCU60064.1_649	lcl|CP039850.1_prot_QCU60064.1_649 [locus_tag=FCU26_0656] [protein=putative exported protein] [protein_id=QCU60064.1] [location=complement(730554..731384)] [gbkey=CDS]	lcl|CP039850.1_prot_QCU60064.1_649 [locus_tag=FCU26_0656] [protein=putative exported protein] [protein_id=QCU60064.1] [location=complement(730554..731384)] [gbkey=CDS]		276			[locus_tag=FCU26_0656]		FCU26_0656	Rv0633c
26.5708	26.425	27.9625	28.403	30.2422	29.7821	+	Delta_76_WT	1	0.999	7	47	47	47	9	4	6	10	7	11	242139000	208495000	170445000	479544000	966961000	818501000	1.5526	0.0270438	-2.48968	-3.37108	lcl|CP039850.1_prot_QCU60065.1_650	lcl|CP039850.1_prot_QCU60065.1_650 [locus_tag=FCU26_0657] [protein=putative glyoxalase II] [protein_id=QCU60065.1] [location=complement(731538..732251)] [gbkey=CDS]	lcl|CP039850.1_prot_QCU60065.1_650 [locus_tag=FCU26_0657] [protein=putative glyoxalase II] [protein_id=QCU60065.1] [location=complement(731538..732251)] [gbkey=CDS]		237			[locus_tag=FCU26_0657]		FCU26_0657	Rv0634c
30.8912	30.8399	30.5304	29.6806	29.1371	29.3456	+	Delta_76_WT	1	0.999	6	80	80	80	18	11	14	14	11	12	4424140000	4037560000	4658920000	2264390000	951396000	1478480000	2.66605	0.00843411	1.36607	7.02982	lcl|CP039850.1_prot_QCU60067.1_652	lcl|CP039850.1_prot_QCU60067.1_652 [gene=rpmG2] [locus_tag=FCU26_0661] [protein=putative 50S ribosomal protein L33 rpmG2] [protein_id=QCU60067.1] [location=732930..733097] [gbkey=CDS]	lcl|CP039850.1_prot_QCU60067.1_652 [gene=rpmG2] [locus_tag=FCU26_0661] [protein=putative 50S ribosomal protein L33 rpmG2] [protein_id=QCU60067.1] [location=732930..733097] [gbkey=CDS]		55			[gene=rpmG2]		FCU26_0661	Rv0634B
29.7619	29.6527	29.3065	30.4558	30.8347	31.3327	+	Delta_76_WT	1	0.999	9	153	153	153	17	20	13	31	31	41	1176330000	763005000	812263000	3418200000	9476990000	12846200000	1.96763	0.0174811	-1.30065	-4.5059	lcl|CP039850.1_prot_QCU60068.1_653	lcl|CP039850.1_prot_QCU60068.1_653 [locus_tag=FCU26_0662] [protein=hypothetical protein] [protein_id=QCU60068.1] [location=733148..733624] [gbkey=CDS]	lcl|CP039850.1_prot_QCU60068.1_653 [locus_tag=FCU26_0662] [protein=hypothetical protein] [protein_id=QCU60068.1] [location=733148..733624] [gbkey=CDS]		158			[locus_tag=FCU26_0662]		FCU26_0662	Rv0635
33.0671	32.9128	31.9473	32.7571	32.9263	33.298			1	0.999	5	356	356	356	58	52	42	72	74	58	15935300000	18042200000	10977400000	6174290000	8683450000	11310500000	0.383924	0.444662	-0.351384	-0.912517	lcl|CP039850.1_prot_QCU60069.1_654	lcl|CP039850.1_prot_QCU60069.1_654 [locus_tag=FCU26_0663] [protein=hypothetical protein] [protein_id=QCU60069.1] [location=733611..734039] [gbkey=CDS]	lcl|CP039850.1_prot_QCU60069.1_654 [locus_tag=FCU26_0663] [protein=hypothetical protein] [protein_id=QCU60069.1] [location=733611..734039] [gbkey=CDS]		142			[locus_tag=FCU26_0663]		FCU26_0663	Rv0636
29.5758	29.5823	30.3926	30.1987	29.5922	30.0574			1	0.999	7	126	126	126	18	23	15	26	23	21	1044900000	1480970000	1255940000	2560630000	2233530000	984973000	0.109598	0.819638	-0.0991726	-0.30304	lcl|CP039850.1_prot_QCU60070.1_655	lcl|CP039850.1_prot_QCU60070.1_655 [locus_tag=FCU26_0664] [protein=hypothetical protein] [protein_id=QCU60070.1] [location=734043..734543] [gbkey=CDS]	lcl|CP039850.1_prot_QCU60070.1_655 [locus_tag=FCU26_0664] [protein=hypothetical protein] [protein_id=QCU60070.1] [location=734043..734543] [gbkey=CDS]		166			[locus_tag=FCU26_0664]		FCU26_0664	Rv0637
28.3497	29.3264	29.0924	29.1709	29.5698	30.2266			1	0.999	7	100	100	100	9	19	15	13	19	25	447524000	1313250000	883286000	547320000	1255070000	1892750000	0.794852	0.142882	-0.732939	-1.72091	lcl|CP039850.1_prot_QCU60071.1_656	lcl|CP039850.1_prot_QCU60071.1_656 [gene=secE1] [locus_tag=FCU26_0666] [protein=putative preprotein translocase secE1] [protein_id=QCU60071.1] [location=734955..735440] [gbkey=CDS]	lcl|CP039850.1_prot_QCU60071.1_656 [gene=secE1] [locus_tag=FCU26_0666] [protein=putative preprotein translocase secE1] [protein_id=QCU60071.1] [location=734955..735440] [gbkey=CDS]		161			[gene=secE1]		FCU26_0666	Rv0638
29.2586	29.6731	29.3171	29.1631	29.0376	28.8075			1	0.999	10	156	156	156	31	23	33	20	25	24	1422950000	1581570000	1809490000	1314700000	1010730000	833717000	1.1701	0.0584853	0.413541	2.48851	lcl|CP039850.1_prot_QCU60072.1_657	lcl|CP039850.1_prot_QCU60072.1_657 [gene=nusG] [locus_tag=FCU26_0667] [protein=putative transcription antitermination protein nusG] [protein_id=QCU60072.1] [location=735472..736188] [gbkey=CDS]	lcl|CP039850.1_prot_QCU60072.1_657 [gene=nusG] [locus_tag=FCU26_0667] [protein=putative transcription antitermination protein nusG] [protein_id=QCU60072.1] [location=735472..736188] [gbkey=CDS]		238			[gene=nusG]		FCU26_0667	Rv0639
31.201	31.4251	30.8223	30.8157	30.6641	31.0843			1	0.999	4	110	110	110	11	21	20	23	16	19	2387890000	3830390000	1670400000	3937190000	2622630000	7712460000	0.61713	0.230386	0.294769	1.37377	lcl|CP039850.1_prot_QCU60073.1_658	lcl|CP039850.1_prot_QCU60073.1_658 [gene=rplK] [locus_tag=FCU26_0668] [protein=putative 50S ribosomal protein l11 rplK] [protein_id=QCU60073.1] [location=736240..736668] [gbkey=CDS]	lcl|CP039850.1_prot_QCU60073.1_658 [gene=rplK] [locus_tag=FCU26_0668] [protein=putative 50S ribosomal protein l11 rplK] [protein_id=QCU60073.1] [location=736240..736668] [gbkey=CDS]		142			[gene=rplK]		FCU26_0668	Rv0640
31.9508	32.0732	31.753	32.3321	32.456	32.3831	+	Delta_76_WT	1	0.999	9	357	357	357	49	61	62	66	58	61	4388890000	6641210000	2663550000	9019030000	22794200000	17932400000	2.01449	0.0169855	-0.464729	-4.64857	lcl|CP039850.1_prot_QCU60074.1_659	lcl|CP039850.1_prot_QCU60074.1_659 [gene=rplA] [locus_tag=FCU26_0669] [protein=putative 50S ribosomal protein L1 rplA] [protein_id=QCU60074.1] [location=736735..737442] [gbkey=CDS]	lcl|CP039850.1_prot_QCU60074.1_659 [gene=rplA] [locus_tag=FCU26_0669] [protein=putative 50S ribosomal protein L1 rplA] [protein_id=QCU60074.1] [location=736735..737442] [gbkey=CDS]		235			[gene=rplA]		FCU26_0669	Rv0641
29.2788	29.3503	28.6959	29.7185	30.0649	29.9191	+	Delta_76_WT	1	0.999	18	292	261	292	41	41	15	58	75	62	1227640000	1288120000	717698000	1663840000	2033780000	2145000000	1.58067	0.0255365	-0.79248	-3.44131	lcl|CP039850.1_prot_QCU60075.1_660	lcl|CP039850.1_prot_QCU60075.1_660 [gene=mmaA4] [locus_tag=FCU26_0670] [protein=Methoxy mycolic acid synthase 4 mmaA4] [protein_id=QCU60075.1] [location=complement(737516..738421)] [gbkey=CDS]	lcl|CP039850.1_prot_QCU60075.1_660 [gene=mmaA4] [locus_tag=FCU26_0670] [protein=Methoxy mycolic acid synthase 4 mmaA4] [protein_id=QCU60075.1] [location=complement(737516..738421)] [gbkey=CDS]		301			[gene=mmaA4]		FCU26_0670	Rv0642c
27.4897	28.3794	28.5868	28.8922	29.2168	29.1918	+	Delta_76_WT	1	0.999	17	209	203	209	19	25	8	53	52	52	334632000	447447000	177924000	1443510000	1397250000	485339000	1.2632	0.0491651	-0.948295	-2.6919	lcl|CP039850.1_prot_QCU60077.1_662	lcl|CP039850.1_prot_QCU60077.1_662 [gene=mmaA2] [locus_tag=FCU26_0672] [protein=Methoxy mycolic acid synthase 2 mmaA2] [protein_id=QCU60077.1] [location=complement(739515..740378)] [gbkey=CDS]	lcl|CP039850.1_prot_QCU60077.1_662 [gene=mmaA2] [locus_tag=FCU26_0672] [protein=Methoxy mycolic acid synthase 2 mmaA2] [protein_id=QCU60077.1] [location=complement(739515..740378)] [gbkey=CDS]		287			[gene=mmaA2]		FCU26_0672	Rv0644c
27.7314	27.952	25.1324	27.8294	28.2868	28.0879			1	0.999	5	41	41	41	5	9	2	6	11	8	613913000	722282000	227856000	472422000	641754000	627988000	0.545725	0.282172	-1.12942	-1.23437	lcl|CP039850.1_prot_QCU60079.1_664	lcl|CP039850.1_prot_QCU60079.1_664 [gene=lipG] [locus_tag=FCU26_0674] [protein=putative lipase/esterase lipG] [protein_id=QCU60079.1] [location=complement(741452..742357)] [gbkey=CDS]	lcl|CP039850.1_prot_QCU60079.1_664 [gene=lipG] [locus_tag=FCU26_0674] [protein=putative lipase/esterase lipG] [protein_id=QCU60079.1] [location=complement(741452..742357)] [gbkey=CDS]		301			[gene=lipG]		FCU26_0674	Rv0646c
30.2061	30.2314	29.7705	30.3324	30.7119	30.6942			1	0.999	18	267	267	267	39	46	31	47	45	59	1846530000	1382240000	580821000	1732990000	2926380000	1875660000	1.23463	0.0505364	-0.510211	-2.62879	lcl|CP039850.1_prot_QCU60080.1_665	lcl|CP039850.1_prot_QCU60080.1_665 [locus_tag=FCU26_0675] [protein=hypothetical protein] [protein_id=QCU60080.1] [location=complement(742369..743835)] [gbkey=CDS]	lcl|CP039850.1_prot_QCU60080.1_665 [locus_tag=FCU26_0675] [protein=hypothetical protein] [protein_id=QCU60080.1] [location=complement(742369..743835)] [gbkey=CDS]		488			[locus_tag=FCU26_0675]		FCU26_0675	Rv0647c
31.5321	31.7267	31.0981	31.7981	31.758	32.1105			1	0.999	7	252	252	252	43	44	68	30	34	33	6077940000	6325050000	3173280000	7066240000	7066580000	6409630000	0.942712	0.0987701	-0.436586	-2.01535	lcl|CP039850.1_prot_QCU60084.1_669	lcl|CP039850.1_prot_QCU60084.1_669 [gene=rplJ] [locus_tag=FCU26_0679] [protein=putative 50S ribosomal protein L10 rplJ] [protein_id=QCU60084.1] [location=750027..750563] [gbkey=CDS]	lcl|CP039850.1_prot_QCU60084.1_669 [gene=rplJ] [locus_tag=FCU26_0679] [protein=putative 50S ribosomal protein L10 rplJ] [protein_id=QCU60084.1] [location=750027..750563] [gbkey=CDS]		178			[gene=rplJ]		FCU26_0679	Rv0651
32.0469	32.2191	31.8113	31.2397	31.3511	32.2609			1	0.999	9	212	212	212	41	43	32	29	38	29	5280650000	8036960000	4205960000	4580530000	10127500000	2516300000	0.521249	0.301453	0.408547	1.18637	lcl|CP039850.1_prot_QCU60085.1_670	lcl|CP039850.1_prot_QCU60085.1_670 [gene=rplL] [locus_tag=FCU26_0680] [protein=putative 50S ribosomal protein L7/L12 rplL (SA1)] [protein_id=QCU60085.1] [location=750600..750992] [gbkey=CDS]	lcl|CP039850.1_prot_QCU60085.1_670 [gene=rplL] [locus_tag=FCU26_0680] [protein=putative 50S ribosomal protein L7/L12 rplL (SA1)] [protein_id=QCU60085.1] [location=750600..750992] [gbkey=CDS]		130			[gene=rplL]		FCU26_0680	Rv0652
26.2501	25.9652	24.9572	28.4921	28.8668	29.4229	+	Delta_76_WT	1	0.999	7	29	29	29	4	2	2	6	7	8	125811000	90203600	6274310	481981000	1379230000	720373000	2.59379	0.00897297	-3.20309	-6.72383	lcl|CP039850.1_prot_QCU60087.1_672	lcl|CP039850.1_prot_QCU60087.1_672 [locus_tag=FCU26_0682] [protein=putative dioxygenase] [protein_id=QCU60087.1] [location=751751..753256] [gbkey=CDS]	lcl|CP039850.1_prot_QCU60087.1_672 [locus_tag=FCU26_0682] [protein=putative dioxygenase] [protein_id=QCU60087.1] [location=751751..753256] [gbkey=CDS]		501			[locus_tag=FCU26_0682]		FCU26_0682	Rv0654
29.5263	29.7425	28.8328	30.6298	30.977	30.6917	+	Delta_76_WT	1	0.999	12	153	153	153	20	22	19	31	30	31	827404000	841653000	437435000	2021260000	9479480000	7630370000	2.04734	0.0164762	-1.39896	-4.75055	lcl|CP039850.1_prot_QCU60088.1_673	lcl|CP039850.1_prot_QCU60088.1_673 [gene=mkl] [locus_tag=FCU26_0683] [protein=ABC transporter mkl] [protein_id=QCU60088.1] [location=753268..754347] [gbkey=CDS]	lcl|CP039850.1_prot_QCU60088.1_673 [gene=mkl] [locus_tag=FCU26_0683] [protein=ABC transporter mkl] [protein_id=QCU60088.1] [location=753268..754347] [gbkey=CDS]		359			[gene=mkl]		FCU26_0683	Rv0655
28.5422	28.6313	28.0244	28.7079	28.7015	28.8521			1	0.999	15	125	125	125	15	21	17	28	20	24	497747000	358276000	295515000	613802000	1630800000	1176210000	0.841746	0.125686	-0.354533	-1.81348	lcl|CP039850.1_prot_QCU60096.1_681	lcl|CP039850.1_prot_QCU60096.1_681 [gene=atsD] [locus_tag=FCU26_0691] [protein=putative arylsulfatase atsD] [protein_id=QCU60096.1] [location=757888..760251] [gbkey=CDS]	lcl|CP039850.1_prot_QCU60096.1_681 [gene=atsD] [locus_tag=FCU26_0691] [protein=putative arylsulfatase atsD] [protein_id=QCU60096.1] [location=757888..760251] [gbkey=CDS]		787			[gene=atsD]		FCU26_0691	Rv0663
30.8681	31.0315	30.6199	31.2568	31.366	31.2718	+	Delta_76_WT	1	0.999	54	1095	1095	1095	141	173	140	222	210	209	1730660000	1978020000	2362640000	1724770000	15694100000	10112500000	1.6746	0.0232871	-0.45834	-3.68267	lcl|CP039850.1_prot_QCU60100.1_685	lcl|CP039850.1_prot_QCU60100.1_685 [gene=rpoB] [locus_tag=FCU26_0695] [protein=DNA-directed RNA polymerase (beta chain) rpoB] [protein_id=QCU60100.1] [location=761558..765076] [gbkey=CDS]	lcl|CP039850.1_prot_QCU60100.1_685 [gene=rpoB] [locus_tag=FCU26_0695] [protein=DNA-directed RNA polymerase (beta chain) rpoB] [protein_id=QCU60100.1] [location=761558..765076] [gbkey=CDS]		1172			[gene=rpoB]		FCU26_0695	Rv0667
31.7425	31.8216	31.2776	32.0564	32.3626	32.4078	+	Delta_76_WT	1	0.999	79	1242	1242	1242	165	189	159	228	247	254	2215040000	1332460000	2163520000	5746920000	11215700000	26171100000	1.51106	0.0296024	-0.661687	-3.26868	lcl|CP039850.1_prot_QCU60101.1_686	lcl|CP039850.1_prot_QCU60101.1_686 [gene=rpoC] [locus_tag=FCU26_0696] [protein=DNA-directed RNA polymerase (beta' chain) rpoC] [protein_id=QCU60101.1] [location=765121..769071] [gbkey=CDS]	lcl|CP039850.1_prot_QCU60101.1_686 [gene=rpoC] [locus_tag=FCU26_0696] [protein=DNA-directed RNA polymerase (beta' chain) rpoC] [protein_id=QCU60101.1] [location=765121..769071] [gbkey=CDS]		1316			[gene=rpoC]		FCU26_0696	Rv0668
28.3177	28.3244	28.2906	28.0366	27.8395	27.7658	+	Delta_76_WT	1	0.999	7	81	81	81	12	15	9	17	14	14	316723000	305023000	327294000	286403000	370891000	384134000	2.20996	0.016124	0.430269	5.28086	lcl|CP039850.1_prot_QCU60103.1_688	lcl|CP039850.1_prot_QCU60103.1_688 [gene=end] [locus_tag=FCU26_0698] [protein=putative endonuclease IV end] [protein_id=QCU60103.1] [location=771543..772301] [gbkey=CDS]	lcl|CP039850.1_prot_QCU60103.1_688 [gene=end] [locus_tag=FCU26_0698] [protein=putative endonuclease IV end] [protein_id=QCU60103.1] [location=771543..772301] [gbkey=CDS]		252			[gene=end]		FCU26_0698	Rv0670
25.4262	25.599	26.5998	25.4426	28.1352	25.2038			1	0.999	6	28	28	28	3	8	4	3	4	6	145717000	102357000	90579100	10219600	122774000	129283000	0.141633	0.774328	-0.38552	-0.38225	lcl|CP039850.1_prot_QCU60105.1_690	lcl|CP039850.1_prot_QCU60105.1_690 [gene=fadE8] [locus_tag=FCU26_0700] [protein=putative acyl-CoA dehydrogenase fadE8] [protein_id=QCU60105.1] [location=773235..774863] [gbkey=CDS]	lcl|CP039850.1_prot_QCU60105.1_690 [gene=fadE8] [locus_tag=FCU26_0700] [protein=putative acyl-CoA dehydrogenase fadE8] [protein_id=QCU60105.1] [location=773235..774863] [gbkey=CDS]		542			[gene=fadE8]		FCU26_0700	Rv0672
27.4436	27.3984	26.8618	27.7767	28.3728	28.2722	+	Delta_76_WT	1	0.999	7	52	52	52	7	11	3	7	12	12	485052000	424169000	147285000	647588000	564311000	597312000	1.58522	0.0253246	-0.905976	-3.45278	lcl|CP039850.1_prot_QCU60108.1_693	lcl|CP039850.1_prot_QCU60108.1_693 [gene=echA5] [locus_tag=FCU26_0703] [protein=putative enoyl-CoA hydratase echA5] [protein_id=QCU60108.1] [location=776534..777325] [gbkey=CDS]	lcl|CP039850.1_prot_QCU60108.1_693 [gene=echA5] [locus_tag=FCU26_0703] [protein=putative enoyl-CoA hydratase echA5] [protein_id=QCU60108.1] [location=776534..777325] [gbkey=CDS]		263			[gene=echA5]		FCU26_0703	Rv0675
27.5954	27.8023	25.3599	28.054	28.0218	27.9303			1	0.999	6	53	53	53	9	9	1	12	11	11	490557000	585460000	97515200	590120000	638245000	751571000	0.622018	0.22687	-1.08284	-1.38329	lcl|CP039850.1_prot_QCU60109.1_694	lcl|CP039850.1_prot_QCU60109.1_694 [gene=mmpL5] [locus_tag=FCU26_0704] [protein=putative conserved transmembrane transport protein mmpL5] [protein_id=QCU60109.1] [location=complement(777337..780231)] [gbkey=CDS]	lcl|CP039850.1_prot_QCU60109.1_694 [gene=mmpL5] [locus_tag=FCU26_0704] [protein=putative conserved transmembrane transport protein mmpL5] [protein_id=QCU60109.1] [location=complement(777337..780231)] [gbkey=CDS]		964			[gene=mmpL5]		FCU26_0704	Rv0676c
27.7301	27.2928	25.0129	28.0039	27.9065	27.9046			1	0.999	3	29	29	29	6	6	2	6	5	4	337206000	236566000	244364000	386840000	408271000	365288000	0.67902	0.194452	-1.25972	-1.49432	lcl|CP039850.1_prot_QCU60110.1_695	lcl|CP039850.1_prot_QCU60110.1_695 [gene=mmpS5] [locus_tag=FCU26_0705] [protein=putative conserved membrane protein mmpS5] [protein_id=QCU60110.1] [location=complement(780228..780656)] [gbkey=CDS]	lcl|CP039850.1_prot_QCU60110.1_695 [gene=mmpS5] [locus_tag=FCU26_0705] [protein=putative conserved membrane protein mmpS5] [protein_id=QCU60110.1] [location=complement(780228..780656)] [gbkey=CDS]		142			[gene=mmpS5]		FCU26_0705	Rv0677c
24.6124	24.8251	25.5626	27.724	26.0147	27.7152	+	Delta_76_WT	1	0.999	2	20	20	20	1	1	2	4	6	6	80642300	34072800	77390500	205679000	85264400	216413000	1.55488	0.0263135	-2.15128	-3.37675	lcl|CP039850.1_prot_QCU60112.1_697	lcl|CP039850.1_prot_QCU60112.1_697 [locus_tag=FCU26_0707] [protein=Conserved hypothetical threonine rich protein] [protein_id=QCU60112.1] [location=complement(781294..781791)] [gbkey=CDS]	lcl|CP039850.1_prot_QCU60112.1_697 [locus_tag=FCU26_0707] [protein=Conserved hypothetical threonine rich protein] [protein_id=QCU60112.1] [location=complement(781294..781791)] [gbkey=CDS]		165			[locus_tag=FCU26_0707]		FCU26_0707	Rv0679c
28.2579	28.1737	27.4214	27.4274	27.8907	27.4769			1	0.999	6	41	41	41	10	10	4	7	5	5	741154000	693987000	326305000	402438000	554609000	267518000	0.508273	0.31259	0.352641	1.16085	lcl|CP039850.1_prot_QCU60114.1_699	lcl|CP039850.1_prot_QCU60114.1_699 [locus_tag=FCU26_0709] [protein=putative transcriptional regulatory protein] [protein_id=QCU60114.1] [location=782472..783062] [gbkey=CDS]	lcl|CP039850.1_prot_QCU60114.1_699 [locus_tag=FCU26_0709] [protein=putative transcriptional regulatory protein] [protein_id=QCU60114.1] [location=782472..783062] [gbkey=CDS]		196			[locus_tag=FCU26_0709]		FCU26_0709	Rv0681
27.324	29.3892	25.3304	28.5887	29.1018	28.032			1	0.999	3	48	48	48	3	10	1	7	17	10	264510000	1330910000	0	748387000	996798000	562546000	0.433213	0.389117	-1.22626	-1.01196	lcl|CP039850.1_prot_QCU60115.1_700	lcl|CP039850.1_prot_QCU60115.1_700 [gene=rpsL] [locus_tag=FCU26_0710] [protein=putative 30S ribosomal protein S12 rpsL] [protein_id=QCU60115.1] [location=783311..783685] [gbkey=CDS]	lcl|CP039850.1_prot_QCU60115.1_700 [gene=rpsL] [locus_tag=FCU26_0710] [protein=putative 30S ribosomal protein S12 rpsL] [protein_id=QCU60115.1] [location=783311..783685] [gbkey=CDS]		124			[gene=rpsL]		FCU26_0710	Rv0682
33.4624	33.6688	33.0461	32.387	33.0209	32.3829	+	Delta_76_WT	1	0.999	11	535	535	535	99	107	135	58	63	73	8168160000	19713400000	6119930000	4975250000	28401100000	28347000000	1.32899	0.0413567	0.795478	2.83969	lcl|CP039850.1_prot_QCU60116.1_701	lcl|CP039850.1_prot_QCU60116.1_701 [gene=rpsG] [locus_tag=FCU26_0711] [protein=putative 30S ribosomal protein S7 rpsG] [protein_id=QCU60116.1] [location=783685..784155] [gbkey=CDS]	lcl|CP039850.1_prot_QCU60116.1_701 [gene=rpsG] [locus_tag=FCU26_0711] [protein=putative 30S ribosomal protein S7 rpsG] [protein_id=QCU60116.1] [location=783685..784155] [gbkey=CDS]		156			[gene=rpsG]		FCU26_0711	Rv0683
30.5326	30.6096	30.3784	31.3198	31.2807	31.3597	+	Delta_76_WT	1	0.999	40	818	818	818	100	123	79	184	160	172	2988660000	2420830000	1550470000	5385940000	2789120000	3668310000	3.46275	0.00855172	-0.813192	-11.3417	lcl|CP039850.1_prot_QCU60117.1_702	lcl|CP039850.1_prot_QCU60117.1_702 [gene=fusA1] [locus_tag=FCU26_0712] [protein=putative elongation factor g fusA1 (EF-G)] [protein_id=QCU60117.1] [location=784236..786341] [gbkey=CDS]	lcl|CP039850.1_prot_QCU60117.1_702 [gene=fusA1] [locus_tag=FCU26_0712] [protein=putative elongation factor g fusA1 (EF-G)] [protein_id=QCU60117.1] [location=784236..786341] [gbkey=CDS]		701			[gene=fusA1]		FCU26_0712	Rv0684
33.8401	33.7002	33.0495	34.184	34.2518	34.3578	+	Delta_76_WT	1	0.999	31	1771	1771	1771	239	236	219	353	376	348	74784400000	25039400000	28506900000	15367900000	27433800000	29873300000	1.37824	0.0379688	-0.734606	-2.9527	lcl|CP039850.1_prot_QCU60118.1_703	lcl|CP039850.1_prot_QCU60118.1_703 [gene=tuf] [locus_tag=FCU26_0713] [protein=putative elongation factor TU tuf (EF-TU)] [protein_id=QCU60118.1] [location=786572..787762] [gbkey=CDS]	lcl|CP039850.1_prot_QCU60118.1_703 [gene=tuf] [locus_tag=FCU26_0713] [protein=putative elongation factor TU tuf (EF-TU)] [protein_id=QCU60118.1] [location=786572..787762] [gbkey=CDS]		396			[gene=tuf]		FCU26_0713	Rv0685
23.133	26.9461	25.9188	29.0709	29.7562	30.1088	+	Delta_76_WT	1	0.999	4	27	27	27	1	3	4	7	7	5	43841200	62013200	111615000	444745000	3056110000	1576950000	1.66494	0.0239481	-4.31262	-3.65739	lcl|CP039850.1_prot_QCU60119.1_704	lcl|CP039850.1_prot_QCU60119.1_704 [locus_tag=FCU26_0714] [protein=putative membrane protein] [protein_id=QCU60119.1] [location=787900..788697] [gbkey=CDS]	lcl|CP039850.1_prot_QCU60119.1_704 [locus_tag=FCU26_0714] [protein=putative membrane protein] [protein_id=QCU60119.1] [location=787900..788697] [gbkey=CDS]		265			[locus_tag=FCU26_0714]		FCU26_0714	Rv0686
27.8593	27.5207	27.9762	28.457	28.2722	28.2014	+	Delta_76_WT	1	0.999	7	58	58	58	7	6	4	17	15	9	243542000	228033000	175975000	341235000	1918920000	1114030000	1.54638	0.0272908	-0.524804	-3.35564	lcl|CP039850.1_prot_QCU60120.1_705	lcl|CP039850.1_prot_QCU60120.1_705 [locus_tag=FCU26_0715] [protein=Putative short-chain type dehydrogenase/reductase] [protein_id=QCU60120.1] [location=788850..789677] [gbkey=CDS]	lcl|CP039850.1_prot_QCU60120.1_705 [locus_tag=FCU26_0715] [protein=Putative short-chain type dehydrogenase/reductase] [protein_id=QCU60120.1] [location=788850..789677] [gbkey=CDS]		275			[locus_tag=FCU26_0715]		FCU26_0715	Rv0687
28.414	28.8563	28.2341	29.5065	29.4334	29.4151	+	Delta_76_WT	1	0.999	13	131	131	131	12	20	6	35	33	25	385660000	491396000	575645000	1047110000	1152930000	828738000	2.15065	0.0170314	-0.950163	-5.08241	lcl|CP039850.1_prot_QCU60121.1_706	lcl|CP039850.1_prot_QCU60121.1_706 [locus_tag=FCU26_0716] [protein=Putative ferredoxin reductase] [protein_id=QCU60121.1] [location=789691..790911] [gbkey=CDS]	lcl|CP039850.1_prot_QCU60121.1_706 [locus_tag=FCU26_0716] [protein=Putative ferredoxin reductase] [protein_id=QCU60121.1] [location=789691..790911] [gbkey=CDS]		406			[locus_tag=FCU26_0716]		FCU26_0716	Rv0688
26.1246	26.3448	24.601	27.9676	27.7825	28.09	+	Delta_76_WT	1	0.999	9	45	45	45	3	3	1	12	16	10	122969000	170289000	83284800	554397000	451168000	459230000	1.81473	0.0190661	-2.25657	-4.06223	lcl|CP039850.1_prot_QCU60123.1_708	lcl|CP039850.1_prot_QCU60123.1_708 [locus_tag=FCU26_0718] [protein=hypothetical protein] [protein_id=QCU60123.1] [location=complement(791775..792824)] [gbkey=CDS]	lcl|CP039850.1_prot_QCU60123.1_708 [locus_tag=FCU26_0718] [protein=hypothetical protein] [protein_id=QCU60123.1] [location=complement(791775..792824)] [gbkey=CDS]		349			[locus_tag=FCU26_0718]		FCU26_0718	Rv0690c
28.3594	28.247	27.4441	28.6506	28.2033	29.0539			1	0.999	10	67	67	67	8	14	5	9	17	14	782815000	743496000	468450000	858734000	614812000	718178000	0.751056	0.163206	-0.619137	-1.63496	lcl|CP039850.1_prot_QCU60128.1_713	lcl|CP039850.1_prot_QCU60128.1_713 [gene=lldD1] [locus_tag=FCU26_0723] [protein=putative L-lactate dehydrogenase (cytochrome) lldD1] [protein_id=QCU60128.1] [location=795086..796276] [gbkey=CDS]	lcl|CP039850.1_prot_QCU60128.1_713 [gene=lldD1] [locus_tag=FCU26_0723] [protein=putative L-lactate dehydrogenase (cytochrome) lldD1] [protein_id=QCU60128.1] [location=795086..796276] [gbkey=CDS]		396			[gene=lldD1]		FCU26_0723	Rv0694
23.8586	23.8439	26.2596	22.7978	27.3661	27.1285			1	0.999	3	9	9	9	0	0	0	2	4	3	402465	0	0	13675600	471010000	276283000	0.262281	0.602348	-1.11012	-0.657688	lcl|CP039850.1_prot_QCU60130.1_715	lcl|CP039850.1_prot_QCU60130.1_715 [locus_tag=FCU26_0725] [protein=putative membrane sugar transferase] [protein_id=QCU60130.1] [location=797270..798682] [gbkey=CDS]	lcl|CP039850.1_prot_QCU60130.1_715 [locus_tag=FCU26_0725] [protein=putative membrane sugar transferase] [protein_id=QCU60130.1] [location=797270..798682] [gbkey=CDS]		470			[locus_tag=FCU26_0725]		FCU26_0725	Rv0696
32.6793	33.2496	33.1843	31.2163	32.4145	32.354			1	0.999	4	133	133	133	27	18	37	15	22	14	8848890000	20949300000	19113000000	1942820000	8196280000	6061360000	1.14219	0.0616508	1.0428	2.42874	lcl|CP039850.1_prot_QCU60134.1_719	lcl|CP039850.1_prot_QCU60134.1_719 [gene=rpsJ] [locus_tag=FCU26_0729] [protein=30S ribosomal protein S10 rpsJ] [protein_id=QCU60134.1] [location=802237..802542] [gbkey=CDS]	lcl|CP039850.1_prot_QCU60134.1_719 [gene=rpsJ] [locus_tag=FCU26_0729] [protein=30S ribosomal protein S10 rpsJ] [protein_id=QCU60134.1] [location=802237..802542] [gbkey=CDS]		101			[gene=rpsJ]		FCU26_0729	Rv0700
31.2458	31.2907	31.1277	31.0663	31.2008	31.3409			1	0.999	10	303	303	303	40	49	62	56	44	52	2695750000	3312750000	647464000	1565750000	7439610000	8440090000	0.0703306	0.881592	0.0186946	0.201021	lcl|CP039850.1_prot_QCU60135.1_720	lcl|CP039850.1_prot_QCU60135.1_720 [gene=rplC] [locus_tag=FCU26_0730] [protein=putative 50S ribosomal protein L3 rplC] [protein_id=QCU60135.1] [location=802559..803212] [gbkey=CDS]	lcl|CP039850.1_prot_QCU60135.1_720 [gene=rplC] [locus_tag=FCU26_0730] [protein=putative 50S ribosomal protein L3 rplC] [protein_id=QCU60135.1] [location=802559..803212] [gbkey=CDS]		217			[gene=rplC]		FCU26_0730	Rv0701
31.8814	31.7821	30.9663	31.7921	31.8446	32.0316			1	0.999	8	291	291	291	42	57	38	49	60	45	5537750000	6028730000	2487360000	8194540000	11040200000	5578510000	0.506948	0.313644	-0.34615	-1.15824	lcl|CP039850.1_prot_QCU60136.1_721	lcl|CP039850.1_prot_QCU60136.1_721 [gene=rplD] [locus_tag=FCU26_0731] [protein=putative 50S ribosomal protein L4 rplD] [protein_id=QCU60136.1] [location=803212..803883] [gbkey=CDS]	lcl|CP039850.1_prot_QCU60136.1_721 [gene=rplD] [locus_tag=FCU26_0731] [protein=putative 50S ribosomal protein L4 rplD] [protein_id=QCU60136.1] [location=803212..803883] [gbkey=CDS]		223			[gene=rplD]		FCU26_0731	Rv0702
31.2641	31.0434	29.4061	31.3969	31.2437	31.7557			1	0.999	5	163	163	163	29	29	7	28	35	35	4703340000	4661550000	1261610000	5720290000	4782110000	6889400000	0.670256	0.199614	-0.894227	-1.47724	lcl|CP039850.1_prot_QCU60137.1_722	lcl|CP039850.1_prot_QCU60137.1_722 [gene=rplW] [locus_tag=FCU26_0732] [protein=putative 50S ribosomal protein L23 rplW] [protein_id=QCU60137.1] [location=803883..804185] [gbkey=CDS]	lcl|CP039850.1_prot_QCU60137.1_722 [gene=rplW] [locus_tag=FCU26_0732] [protein=putative 50S ribosomal protein L23 rplW] [protein_id=QCU60137.1] [location=803883..804185] [gbkey=CDS]		100			[gene=rplW]		FCU26_0732	Rv0703
30.7557	31.1399	30.4182	31.28	31.2077	31.2609			1	0.999	14	356	356	356	52	63	42	72	65	62	2146380000	2798920000	2978600000	1983810000	9788890000	10993000000	1.07262	0.0743944	-0.47828	-2.28197	lcl|CP039850.1_prot_QCU60138.1_723	lcl|CP039850.1_prot_QCU60138.1_723 [gene=rplB] [locus_tag=FCU26_0733] [protein=putative 50S ribosomal protein L2 rplB] [protein_id=QCU60138.1] [location=804332..805174] [gbkey=CDS]	lcl|CP039850.1_prot_QCU60138.1_723 [gene=rplB] [locus_tag=FCU26_0733] [protein=putative 50S ribosomal protein L2 rplB] [protein_id=QCU60138.1] [location=804332..805174] [gbkey=CDS]		280			[gene=rplB]		FCU26_0733	Rv0704
33.5023	33.1893	30.1175	32.3988	33.0225	32.001			1	0.999	10	256	256	256	44	56	29	39	43	45	21534300000	20265900000	1545730000	10668300000	17705800000	12448400000	0.0634552	0.890147	-0.204417	-0.182506	lcl|CP039850.1_prot_QCU60139.1_724	lcl|CP039850.1_prot_QCU60139.1_724 [gene=rpsS] [locus_tag=FCU26_0734] [protein=putative 30S ribosomal protein S19 rpsS] [protein_id=QCU60139.1] [location=805215..805496] [gbkey=CDS]	lcl|CP039850.1_prot_QCU60139.1_724 [gene=rpsS] [locus_tag=FCU26_0734] [protein=putative 30S ribosomal protein S19 rpsS] [protein_id=QCU60139.1] [location=805215..805496] [gbkey=CDS]		93			[gene=rpsS]		FCU26_0734	Rv0705
29.4625	30.5441	30.3865	30.6906	30.9802	31.8628			1	0.999	6	73	73	73	14	16	11	9	13	10	813766000	2176930000	1594890000	1354650000	6342090000	7108240000	1.00666	0.085912	-1.04685	-2.1455	lcl|CP039850.1_prot_QCU60140.1_725	lcl|CP039850.1_prot_QCU60140.1_725 [gene=rplV] [locus_tag=FCU26_0735] [protein=putative 50S ribosomal protein L22 rplV] [protein_id=QCU60140.1] [location=805493..806086] [gbkey=CDS]	lcl|CP039850.1_prot_QCU60140.1_725 [gene=rplV] [locus_tag=FCU26_0735] [protein=putative 50S ribosomal protein L22 rplV] [protein_id=QCU60140.1] [location=805493..806086] [gbkey=CDS]		197			[gene=rplV]		FCU26_0735	Rv0706
30.8824	30.6324	30.2432	30.2864	30.3768	30.5842			1	0.999	12	191	191	191	23	29	37	29	33	40	3339070000	4604710000	1216760000	1412730000	1263230000	5550880000	0.342277	0.492688	0.170196	0.827037	lcl|CP039850.1_prot_QCU60141.1_726	lcl|CP039850.1_prot_QCU60141.1_726 [gene=rpsC] [locus_tag=FCU26_0736] [protein=putative 30S ribosomal protein S3 rpsC] [protein_id=QCU60141.1] [location=806086..806910] [gbkey=CDS]	lcl|CP039850.1_prot_QCU60141.1_726 [gene=rpsC] [locus_tag=FCU26_0736] [protein=putative 30S ribosomal protein S3 rpsC] [protein_id=QCU60141.1] [location=806086..806910] [gbkey=CDS]		274			[gene=rpsC]		FCU26_0736	Rv0707
32.4562	33.0014	31.295	32.3956	32.6291	33.2309			1	0.999	6	352	352	352	45	74	40	58	68	67	10804100000	15333800000	1448270000	7330340000	9105870000	58368800000	0.374142	0.454045	-0.501028	-0.892574	lcl|CP039850.1_prot_QCU60142.1_727	lcl|CP039850.1_prot_QCU60142.1_727 [gene=rplP] [locus_tag=FCU26_0737] [protein=putative 50S ribosomal protein L16 rplP] [protein_id=QCU60142.1] [location=806914..807330] [gbkey=CDS]	lcl|CP039850.1_prot_QCU60142.1_727 [gene=rplP] [locus_tag=FCU26_0737] [protein=putative 50S ribosomal protein L16 rplP] [protein_id=QCU60142.1] [location=806914..807330] [gbkey=CDS]		138			[gene=rplP]		FCU26_0737	Rv0708
29.6769	29.2177	29.9767	27.9979	27.9756	28.501	+	Delta_76_WT	1	0.999	9	192	192	192	44	38	44	24	19	23	1939910000	1303870000	1863590000	658847000	515126000	812041000	2.19876	0.0167148	1.46563	5.24292	lcl|CP039850.1_prot_QCU60143.1_728	lcl|CP039850.1_prot_QCU60143.1_728 [gene=rpmC] [locus_tag=FCU26_0738] [protein=putative 50S ribosomal protein L29 rpmC] [protein_id=QCU60143.1] [location=807330..807563] [gbkey=CDS]	lcl|CP039850.1_prot_QCU60143.1_728 [gene=rpmC] [locus_tag=FCU26_0738] [protein=putative 50S ribosomal protein L29 rpmC] [protein_id=QCU60143.1] [location=807330..807563] [gbkey=CDS]		77			[gene=rpmC]		FCU26_0738	Rv0709
31.4117	31.3722	31.2535	30.3156	30.6097	30.0618	+	Delta_76_WT	1	0.999	6	181	181	181	32	40	44	21	25	19	6270530000	5075640000	8202890000	1668730000	1837310000	1101580000	2.45063	0.0140667	1.0168	6.15139	lcl|CP039850.1_prot_QCU60144.1_729	lcl|CP039850.1_prot_QCU60144.1_729 [gene=rpsQ] [locus_tag=FCU26_0739] [protein=putative 50S ribosomal protein S17 rpsQ] [protein_id=QCU60144.1] [location=807563..807970] [gbkey=CDS]	lcl|CP039850.1_prot_QCU60144.1_729 [gene=rpsQ] [locus_tag=FCU26_0739] [protein=putative 50S ribosomal protein S17 rpsQ] [protein_id=QCU60144.1] [location=807563..807970] [gbkey=CDS]		135			[gene=rpsQ]		FCU26_0739	Rv0710
26.7197	27.1109	25.6527	26.816	28.2948	27.8709			1	0.999	5	36	36	36	2	7	5	8	6	8	120443000	175432000	16728200	127903000	547284000	509698000	0.877148	0.113746	-1.1661	-1.88382	lcl|CP039850.1_prot_QCU60146.1_731	lcl|CP039850.1_prot_QCU60146.1_731 [locus_tag=FCU26_0741] [protein=hypothetical protein] [protein_id=QCU60146.1] [location=810550..811449] [gbkey=CDS]	lcl|CP039850.1_prot_QCU60146.1_731 [locus_tag=FCU26_0741] [protein=hypothetical protein] [protein_id=QCU60146.1] [location=810550..811449] [gbkey=CDS]		299			[locus_tag=FCU26_0741]		FCU26_0741	Rv0712
24.8079	24.7627	25.3192	27.8027	27.5739	27.7482	+	Delta_76_WT	1	0.999	5	22	22	22	1	1	1	7	5	7	80204100	88135700	58675900	419617000	489377000	423210000	3.86292	0.00885714	-2.74502	-14.3478	lcl|CP039850.1_prot_QCU60147.1_732	lcl|CP039850.1_prot_QCU60147.1_732 [locus_tag=FCU26_0742] [protein=putative conserved transmembrane protein] [protein_id=QCU60147.1] [location=811750..812691] [gbkey=CDS]	lcl|CP039850.1_prot_QCU60147.1_732 [locus_tag=FCU26_0742] [protein=putative conserved transmembrane protein] [protein_id=QCU60147.1] [location=811750..812691] [gbkey=CDS]		313			[locus_tag=FCU26_0742]		FCU26_0742	Rv0713
30.5142	30.8588	28.8879	30.4305	30.9649	30.3773			1	0.999	5	145	145	145	20	31	28	21	23	22	3338350000	4526690000	613836000	3913890000	3596630000	2930520000	0.325572	0.515059	-0.503936	-0.792293	lcl|CP039850.1_prot_QCU60148.1_733	lcl|CP039850.1_prot_QCU60148.1_733 [gene=rplN] [locus_tag=FCU26_0743] [protein=putative 50S ribosomal protein L14 rplN] [protein_id=QCU60148.1] [location=813177..813545] [gbkey=CDS]	lcl|CP039850.1_prot_QCU60148.1_733 [gene=rplN] [locus_tag=FCU26_0743] [protein=putative 50S ribosomal protein L14 rplN] [protein_id=QCU60148.1] [location=813177..813545] [gbkey=CDS]		122			[gene=rplN]		FCU26_0743	Rv0714
30.8977	30.6281	30.6008	30.3306	29.8671	30.608			1	0.999	6	161	161	161	32	34	32	25	19	19	2683700000	3159010000	1272040000	2845150000	1202360000	2872780000	0.868139	0.116254	0.440279	1.86588	lcl|CP039850.1_prot_QCU60149.1_734	lcl|CP039850.1_prot_QCU60149.1_734 [gene=rplX] [locus_tag=FCU26_0744] [protein=putative 50S ribosomal protein L24 rplX] [protein_id=QCU60149.1] [location=813546..813863] [gbkey=CDS]	lcl|CP039850.1_prot_QCU60149.1_734 [gene=rplX] [locus_tag=FCU26_0744] [protein=putative 50S ribosomal protein L24 rplX] [protein_id=QCU60149.1] [location=813546..813863] [gbkey=CDS]		105			[gene=rplX]		FCU26_0744	Rv0715
34.0342	33.7589	32.7894	33.1542	33.5233	33.274			1	0.999	10	610	610	610	93	111	105	85	108	108	29863400000	33364900000	13372000000	14772000000	16867800000	19277800000	0.207053	0.677168	0.210314	0.53534	lcl|CP039850.1_prot_QCU60150.1_735	lcl|CP039850.1_prot_QCU60150.1_735 [gene=rplE] [locus_tag=FCU26_0745] [protein=putative 50S ribosomal protein L5 rplE] [protein_id=QCU60150.1] [location=813863..814426] [gbkey=CDS]	lcl|CP039850.1_prot_QCU60150.1_735 [gene=rplE] [locus_tag=FCU26_0745] [protein=putative 50S ribosomal protein L5 rplE] [protein_id=QCU60150.1] [location=813863..814426] [gbkey=CDS]		187			[gene=rplE]		FCU26_0745	Rv0716
31.1487	30.7916	32.6311	29.272	28.2456	31.0277			1	0.999	1	122	122	122	21	24	19	20	20	18	3327770000	2100450000	9915660000	824021000	323436000	3318550000	0.951103	0.0966836	2.00874	2.03232	lcl|CP039850.1_prot_QCU60151.1_736	lcl|CP039850.1_prot_QCU60151.1_736 [gene=rpsN1] [locus_tag=FCU26_0746] [protein=putative 30S ribosomal protein S14 rpsN1] [protein_id=QCU60151.1] [location=814431..814616] [gbkey=CDS]	lcl|CP039850.1_prot_QCU60151.1_736 [gene=rpsN1] [locus_tag=FCU26_0746] [protein=putative 30S ribosomal protein S14 rpsN1] [protein_id=QCU60151.1] [location=814431..814616] [gbkey=CDS]		61			[gene=rpsN1]		FCU26_0746	Rv0717
31.6984	32.7881	31.895	31.8351	31.4376	32.0867			1	0.999	7	356	356	356	68	80	51	46	55	56	5630650000	15976900000	5948880000	2893040000	4056180000	11549900000	0.370582	0.457654	0.340713	0.885297	lcl|CP039850.1_prot_QCU60152.1_737	lcl|CP039850.1_prot_QCU60152.1_737 [gene=rpsH] [locus_tag=FCU26_0747] [protein=putative 30S ribosomal protein S8 rpsH] [protein_id=QCU60152.1] [location=814780..815178] [gbkey=CDS]	lcl|CP039850.1_prot_QCU60152.1_737 [gene=rpsH] [locus_tag=FCU26_0747] [protein=putative 30S ribosomal protein S8 rpsH] [protein_id=QCU60152.1] [location=814780..815178] [gbkey=CDS]		132			[gene=rpsH]		FCU26_0747	Rv0718
31.5163	31.8543	30.7501	31.3066	31.174	31.8677			1	0.999	10	349	349	349	55	70	46	61	59	58	3496220000	12604200000	1588470000	5160250000	5558330000	3847020000	0.0679047	0.884334	-0.0758108	-0.194512	lcl|CP039850.1_prot_QCU60153.1_738	lcl|CP039850.1_prot_QCU60153.1_738 [gene=rplF] [locus_tag=FCU26_0748] [protein=putative 50S ribosomal protein L6 rplF] [protein_id=QCU60153.1] [location=815202..815741] [gbkey=CDS]	lcl|CP039850.1_prot_QCU60153.1_738 [gene=rplF] [locus_tag=FCU26_0748] [protein=putative 50S ribosomal protein L6 rplF] [protein_id=QCU60153.1] [location=815202..815741] [gbkey=CDS]		179			[gene=rplF]		FCU26_0748	Rv0719
30.368	29.7272	29.5506	29.5443	30.4526	29.5433			1	0.999	3	87	87	87	9	14	23	14	16	11	1762410000	1480910000	878105000	813320000	1565030000	854310000	0.0302548	0.94379	0.0352046	0.089875	lcl|CP039850.1_prot_QCU60154.1_739	lcl|CP039850.1_prot_QCU60154.1_739 [gene=rplR] [locus_tag=FCU26_0749] [protein=putative 50S ribosomal protein L18 rplR] [protein_id=QCU60154.1] [location=815744..816112] [gbkey=CDS]	lcl|CP039850.1_prot_QCU60154.1_739 [gene=rplR] [locus_tag=FCU26_0749] [protein=putative 50S ribosomal protein L18 rplR] [protein_id=QCU60154.1] [location=815744..816112] [gbkey=CDS]		122			[gene=rplR]		FCU26_0749	Rv0720
30.7554	30.7821	31.1346	31.0878	31.5847	31.597			1	0.999	14	282	282	282	32	53	39	49	54	55	1817010000	2272910000	2373560000	4106320000	11225200000	5621930000	1.20594	0.0545106	-0.532471	-2.56605	lcl|CP039850.1_prot_QCU60155.1_740	lcl|CP039850.1_prot_QCU60155.1_740 [gene=rpsE] [locus_tag=FCU26_0750] [protein=putative 30S ribosomal protein S5 rpsE] [protein_id=QCU60155.1] [location=816132..816794] [gbkey=CDS]	lcl|CP039850.1_prot_QCU60155.1_740 [gene=rpsE] [locus_tag=FCU26_0750] [protein=putative 30S ribosomal protein S5 rpsE] [protein_id=QCU60155.1] [location=816132..816794] [gbkey=CDS]		220			[gene=rpsE]		FCU26_0750	Rv0721
31.4034	31.2812	32.8237	31.1792	31.0085	30.569			1	0.999	3	132	132	132	23	24	23	20	21	21	2924070000	2335840000	6367290000	4343760000	2923860000	1866520000	0.804142	0.139375	0.917192	1.7392	lcl|CP039850.1_prot_QCU60156.1_741	lcl|CP039850.1_prot_QCU60156.1_741 [gene=rpmD] [locus_tag=FCU26_0751] [protein=putative 50S ribosomal protein L30 rpmD] [protein_id=QCU60156.1] [location=816797..816994] [gbkey=CDS]	lcl|CP039850.1_prot_QCU60156.1_741 [gene=rpmD] [locus_tag=FCU26_0751] [protein=putative 50S ribosomal protein L30 rpmD] [protein_id=QCU60156.1] [location=816797..816994] [gbkey=CDS]		65			[gene=rpmD]		FCU26_0751	Rv0722
33.9163	34.0508	31.9419	32.8544	33.3103	33.0781			1	0.999	5	243	243	243	42	50	45	27	39	40	30674700000	30752300000	5144490000	3159780000	27346000000	14100500000	0.116286	0.808867	0.222054	0.319848	lcl|CP039850.1_prot_QCU60157.1_742	lcl|CP039850.1_prot_QCU60157.1_742 [gene=rplO] [locus_tag=FCU26_0752] [protein=putative 50S ribosomal protein L15 rplO] [protein_id=QCU60157.1] [location=816994..817434] [gbkey=CDS]	lcl|CP039850.1_prot_QCU60157.1_742 [gene=rplO] [locus_tag=FCU26_0752] [protein=putative 50S ribosomal protein L15 rplO] [protein_id=QCU60157.1] [location=816994..817434] [gbkey=CDS]		146			[gene=rplO]		FCU26_0752	Rv0723
28.5075	28.6548	28.4643	29.5233	29.4301	29.5642	+	Delta_76_WT	1	0.999	20	202	202	202	16	23	17	49	44	53	445387000	412953000	268291000	697965000	1074790000	1181410000	3.7916	0.00688889	-0.963662	-13.7611	lcl|CP039850.1_prot_QCU60158.1_743	lcl|CP039850.1_prot_QCU60158.1_743 [gene=sppA] [locus_tag=FCU26_0753] [protein=putative protease IV sppA (endopeptidase IV)] [protein_id=QCU60158.1] [location=817467..819338] [gbkey=CDS]	lcl|CP039850.1_prot_QCU60158.1_743 [gene=sppA] [locus_tag=FCU26_0753] [protein=putative protease IV sppA (endopeptidase IV)] [protein_id=QCU60158.1] [location=817467..819338] [gbkey=CDS]		623			[gene=sppA]		FCU26_0753	Rv0724
25.0074	24.1265	25.0874	27.911	30.5668	28.988	+	Delta_76_WT	1	0.999	7	21	21	24	2	2	1	9	6	4	12965700	17585100	798036	185716000	1318060000	605014000	2.2205	0.016378	-4.41484	-5.31677	lcl|CP039850.1_prot_QCU60160.1_745	lcl|CP039850.1_prot_QCU60160.1_745 [locus_tag=FCU26_0755] [protein=hypothetical protein] [protein_id=QCU60160.1] [location=complement(820341..821444)] [gbkey=CDS]	lcl|CP039850.1_prot_QCU60160.1_745 [locus_tag=FCU26_0755] [protein=hypothetical protein] [protein_id=QCU60160.1] [location=complement(820341..821444)] [gbkey=CDS]		367			[locus_tag=FCU26_0755]		FCU26_0755	Rv0726c
28.4432	28.7985	28.5975	30.1908	30.1348	30.368	+	Delta_76_WT	1	0.999	14	239	239	239	25	33	17	59	52	53	540582000	605623000	678507000	1373240000	986308000	6188760000	3.69311	0.0062	-1.61813	-12.9889	lcl|CP039850.1_prot_QCU60164.1_749	lcl|CP039850.1_prot_QCU60164.1_749 [locus_tag=FCU26_0759] [protein=hypothetical protein] [protein_id=QCU60164.1] [location=824670..825398] [gbkey=CDS]	lcl|CP039850.1_prot_QCU60164.1_749 [locus_tag=FCU26_0759] [protein=hypothetical protein] [protein_id=QCU60164.1] [location=824670..825398] [gbkey=CDS]		242			[locus_tag=FCU26_0759]		FCU26_0759	Rv0730
28.5501	28.4793	28.1039	28.9322	28.4891	28.6652			1	0.999	11	98	98	98	15	15	10	18	18	22	962898000	889218000	521557000	1181720000	837972000	860986000	0.774141	0.152336	-0.317739	-1.68021	lcl|CP039850.1_prot_QCU60165.1_750	lcl|CP039850.1_prot_QCU60165.1_750 [locus_tag=FCU26_0760] [protein=hypothetical protein] [protein_id=QCU60165.1] [location=complement(825487..826443)] [gbkey=CDS]	lcl|CP039850.1_prot_QCU60165.1_750 [locus_tag=FCU26_0760] [protein=hypothetical protein] [protein_id=QCU60165.1] [location=complement(825487..826443)] [gbkey=CDS]		318			[locus_tag=FCU26_0760]		FCU26_0760	Rv0731c
28.5066	27.9558	28.167	28.8155	29.4412	28.9416	+	Delta_76_WT	1	0.999	6	58	58	58	9	7	8	13	12	9	473241000	382807000	279404000	683551000	2247480000	1335360000	1.57717	0.0254767	-0.856312	-3.43252	lcl|CP039850.1_prot_QCU60166.1_751	lcl|CP039850.1_prot_QCU60166.1_751 [gene=secY] [locus_tag=FCU26_0761] [protein=putative preprotein translocase secY] [protein_id=QCU60166.1] [location=826604..827929] [gbkey=CDS]	lcl|CP039850.1_prot_QCU60166.1_751 [gene=secY] [locus_tag=FCU26_0761] [protein=putative preprotein translocase secY] [protein_id=QCU60166.1] [location=826604..827929] [gbkey=CDS]		441			[gene=secY]		FCU26_0761	Rv0732
31.1343	31.0721	31.2187	30.5387	30.3656	30.0719	+	Delta_76_WT	1	0.999	14	205	205	205	34	40	39	29	30	33	4424060000	6748660000	3861900000	3110200000	3729130000	857398000	2.33496	0.014565	0.816299	5.71943	lcl|CP039850.1_prot_QCU60167.1_752	lcl|CP039850.1_prot_QCU60167.1_752 [gene=adk] [locus_tag=FCU26_0762] [protein=putative adenylate kinase adk] [protein_id=QCU60167.1] [location=827926..828471] [gbkey=CDS]	lcl|CP039850.1_prot_QCU60167.1_752 [gene=adk] [locus_tag=FCU26_0762] [protein=putative adenylate kinase adk] [protein_id=QCU60167.1] [location=827926..828471] [gbkey=CDS]		181			[gene=adk]		FCU26_0762	Rv0733
27.964	28.0128	27.7428	27.6729	28.133	28.2603			1	0.999	8	57	57	57	13	11	6	8	8	11	620866000	528240000	201931000	437641000	695775000	660381000	0.230049	0.640808	-0.115513	-0.586932	lcl|CP039850.1_prot_QCU60168.1_753	lcl|CP039850.1_prot_QCU60168.1_753 [gene=mapA] [locus_tag=FCU26_0763] [protein=putative methionine aminopeptidase mapA] [protein_id=QCU60168.1] [location=828474..829274] [gbkey=CDS]	lcl|CP039850.1_prot_QCU60168.1_753 [gene=mapA] [locus_tag=FCU26_0763] [protein=putative methionine aminopeptidase mapA] [protein_id=QCU60168.1] [location=828474..829274] [gbkey=CDS]		266			[gene=mapA]		FCU26_0763	Rv0734
27.0573	27.023	26.3477	27.393	29.3283	29.5168	+	Delta_76_WT	1	0.999	5	31	31	31	6	5	4	6	6	4	224854000	226042000	32592000	309547000	1590000000	782825000	1.26746	0.0487915	-1.93669	-2.70137	lcl|CP039850.1_prot_QCU60171.1_756	lcl|CP039850.1_prot_QCU60171.1_756 [locus_tag=FCU26_0766] [protein=putative transcriptional regulatory protein] [protein_id=QCU60171.1] [location=831011..831508] [gbkey=CDS]	lcl|CP039850.1_prot_QCU60171.1_756 [locus_tag=FCU26_0766] [protein=putative transcriptional regulatory protein] [protein_id=QCU60171.1] [location=831011..831508] [gbkey=CDS]		165			[locus_tag=FCU26_0766]		FCU26_0766	Rv0737
27.0004	27.4736	27.2928	28.2385	28.0873	28.3083	+	Delta_76_WT	1	0.999	6	47	47	47	2	8	3	8	16	10	198822000	330460000	155808000	583455000	446410000	796373000	2.48014	0.0124855	-0.955783	-6.26585	lcl|CP039850.1_prot_QCU60172.1_757	lcl|CP039850.1_prot_QCU60172.1_757 [locus_tag=FCU26_0767] [protein=hypothetical protein] [protein_id=QCU60172.1] [location=831866..832414] [gbkey=CDS]	lcl|CP039850.1_prot_QCU60172.1_757 [locus_tag=FCU26_0767] [protein=hypothetical protein] [protein_id=QCU60172.1] [location=831866..832414] [gbkey=CDS]		182			[locus_tag=FCU26_0767]		FCU26_0767	Rv0738
24.729	25.3217	24.9595	25.1611	26.6124	26.6186			1	0.999	4	10	10	10	3	3	2	1	0	1	15953200	18360700	15047600	2438640	0	0	1.02864	0.0826097	-1.1273	-2.19072	lcl|CP039850.1_prot_QCU60186.1_771	lcl|CP039850.1_prot_QCU60186.1_771 [gene=mmsB] [locus_tag=FCU26_0781] [protein=putative 3-hydroxyisobutyrate dehydrogenase mmsB] [protein_id=QCU60186.1] [location=complement(844471..845355)] [gbkey=CDS]	lcl|CP039850.1_prot_QCU60186.1_771 [gene=mmsB] [locus_tag=FCU26_0781] [protein=putative 3-hydroxyisobutyrate dehydrogenase mmsB] [protein_id=QCU60186.1] [location=complement(844471..845355)] [gbkey=CDS]		294			[gene=mmsB]		FCU26_0781	Rv0751c
26.8137	28.0242	26.9058	29.6086	30.7044	31.5992	+	Delta_76_WT	1	0.999	14	112	112	112	11	8	2	34	31	26	337998000	293707000	16114800	755271000	4090080000	2364630000	2.08786	0.0163	-3.38951	-4.87866	lcl|CP039850.1_prot_QCU60188.1_773	lcl|CP039850.1_prot_QCU60188.1_773 [gene=mmsA] [locus_tag=FCU26_0783] [protein=putative methylmalonate-semialdehyde dehydrogenase mmsA] [protein_id=QCU60188.1] [location=complement(846545..848077)] [gbkey=CDS]	lcl|CP039850.1_prot_QCU60188.1_773 [gene=mmsA] [locus_tag=FCU26_0783] [protein=putative methylmalonate-semialdehyde dehydrogenase mmsA] [protein_id=QCU60188.1] [location=complement(846545..848077)] [gbkey=CDS]		510			[gene=mmsA]		FCU26_0783	Rv0753c
29.6661	30.313	30.2104	30.4054	30.0331	30.4297			1	0.999	12	227	227	227	32	38	38	49	34	36	889401000	983267000	774723000	2069280000	593204000	2056060000	0.402061	0.425819	-0.226182	-0.949301	lcl|CP039850.1_prot_QCU60192.1_777	lcl|CP039850.1_prot_QCU60192.1_777 [locus_tag=FCU26_0788] [protein=Hypothetical protein] [protein_id=QCU60192.1] [location=complement(852865..853590)] [gbkey=CDS]	lcl|CP039850.1_prot_QCU60192.1_777 [locus_tag=FCU26_0788] [protein=Hypothetical protein] [protein_id=QCU60192.1] [location=complement(852865..853590)] [gbkey=CDS]		241			[locus_tag=FCU26_0788]		FCU26_0788	Rv0756c
31.0667	31.0763	30.7264	31.1839	31.4164	31.2338			1	0.999	11	318	318	318	53	62	22	58	59	64	5899470000	1654650000	3941810000	6942010000	2430420000	3845080000	1.1199	0.0662255	-0.321595	-2.38137	lcl|CP039850.1_prot_QCU60193.1_778	lcl|CP039850.1_prot_QCU60193.1_778 [gene=phoP] [locus_tag=FCU26_0789] [protein=phoP] [protein_id=QCU60193.1] [location=853732..854475] [gbkey=CDS]	lcl|CP039850.1_prot_QCU60193.1_778 [gene=phoP] [locus_tag=FCU26_0789] [protein=phoP] [protein_id=QCU60193.1] [location=853732..854475] [gbkey=CDS]		247			[gene=phoP]		FCU26_0789	Rv0757
24.1794	24.434	24.4069	28.8513	29.2245	28.7579	+	Delta_76_WT	1	0.999	6	26	26	26	0	0	0	12	7	7	0	0	0	674916000	1331630000	969972000	5.02068	0	-4.60448	-28.1056	lcl|CP039850.1_prot_FCU26_0791_780	lcl|CP039850.1_prot_FCU26_0791_780 [locus_tag=FCU26_0791] [protein=pseudogene] [pseudo=true] [location=854792..855967] [gbkey=CDS]	lcl|CP039850.1_prot_FCU26_0791_780 [locus_tag=FCU26_0791] [protein=pseudogene] [pseudo=true] [location=854792..855967] [gbkey=CDS]		391			[locus_tag=FCU26_0791]		FCU26_0791	Rv0758
26.3027	26.8514	26.8547	27.5331	27.146	27.2447	+	Delta_76_WT	1	0.999	3	28	28	28	5	5	5	4	4	5	115007000	166500000	189000000	274653000	321025000	310837000	1.37254	0.0386269	-0.638329	-2.93953	lcl|CP039850.1_prot_QCU60194.1_781	lcl|CP039850.1_prot_QCU60194.1_781 [locus_tag=FCU26_0792] [protein=hypothetical protein] [protein_id=QCU60194.1] [location=complement(855939..856271)] [gbkey=CDS]	lcl|CP039850.1_prot_QCU60194.1_781 [locus_tag=FCU26_0792] [protein=hypothetical protein] [protein_id=QCU60194.1] [location=complement(855939..856271)] [gbkey=CDS]		110			[locus_tag=FCU26_0792]		FCU26_0792	Rv0759c
27.9508	28.6707	28.3228	27.5631	27.6128	27.4894	+	Delta_76_WT	1	0.999	6	43	43	43	8	10	7	5	5	8	371602000	508936000	445051000	240983000	307784000	389858000	1.64346	0.0242433	0.759638	3.60155	lcl|CP039850.1_prot_QCU60195.1_782	lcl|CP039850.1_prot_QCU60195.1_782 [locus_tag=FCU26_0793] [protein=hypothetical protein] [protein_id=QCU60195.1] [location=complement(856380..856799)] [gbkey=CDS]	lcl|CP039850.1_prot_QCU60195.1_782 [locus_tag=FCU26_0793] [protein=hypothetical protein] [protein_id=QCU60195.1] [location=complement(856380..856799)] [gbkey=CDS]		139			[locus_tag=FCU26_0793]		FCU26_0793	Rv0760c
29.4867	29.429	28.4236	28.7505	28.8415	28.7093			1	0.999	11	237	237	237	45	52	41	35	32	32	1580200000	1623020000	849859000	763359000	1267930000	1041490000	0.42528	0.399513	0.345978	0.996061	lcl|CP039850.1_prot_QCU60196.1_783	lcl|CP039850.1_prot_QCU60196.1_783 [gene=adhB] [locus_tag=FCU26_0794] [protein=putative zinc-containing alcohol dehydrogenase NAD dependent adhB] [protein_id=QCU60196.1] [location=complement(856812..857939)] [gbkey=CDS]	lcl|CP039850.1_prot_QCU60196.1_783 [gene=adhB] [locus_tag=FCU26_0794] [protein=putative zinc-containing alcohol dehydrogenase NAD dependent adhB] [protein_id=QCU60196.1] [location=complement(856812..857939)] [gbkey=CDS]		375			[gene=adhB]		FCU26_0794	Rv0761c
23.4811	24.8556	24.9283	27.0677	27.0545	26.3653	+	Delta_76_WT	1	0.999	3	10	10	10	0	0	0	3	3	4	0	0	0	199280000	123542000	120877000	1.99463	0.0175437	-2.40752	-4.58771	lcl|CP039850.1_prot_QCU60203.1_790	lcl|CP039850.1_prot_QCU60203.1_790 [gene=aldA] [locus_tag=FCU26_0801] [protein=putative aldehyde dehydrogenase NAD dependent aldA] [protein_id=QCU60203.1] [location=863024..864493] [gbkey=CDS]	lcl|CP039850.1_prot_QCU60203.1_790 [gene=aldA] [locus_tag=FCU26_0801] [protein=putative aldehyde dehydrogenase NAD dependent aldA] [protein_id=QCU60203.1] [location=863024..864493] [gbkey=CDS]		489			[gene=aldA]		FCU26_0801	Rv0768
26.666	26.5009	27.3276	26.9614	27.7396	26.4792			1	0.999	4	27	27	27	6	6	5	4	2	4	214874000	136283000	184190000	109621000	292214000	198491000	0.197181	0.691301	-0.228568	-0.51287	lcl|CP039850.1_prot_QCU60204.1_791	lcl|CP039850.1_prot_QCU60204.1_791 [locus_tag=FCU26_0802] [protein=putative dehydrogenase/reductase] [protein_id=QCU60204.1] [location=864524..865270] [gbkey=CDS]	lcl|CP039850.1_prot_QCU60204.1_791 [locus_tag=FCU26_0802] [protein=putative dehydrogenase/reductase] [protein_id=QCU60204.1] [location=864524..865270] [gbkey=CDS]		248			[locus_tag=FCU26_0802]		FCU26_0802	Rv0769
27.0047	27.7306	23.7728	28.1288	29.7286	29.6797			1	0.999	8	61	61	61	8	8	5	12	13	15	246423000	241520000	13278700	495778000	2134750000	1496150000	1.06754	0.0751784	-3.00967	-2.27138	lcl|CP039850.1_prot_QCU60205.1_792	lcl|CP039850.1_prot_QCU60205.1_792 [locus_tag=FCU26_0803] [protein=putative dehydrogenase/reductase] [protein_id=QCU60205.1] [location=865368..866255] [gbkey=CDS]	lcl|CP039850.1_prot_QCU60205.1_792 [locus_tag=FCU26_0803] [protein=putative dehydrogenase/reductase] [protein_id=QCU60205.1] [location=865368..866255] [gbkey=CDS]		295			[locus_tag=FCU26_0803]		FCU26_0803	Rv0770
26.3518	25.7356	27.0263	27.4399	28.9942	27.6628	+	Delta_76_WT	1	0.999	10	59	59	59	6	7	2	12	16	16	56067300	60052600	52451200	169163000	1144640000	662011000	1.27349	0.0476429	-1.6611	-2.71478	lcl|CP039850.1_prot_QCU60207.1_794	lcl|CP039850.1_prot_QCU60207.1_794 [gene=purD] [locus_tag=FCU26_0805] [protein=putative phosphoribosylamine--glycine ligase purD] [protein_id=QCU60207.1] [location=866698..867966] [gbkey=CDS]	lcl|CP039850.1_prot_QCU60207.1_794 [gene=purD] [locus_tag=FCU26_0805] [protein=putative phosphoribosylamine--glycine ligase purD] [protein_id=QCU60207.1] [location=866698..867966] [gbkey=CDS]		422			[gene=purD]		FCU26_0805	Rv0772
27.3194	27.5795	28.4357	27.6815	27.4436	27.8563			1	0.999	9	49	49	49	4	11	5	9	10	10	204756000	336328000	132014000	390782000	459434000	499176000	0.119937	0.803362	0.117698	0.328961	lcl|CP039850.1_prot_QCU60208.1_795	lcl|CP039850.1_prot_QCU60208.1_795 [gene=ggtA] [locus_tag=FCU26_0806] [protein=bifunctional acylase ggtA] [protein_id=QCU60208.1] [location=complement(867963..869501)] [gbkey=CDS]	lcl|CP039850.1_prot_QCU60208.1_795 [gene=ggtA] [locus_tag=FCU26_0806] [protein=bifunctional acylase ggtA] [protein_id=QCU60208.1] [location=complement(867963..869501)] [gbkey=CDS]		512			[gene=ggtA]		FCU26_0806	Rv0773c
28.5873	28.6035	28.9913	28.1966	28.548	28.9208			1	0.999	2	59	59	59	9	10	11	10	9	10	667421000	717201000	923669000	522443000	657266000	844244000	0.280201	0.57545	0.172205	0.69633	lcl|CP039850.1_prot_QCU60209.1_796	lcl|CP039850.1_prot_QCU60209.1_796 [locus_tag=FCU26_0807] [protein=putative conserved exported protein] [protein_id=QCU60209.1] [location=complement(869552..870463)] [gbkey=CDS]	lcl|CP039850.1_prot_QCU60209.1_796 [locus_tag=FCU26_0807] [protein=putative conserved exported protein] [protein_id=QCU60209.1] [location=complement(869552..870463)] [gbkey=CDS]		303			[locus_tag=FCU26_0807]		FCU26_0807	Rv0774c
27.639	27.6547	28.0556	27.3539	28.2126	28.1592			1	0.999	13	55	55	55	9	10	7	9	12	8	138993000	229093000	194004000	227433000	436280000	600741000	0.151247	0.762587	-0.125442	-0.405422	lcl|CP039850.1_prot_QCU60212.1_799	lcl|CP039850.1_prot_QCU60212.1_799 [gene=purB] [locus_tag=FCU26_0810] [protein=putative adenylosuccinate lyase purB] [protein_id=QCU60212.1] [location=872120..873538] [gbkey=CDS]	lcl|CP039850.1_prot_QCU60212.1_799 [gene=purB] [locus_tag=FCU26_0810] [protein=putative adenylosuccinate lyase purB] [protein_id=QCU60212.1] [location=872120..873538] [gbkey=CDS]		472			[gene=purB]		FCU26_0810	Rv0777
27.2369	27.5704	25.0914	27.6952	27.3602	27.0986			1	0.999	2	17	17	17	3	3	1	5	3	2	238998000	300359000	70687500	368151000	264994000	255287000	0.39985	0.428343	-0.751802	-0.94483	lcl|CP039850.1_prot_QCU60214.1_801	lcl|CP039850.1_prot_QCU60214.1_801 [locus_tag=FCU26_0812] [protein=putative conserved transmembrane protein] [protein_id=QCU60214.1] [location=complement(874784..875404)] [gbkey=CDS]	lcl|CP039850.1_prot_QCU60214.1_801 [locus_tag=FCU26_0812] [protein=putative conserved transmembrane protein] [protein_id=QCU60214.1] [location=complement(874784..875404)] [gbkey=CDS]		206			[locus_tag=FCU26_0812]		FCU26_0812	Rv0779c
29.3137	29.4557	29.0197	29.4114	29.9497	29.7253			1	0.999	15	172	172	172	28	23	18	28	40	35	1031980000	895690000	637388000	1690870000	1955930000	1727970000	1.00362	0.0866527	-0.432438	-2.13926	lcl|CP039850.1_prot_QCU60215.1_802	lcl|CP039850.1_prot_QCU60215.1_802 [gene=purC] [locus_tag=FCU26_0813] [protein=Phosphoribosylaminoimidazole-succinocarboxamide synthase purC] [protein_id=QCU60215.1] [location=875455..876348] [gbkey=CDS]	lcl|CP039850.1_prot_QCU60215.1_802 [gene=purC] [locus_tag=FCU26_0813] [protein=Phosphoribosylaminoimidazole-succinocarboxamide synthase purC] [protein_id=QCU60215.1] [location=875455..876348] [gbkey=CDS]		297			[gene=purC]		FCU26_0813	Rv0780
26.6232	27.5915	27.2918	29.3359	30.6619	30.4104	+	Delta_76_WT	1	0.999	17	93	93	93	10	9	8	16	22	28	280257000	233440000	240963000	559113000	2338190000	1893330000	2.40225	0.0131192	-2.96728	-5.96752	lcl|CP039850.1_prot_QCU60216.1_803	lcl|CP039850.1_prot_QCU60216.1_803 [gene=ptrB] [locus_tag=FCU26_0814] [protein=putative protease II ptrB (oligopeptidase B)] [protein_id=QCU60216.1] [location=876345..878504] [gbkey=CDS]	lcl|CP039850.1_prot_QCU60216.1_803 [gene=ptrB] [locus_tag=FCU26_0814] [protein=putative protease II ptrB (oligopeptidase B)] [protein_id=QCU60216.1] [location=876345..878504] [gbkey=CDS]		719			[gene=ptrB]		FCU26_0814	NONE
26.3203	28.053	24.4505	26.8767	27.5515	29.219			1	0.999	4	30	30	30	4	11	1	7	3	4	230824000	847222000	72951100	319536000	347089000	293257000	0.5714	0.262911	-1.60784	-1.28458	lcl|CP039850.1_prot_QCU60218.1_805	lcl|CP039850.1_prot_QCU60218.1_805 [locus_tag=FCU26_0816] [protein=hypothetical protein] [protein_id=QCU60218.1] [location=880752..881438] [gbkey=CDS]	lcl|CP039850.1_prot_QCU60218.1_805 [locus_tag=FCU26_0816] [protein=hypothetical protein] [protein_id=QCU60218.1] [location=880752..881438] [gbkey=CDS]		228			[locus_tag=FCU26_0816]		FCU26_0816	Rv0784
28.2178	27.896	26.4657	27.1944	27.5588	27.4449			1	0.999	2	34	34	34	9	6	3	8	4	4	418022000	333595000	163790000	234915000	290704000	267507000	0.0818131	0.866312	0.127114	0.231484	lcl|CP039850.1_prot_QCU60221.1_808	lcl|CP039850.1_prot_QCU60221.1_808 [locus_tag=FCU26_0819] [protein=hypothetical protein] [protein_id=QCU60221.1] [location=complement(883188..883577)] [gbkey=CDS]	lcl|CP039850.1_prot_QCU60221.1_808 [locus_tag=FCU26_0819] [protein=hypothetical protein] [protein_id=QCU60221.1] [location=complement(883188..883577)] [gbkey=CDS]		129			[locus_tag=FCU26_0819]		FCU26_0819	Rv0786c
27.7835	27.9344	25.1505	27.9345	27.8581	27.9773			1	0.999	3	32	32	32	6	6	6	5	5	4	452006000	485304000	269065000	459345000	496565000	417253000	0.461934	0.358506	-0.967161	-1.06923	lcl|CP039850.1_prot_QCU60222.1_809	lcl|CP039850.1_prot_QCU60222.1_809 [locus_tag=FCU26_0820] [protein=Hypothetical protein] [protein_id=QCU60222.1] [location=883680..884531] [gbkey=CDS]	lcl|CP039850.1_prot_QCU60222.1_809 [locus_tag=FCU26_0820] [protein=Hypothetical protein] [protein_id=QCU60222.1] [location=883680..884531] [gbkey=CDS]		283			[locus_tag=FCU26_0820]		FCU26_0820	Rv0787
29.4219	29.6138	28.4952	28.905	29.0339	28.4014			1	0.999	2	58	58	58	8	16	11	7	7	9	973250000	1507520000	485165000	678970000	737836000	467113000	0.428829	0.394747	0.396868	1.00318	lcl|CP039850.1_prot_QCU60223.1_810	lcl|CP039850.1_prot_QCU60223.1_810 [locus_tag=FCU26_0821] [protein=hypothetical protein] [protein_id=QCU60223.1] [location=884637..884876] [gbkey=CDS]	lcl|CP039850.1_prot_QCU60223.1_810 [locus_tag=FCU26_0821] [protein=hypothetical protein] [protein_id=QCU60223.1] [location=884637..884876] [gbkey=CDS]		79			[locus_tag=FCU26_0821]		FCU26_0821	Rv0787A
29.0734	29.2547	29.0174	29.515	29.3142	29.7275	+	Delta_76_WT	1	0.999	12	188	188	188	30	33	17	31	38	39	976169000	1233750000	764111000	1421320000	955954000	1397840000	1.35593	0.0394476	-0.403774	-2.90124	lcl|CP039850.1_prot_QCU60224.1_811	lcl|CP039850.1_prot_QCU60224.1_811 [gene=purQ] [locus_tag=FCU26_0822] [protein=putative phosphoribosylformylglycinamidine synthase I purG] [protein_id=QCU60224.1] [location=884873..885547] [gbkey=CDS]	lcl|CP039850.1_prot_QCU60224.1_811 [gene=purQ] [locus_tag=FCU26_0822] [protein=putative phosphoribosylformylglycinamidine synthase I purG] [protein_id=QCU60224.1] [location=884873..885547] [gbkey=CDS]		224			[gene=purQ]		FCU26_0822	Rv0788
26.9373	27.2149	24.5672	27.3757	27.4396	27.3489			1	0.999	4	31	31	31	4	5	1	6	7	8	347618000	407378000	165698000	449799000	486685000	423526000	0.613184	0.233152	-1.14827	-1.36608	lcl|CP039850.1_prot_QCU60227.1_814	lcl|CP039850.1_prot_QCU60227.1_814 [locus_tag=FCU26_0825] [protein=hypothetical protein] [protein_id=QCU60227.1] [location=complement(886910..887953)] [gbkey=CDS]	lcl|CP039850.1_prot_QCU60227.1_814 [locus_tag=FCU26_0825] [protein=hypothetical protein] [protein_id=QCU60227.1] [location=complement(886910..887953)] [gbkey=CDS]		347			[locus_tag=FCU26_0825]		FCU26_0825	Rv0791c
28.2869	28.4167	28.7315	28.6305	28.659	28.2884			1	0.999	11	118	118	118	18	21	14	22	20	23	584617000	607351000	645126000	664263000	839081000	439148000	0.0957554	0.843023	-0.0475934	-0.267752	lcl|CP039850.1_prot_QCU60233.1_820	lcl|CP039850.1_prot_QCU60233.1_820 [gene=cfp29] [locus_tag=FCU26_0831] [protein=29 KDa antigen cfp29] [protein_id=QCU60233.1] [location=complement(892225..893022)] [gbkey=CDS]	lcl|CP039850.1_prot_QCU60233.1_820 [gene=cfp29] [locus_tag=FCU26_0831] [protein=29 KDa antigen cfp29] [protein_id=QCU60233.1] [location=complement(892225..893022)] [gbkey=CDS]		265			[gene=cfp29]		FCU26_0831	Rv0798c
25.484	25.7458	26.6883	27.1338	29.1632	28.6052	+	Delta_76_WT	1	0.999	9	42	42	42	5	6	9	6	6	10	139173000	150666000	53446100	164317000	624450000	566296000	1.52055	0.0280544	-2.32802	-3.29192	lcl|CP039850.1_prot_QCU60234.1_821	lcl|CP039850.1_prot_QCU60234.1_821 [locus_tag=FCU26_0832] [protein=hypothetical protein] [protein_id=QCU60234.1] [location=complement(893019..894026)] [gbkey=CDS]	lcl|CP039850.1_prot_QCU60234.1_821 [locus_tag=FCU26_0832] [protein=hypothetical protein] [protein_id=QCU60234.1] [location=complement(893019..894026)] [gbkey=CDS]		335			[locus_tag=FCU26_0832]		FCU26_0832	Rv0799c
27.3829	27.727	24.4478	27.6632	27.5392	27.2812			1	0.999	6	35	35	35	6	7	1	6	10	5	355161000	429255000	68999200	435852000	418509000	216314000	0.393478	0.434367	-0.975278	-0.931925	lcl|CP039850.1_prot_QCU60235.1_822	lcl|CP039850.1_prot_QCU60235.1_822 [gene=pepC] [locus_tag=FCU26_0833] [protein=putative aminopeptidase pepC] [protein_id=QCU60235.1] [location=894071..895372] [gbkey=CDS]	lcl|CP039850.1_prot_QCU60235.1_822 [gene=pepC] [locus_tag=FCU26_0833] [protein=putative aminopeptidase pepC] [protein_id=QCU60235.1] [location=894071..895372] [gbkey=CDS]		433			[gene=pepC]		FCU26_0833	Rv0800
28.7725	28.7381	28.3967	27.8059	27.9558	28.9418			1	0.999	4	48	48	48	8	10	8	6	9	7	965699000	773937000	488424000	406333000	548004000	1183720000	0.461023	0.358862	0.401283	1.06742	lcl|CP039850.1_prot_QCU60236.1_823	lcl|CP039850.1_prot_QCU60236.1_823 [locus_tag=FCU26_0834] [protein=hypothetical protein] [protein_id=QCU60236.1] [location=895384..895731] [gbkey=CDS]	lcl|CP039850.1_prot_QCU60236.1_823 [locus_tag=FCU26_0834] [protein=hypothetical protein] [protein_id=QCU60236.1] [location=895384..895731] [gbkey=CDS]		115			[locus_tag=FCU26_0834]		FCU26_0834	Rv0801
24.4463	27.1715	25.0059	26.3417	27.635	26.994			1	0.999	4	15	15	15	0	1	0	3	4	7	40993400	150784000	0	104175000	298643000	158811000	0.728362	0.172337	-1.44902	-1.59058	lcl|CP039850.1_prot_QCU60237.1_824	lcl|CP039850.1_prot_QCU60237.1_824 [locus_tag=FCU26_0835] [protein=hypothetical protein] [protein_id=QCU60237.1] [location=complement(895725..896381)] [gbkey=CDS]	lcl|CP039850.1_prot_QCU60237.1_824 [locus_tag=FCU26_0835] [protein=hypothetical protein] [protein_id=QCU60237.1] [location=complement(895725..896381)] [gbkey=CDS]		218			[locus_tag=FCU26_0835]		FCU26_0835	Rv0802c
28.1619	28.7117	28.4186	29.3076	29.5981	29.1232	+	Delta_76_WT	1	0.999	26	212	212	212	17	20	18	48	55	54	451674000	600328000	307440000	730598000	899809000	492900000	1.90925	0.0191222	-0.912202	-4.33267	lcl|CP039850.1_prot_QCU60238.1_825	lcl|CP039850.1_prot_QCU60238.1_825 [gene=purL] [locus_tag=FCU26_0836] [protein=Phosphoribosylformylglycinamidine synthase II purL] [protein_id=QCU60238.1] [location=896573..898837] [gbkey=CDS]	lcl|CP039850.1_prot_QCU60238.1_825 [gene=purL] [locus_tag=FCU26_0836] [protein=Phosphoribosylformylglycinamidine synthase II purL] [protein_id=QCU60238.1] [location=896573..898837] [gbkey=CDS]		754			[gene=purL]		FCU26_0836	Rv0803
22.802	23.4344	23.7431	24.4961	28.5759	28.4716	+	Delta_76_WT	1	0.999	5	26	26	26	3	6	4	3	5	5	10754500	15359600	15414900	32794700	383383000	403918000	1.31648	0.0420545	-3.85471	-2.81132	lcl|CP039850.1_prot_QCU60241.1_828	lcl|CP039850.1_prot_QCU60241.1_828 [gene=cpsY] [locus_tag=FCU26_0839] [protein=putative udp-glucose-4-epimerase cpsY] [protein_id=QCU60241.1] [location=complement(900485..902083)] [gbkey=CDS]	lcl|CP039850.1_prot_QCU60241.1_828 [gene=cpsY] [locus_tag=FCU26_0839] [protein=putative udp-glucose-4-epimerase cpsY] [protein_id=QCU60241.1] [location=complement(900485..902083)] [gbkey=CDS]		532			[gene=cpsY]		FCU26_0839	Rv0806c
24.5698	25.6007	25.2013	27.1359	27.7405	28.7457	+	Delta_76_WT	1	0.999	7	27	27	27	4	3	2	6	6	6	6047640	157621000	0	37498900	290653000	337778000	2.10558	0.0166214	-2.75011	-4.93553	lcl|CP039850.1_prot_QCU60243.1_830	lcl|CP039850.1_prot_QCU60243.1_830 [gene=purF] [locus_tag=FCU26_0841] [protein=putative amidophosphoribosyltransferase purF] [protein_id=QCU60243.1] [location=902864..904447] [gbkey=CDS]	lcl|CP039850.1_prot_QCU60243.1_830 [gene=purF] [locus_tag=FCU26_0841] [protein=putative amidophosphoribosyltransferase purF] [protein_id=QCU60243.1] [location=902864..904447] [gbkey=CDS]		527			[gene=purF]		FCU26_0841	Rv0808
28.7628	29.0561	27.3752	29.4401	30.074	29.9727			1	0.999	12	98	98	98	12	12	7	20	25	22	455303000	370147000	156028000	1255770000	5634100000	2617130000	1.21278	0.0534574	-1.43091	-2.58096	lcl|CP039850.1_prot_QCU60244.1_831	lcl|CP039850.1_prot_QCU60244.1_831 [gene=purM] [locus_tag=FCU26_0842] [protein=putative phosphoribosylformylglycinamidine cyclo-ligase purM] [protein_id=QCU60244.1] [location=904478..905572] [gbkey=CDS]	lcl|CP039850.1_prot_QCU60244.1_831 [gene=purM] [locus_tag=FCU26_0842] [protein=putative phosphoribosylformylglycinamidine cyclo-ligase purM] [protein_id=QCU60244.1] [location=904478..905572] [gbkey=CDS]		364			[gene=purM]		FCU26_0842	Rv0809
29.4049	29.6909	28.9496	28.1395	28.2421	28.9144	+	Delta_76_WT	1	0.999	5	91	91	91	17	21	20	11	8	14	1044950000	1166930000	2909580000	427301000	502575000	836746000	1.32016	0.0417811	0.916523	2.81965	lcl|CP039850.1_prot_QCU60245.1_832	lcl|CP039850.1_prot_QCU60245.1_832 [locus_tag=FCU26_0843] [protein=hypothetical protein] [protein_id=QCU60245.1] [location=complement(905658..905840)] [gbkey=CDS]	lcl|CP039850.1_prot_QCU60245.1_832 [locus_tag=FCU26_0843] [protein=hypothetical protein] [protein_id=QCU60245.1] [location=complement(905658..905840)] [gbkey=CDS]		60			[locus_tag=FCU26_0843]		FCU26_0843	Rv0810c
28.561	28.6519	28.529	28.3436	29.0088	28.7567			1	0.999	8	71	71	71	9	13	8	12	13	16	495910000	532477000	412993000	653170000	670759000	529891000	0.245129	0.62594	-0.122416	-0.620248	lcl|CP039850.1_prot_QCU60248.1_835	lcl|CP039850.1_prot_QCU60248.1_835 [locus_tag=FCU26_0846] [protein=hypothetical protein] [protein_id=QCU60248.1] [location=complement(908091..908771)] [gbkey=CDS]	lcl|CP039850.1_prot_QCU60248.1_835 [locus_tag=FCU26_0846] [protein=hypothetical protein] [protein_id=QCU60248.1] [location=complement(908091..908771)] [gbkey=CDS]		226			[locus_tag=FCU26_0846]		FCU26_0846	Rv0813c
31.5432	32.1986	30.9623	31.0709	31.2823	31.4128			1	0.999	6	318	318	318	53	56	85	38	40	46	9411920000	12439600000	4012350000	3389520000	2897400000	4377980000	0.350175	0.481895	0.312675	0.843368	lcl|CP039850.1_prot_QCU60249.1_836	lcl|CP039850.1_prot_QCU60249.1_836 [gene=sseC2] [locus_tag=FCU26_0847] [protein=Conserved protein sseC2] [protein_id=QCU60249.1] [location=complement(908934..909236)] [gbkey=CDS]	lcl|CP039850.1_prot_QCU60249.1_836 [gene=sseC2] [locus_tag=FCU26_0847] [protein=Conserved protein sseC2] [protein_id=QCU60249.1] [location=complement(908934..909236)] [gbkey=CDS]		100			[gene=sseC2]		FCU26_0847	Rv0814c, Rv3118
24.3867	24.1408	24.5189	27.6981	28.132	27.9733	+	Delta_76_WT	1	0.999	6	27	27	27	1	1	1	9	10	5	7489320	7371520	4305010	235942000	621801000	499354000	4.54161	0	-3.58564	-21.2987	lcl|CP039850.1_prot_QCU60252.1_839	lcl|CP039850.1_prot_QCU60252.1_839 [locus_tag=FCU26_0850] [protein=putative conserved exported protein] [protein_id=QCU60252.1] [location=complement(910783..911595)] [gbkey=CDS]	lcl|CP039850.1_prot_QCU60252.1_839 [locus_tag=FCU26_0850] [protein=putative conserved exported protein] [protein_id=QCU60252.1] [location=complement(910783..911595)] [gbkey=CDS]		270			[locus_tag=FCU26_0850]		FCU26_0850	Rv0817c
30.1993	29.9947	29.7512	30.6782	30.6109	30.914	+	Delta_76_WT	1	0.999	11	164	164	164	21	21	31	26	29	36	1433720000	607414000	628921000	1964540000	6877800000	4640210000	2.04359	0.0167456	-0.752631	-4.73884	lcl|CP039850.1_prot_QCU60253.1_840	lcl|CP039850.1_prot_QCU60253.1_840 [locus_tag=FCU26_0851] [protein=Transcriptional regulatory protein] [protein_id=QCU60253.1] [location=911725..912492] [gbkey=CDS]	lcl|CP039850.1_prot_QCU60253.1_840 [locus_tag=FCU26_0851] [protein=Transcriptional regulatory protein] [protein_id=QCU60253.1] [location=911725..912492] [gbkey=CDS]		255			[locus_tag=FCU26_0851]		FCU26_0851	Rv0818
29.0826	29.1155	28.8701	29.2758	29.27	28.9922			1	0.999	10	131	131	131	19	23	16	21	26	26	1267780000	1721900000	525263000	1323170000	1333070000	760387000	0.575544	0.259276	-0.156581	-1.29267	lcl|CP039850.1_prot_QCU60254.1_841	lcl|CP039850.1_prot_QCU60254.1_841 [locus_tag=FCU26_0852] [protein=hypothetical protein] [protein_id=QCU60254.1] [location=912489..913436] [gbkey=CDS]	lcl|CP039850.1_prot_QCU60254.1_841 [locus_tag=FCU26_0852] [protein=hypothetical protein] [protein_id=QCU60254.1] [location=912489..913436] [gbkey=CDS]		315			[locus_tag=FCU26_0852]		FCU26_0852	Rv0819
27.9841	27.7041	27.0688	26.2545	28.1666	28.327			1	0.999	8	62	62	62	12	15	4	9	11	11	593022000	277262000	89363500	368104000	423706000	430285000	0.0013553	0.997262	0.00298564	0.00415444	lcl|CP039850.1_prot_QCU60256.1_844	lcl|CP039850.1_prot_QCU60256.1_844 [gene=phoY2] [locus_tag=FCU26_0855] [protein=putative phosphate-transport system transcriptional regulatory protein phoY2] [protein_id=QCU60256.1] [location=complement(914310..914951)] [gbkey=CDS]	lcl|CP039850.1_prot_QCU60256.1_844 [gene=phoY2] [locus_tag=FCU26_0855] [protein=putative phosphate-transport system transcriptional regulatory protein phoY2] [protein_id=QCU60256.1] [location=complement(914310..914951)] [gbkey=CDS]		213			[gene=phoY2]		FCU26_0855	Rv0821c
24.35	25.3959	25.9864	25.6823	28.5476	28.2768			1	0.999	5	19	19	19	4	1	1	3	3	7	96570000	4802300	2740750	96135800	104440000	199915000	1.02835	0.0825296	-2.2581	-2.19011	lcl|CP039850.1_prot_QCU60258.1_846	lcl|CP039850.1_prot_QCU60258.1_846 [locus_tag=FCU26_0857] [protein=putative transcriptional regulatory protein] [protein_id=QCU60258.1] [location=complement(917229..918398)] [gbkey=CDS]	lcl|CP039850.1_prot_QCU60258.1_846 [locus_tag=FCU26_0857] [protein=putative transcriptional regulatory protein] [protein_id=QCU60258.1] [location=complement(917229..918398)] [gbkey=CDS]		389			[locus_tag=FCU26_0857]		FCU26_0857	Rv0823c
30.6384	30.8732	30.4935	30.6042	31.2749	30.9965			1	0.999	15	236	236	236	37	41	26	48	45	39	1877350000	2332270000	1531350000	1436500000	1951610000	2143610000	0.577429	0.258277	-0.290131	-1.29635	lcl|CP039850.1_prot_QCU60259.1_847	lcl|CP039850.1_prot_QCU60259.1_847 [gene=desA1] [locus_tag=FCU26_0858] [protein=putative acyl-(acyl-carrier protein) desaturase desA1] [protein_id=QCU60259.1] [location=complement(918486..919502)] [gbkey=CDS]	lcl|CP039850.1_prot_QCU60259.1_847 [gene=desA1] [locus_tag=FCU26_0858] [protein=putative acyl-(acyl-carrier protein) desaturase desA1] [protein_id=QCU60259.1] [location=complement(918486..919502)] [gbkey=CDS]		338			[gene=desA1]		FCU26_0858	Rv0824c
28.9142	28.6563	29.2407	28.2168	28.2363	28.4246	+	Delta_76_WT	1	0.999	10	94	94	94	22	20	18	10	9	15	1083090000	872231000	741461000	580237000	460924000	407386000	1.62313	0.0249827	0.644501	3.54919	lcl|CP039850.1_prot_QCU60260.1_848	lcl|CP039850.1_prot_QCU60260.1_848 [locus_tag=FCU26_0859] [protein=hypothetical protein] [protein_id=QCU60260.1] [location=complement(919664..920305)] [gbkey=CDS]	lcl|CP039850.1_prot_QCU60260.1_848 [locus_tag=FCU26_0859] [protein=hypothetical protein] [protein_id=QCU60260.1] [location=complement(919664..920305)] [gbkey=CDS]		213			[locus_tag=FCU26_0859]		FCU26_0859	Rv0825c
30.7515	30.3823	30.0692	29.1923	29.7832	29.7252	+	Delta_76_WT	1	0.999	9	113	113	113	23	18	22	20	18	12	2138780000	2178120000	1462790000	720884000	2956390000	1683920000	1.42463	0.0350786	0.834116	3.06116	lcl|CP039850.1_prot_QCU60265.1_853	lcl|CP039850.1_prot_QCU60265.1_853 [locus_tag=FCU26_0864] [protein=hypothetical protein] [protein_id=QCU60265.1] [location=922722..923627] [gbkey=CDS]	lcl|CP039850.1_prot_QCU60265.1_853 [locus_tag=FCU26_0864] [protein=hypothetical protein] [protein_id=QCU60265.1] [location=922722..923627] [gbkey=CDS]		301			[locus_tag=FCU26_0864]		FCU26_0864	Rv0830
31.5363	31.6748	31.4841	31.5362	31.6113	31.2213			1	0.999	16	501	501	501	84	89	72	88	77	91	6954620000	7173580000	4419040000	6531220000	6934050000	5074010000	0.340002	0.495225	0.108817	0.822323	lcl|CP039850.1_prot_QCU60266.1_854	lcl|CP039850.1_prot_QCU60266.1_854 [locus_tag=FCU26_0865] [protein=hypothetical protein] [protein_id=QCU60266.1] [location=complement(923646..924461)] [gbkey=CDS]	lcl|CP039850.1_prot_QCU60266.1_854 [locus_tag=FCU26_0865] [protein=hypothetical protein] [protein_id=QCU60266.1] [location=complement(923646..924461)] [gbkey=CDS]		271			[locus_tag=FCU26_0865]		FCU26_0865	Rv0831c
26.4983	26.7321	26.5012	28.1898	29.4817	30.5125	+	Delta_76_WT	1	0.999	6	39	39	39	6	5	7	7	7	7	266181000	31218900	197270000	366379000	906343000	803086000	1.85137	0.019514	-2.81748	-4.16562	lcl|CP039850.1_prot_QCU60273.1_861	lcl|CP039850.1_prot_QCU60273.1_861 [locus_tag=FCU26_0876] [protein=hypothetical protein] [protein_id=QCU60273.1] [location=936414..937226] [gbkey=CDS]	lcl|CP039850.1_prot_QCU60273.1_861 [locus_tag=FCU26_0876] [protein=hypothetical protein] [protein_id=QCU60273.1] [location=936414..937226] [gbkey=CDS]		270			[locus_tag=FCU26_0876]		FCU26_0876	Rv0839
28.1781	28.0166	27.7877	28.2575	28.4715	28.4738	+	Delta_76_WT	1	0.999	7	70	70	70	11	12	5	13	13	16	526348000	428057000	366574000	517493000	555225000	805888000	1.41323	0.035482	-0.406793	-3.03433	lcl|CP039850.1_prot_QCU60278.1_866	lcl|CP039850.1_prot_QCU60278.1_866 [gene=narL] [locus_tag=FCU26_0881] [protein=nitrate/nitrite response transcriptional regulatory protein narL] [protein_id=QCU60278.1] [location=complement(941293..941943)] [gbkey=CDS]	lcl|CP039850.1_prot_QCU60278.1_866 [gene=narL] [locus_tag=FCU26_0881] [protein=nitrate/nitrite response transcriptional regulatory protein narL] [protein_id=QCU60278.1] [location=complement(941293..941943)] [gbkey=CDS]		216			[gene=narL]		FCU26_0881	Rv0844c
23.4359	25.3087	25.6779	26.5424	29.0556	28.893	+	Delta_76_WT	1	0.999	7	44	44	44	5	4	2	11	10	12	40869000	55795800	0	173043000	740561000	741184000	1.45866	0.0331437	-3.35617	-3.14199	lcl|CP039850.1_prot_QCU60279.1_867	lcl|CP039850.1_prot_QCU60279.1_867 [locus_tag=FCU26_0882] [protein=putative two component sensor kinase] [protein_id=QCU60279.1] [location=942027..943304] [gbkey=CDS]	lcl|CP039850.1_prot_QCU60279.1_867 [locus_tag=FCU26_0882] [protein=putative two component sensor kinase] [protein_id=QCU60279.1] [location=942027..943304] [gbkey=CDS]		425			[locus_tag=FCU26_0882]		FCU26_0882	Rv0845
27.986	27.9538	27.3675	28.618	28.4083	28.1869	+	Delta_76_WT	1	0.999	12	96	96	96	13	10	5	26	20	22	480065000	301394000	110635000	708355000	701996000	765870000	1.26103	0.0489918	-0.635331	-2.68709	lcl|CP039850.1_prot_QCU60287.1_875	lcl|CP039850.1_prot_QCU60287.1_875 [gene=pdc] [locus_tag=FCU26_0890] [protein=putative pyruvate or indole-3-pyruvate decarboxylase pdc] [protein_id=QCU60287.1] [location=complement(950273..951955)] [gbkey=CDS]	lcl|CP039850.1_prot_QCU60287.1_875 [gene=pdc] [locus_tag=FCU26_0890] [protein=putative pyruvate or indole-3-pyruvate decarboxylase pdc] [protein_id=QCU60287.1] [location=complement(950273..951955)] [gbkey=CDS]		560			[gene=pdc]		FCU26_0890	Rv0853c
28.6331	28.8738	28.2165	26.5512	27.0616	27.8955	+	Delta_76_WT	1	0.999	4	39	39	39	6	10	7	1	6	9	658514000	740099000	265174000	245351000	235664000	422452000	1.49119	0.0315044	1.40502	3.22031	lcl|CP039850.1_prot_QCU60288.1_876	lcl|CP039850.1_prot_QCU60288.1_876 [locus_tag=FCU26_0891] [protein=hypothetical protein] [protein_id=QCU60288.1] [location=952020..952463] [gbkey=CDS]	lcl|CP039850.1_prot_QCU60288.1_876 [locus_tag=FCU26_0891] [protein=hypothetical protein] [protein_id=QCU60288.1] [location=952020..952463] [gbkey=CDS]		147			[locus_tag=FCU26_0891]		FCU26_0891	Rv0854
26.1908	26.3012	24.8698	26.2386	26.2495	26.8763			1	0.999	3	25	25	25	5	5	1	4	5	5	115007000	139745000	2775400	117450000	181065000	137529000	0.589325	0.250043	-0.667491	-1.31956	lcl|CP039850.1_prot_QCU60291.1_879	lcl|CP039850.1_prot_QCU60291.1_879 [locus_tag=FCU26_0894] [protein=hypothetical protein] [protein_id=QCU60291.1] [location=954093..954566] [gbkey=CDS]	lcl|CP039850.1_prot_QCU60291.1_879 [locus_tag=FCU26_0894] [protein=hypothetical protein] [protein_id=QCU60291.1] [location=954093..954566] [gbkey=CDS]		157			[locus_tag=FCU26_0894]		FCU26_0894	Rv0857
29.6583	30.027	29.3008	30.2827	30.5939	30.7958	+	Delta_76_WT	1	0.999	14	231	231	231	29	39	27	41	44	51	1209010000	1510370000	884415000	1394960000	4044130000	4676050000	1.59581	0.0251581	-0.895435	-3.47956	lcl|CP039850.1_prot_QCU60293.1_881	lcl|CP039850.1_prot_QCU60293.1_881 [gene=fadA] [locus_tag=FCU26_0896] [protein=putative acyl-CoA thiolase fadA] [protein_id=QCU60293.1] [location=955913..957124] [gbkey=CDS]	lcl|CP039850.1_prot_QCU60293.1_881 [gene=fadA] [locus_tag=FCU26_0896] [protein=putative acyl-CoA thiolase fadA] [protein_id=QCU60293.1] [location=955913..957124] [gbkey=CDS]		403			[gene=fadA]		FCU26_0896	Rv0859
29.7767	29.9267	29.7831	30.2051	30.2215	30.5382	+	Delta_76_WT	1	0.999	22	254	254	254	32	35	29	52	53	53	1350810000	1017610000	1665020000	1368880000	672693000	2423850000	1.84347	0.0191121	-0.492816	-4.14319	lcl|CP039850.1_prot_QCU60294.1_882	lcl|CP039850.1_prot_QCU60294.1_882 [gene=fadB] [locus_tag=FCU26_0897] [protein=putative fatty oxidation protein fadB] [protein_id=QCU60294.1] [location=957129..959291] [gbkey=CDS]	lcl|CP039850.1_prot_QCU60294.1_882 [gene=fadB] [locus_tag=FCU26_0897] [protein=putative fatty oxidation protein fadB] [protein_id=QCU60294.1] [location=957129..959291] [gbkey=CDS]		720			[gene=fadB]		FCU26_0897	Rv0860
22.8122	22.5231	25.8094	26.5595	29.4078	29.6437	+	Delta_76_WT	1	0.999	7	29	29	29	2	1	1	8	8	9	11373400	8791510	4398450	133086000	962847000	777254000	1.53959	0.0271877	-4.82212	-3.33882	lcl|CP039850.1_prot_QCU60295.1_883	lcl|CP039850.1_prot_QCU60295.1_883 [locus_tag=FCU26_0898] [protein=putative dna helicase] [protein_id=QCU60295.1] [location=complement(959359..960987)] [gbkey=CDS]	lcl|CP039850.1_prot_QCU60295.1_883 [locus_tag=FCU26_0898] [protein=putative dna helicase] [protein_id=QCU60295.1] [location=complement(959359..960987)] [gbkey=CDS]		542			[locus_tag=FCU26_0898]		FCU26_0898	Rv0861c
27.5691	28.2662	27.0941	28.229	27.7479	28.0834			1	0.999	11	59	59	59	6	11	3	15	11	13	424916000	248461000	68191500	401304000	463224000	343340000	0.43805	0.382957	-0.376962	-1.02164	lcl|CP039850.1_prot_QCU60296.1_884	lcl|CP039850.1_prot_QCU60296.1_884 [locus_tag=FCU26_0899] [protein=hypothetical protein] [protein_id=QCU60296.1] [location=complement(961125..963395)] [gbkey=CDS]	lcl|CP039850.1_prot_QCU60296.1_884 [locus_tag=FCU26_0899] [protein=hypothetical protein] [protein_id=QCU60296.1] [location=complement(961125..963395)] [gbkey=CDS]		756			[locus_tag=FCU26_0899]		FCU26_0899	Rv0862c
29.7994	29.4355	30.1754	29.0417	28.458	28.8979	+	Delta_76_WT	1	0.999	6	67	67	67	11	14	11	9	13	9	1889940000	1043940000	1664320000	1059780000	1075370000	1099940000	1.65528	0.0237802	1.00425	3.63221	lcl|CP039850.1_prot_QCU60305.1_893	lcl|CP039850.1_prot_QCU60305.1_893 [gene=cspB] [locus_tag=FCU26_0908] [protein=putative cold shock-like protein B cspB] [protein_id=QCU60305.1] [location=968680..969087] [gbkey=CDS]	lcl|CP039850.1_prot_QCU60305.1_893 [gene=cspB] [locus_tag=FCU26_0908] [protein=putative cold shock-like protein B cspB] [protein_id=QCU60305.1] [location=968680..969087] [gbkey=CDS]		135			[gene=cspB]		FCU26_0908	Rv0871
29.3012	29.2417	29.3058	29.3494	29.4008	29.6067			1	0.999	23	275	275	275	41	44	33	48	53	56	1201010000	711137000	799808000	1106370000	980177000	1361020000	0.976813	0.0905754	-0.169399	-2.0845	lcl|CP039850.1_prot_QCU60307.1_895	lcl|CP039850.1_prot_QCU60307.1_895 [gene=fadE10] [locus_tag=FCU26_0910] [protein=putative acyl-CoA dehydrogenase fadE10] [protein_id=QCU60307.1] [location=971296..973248] [gbkey=CDS]	lcl|CP039850.1_prot_QCU60307.1_895 [gene=fadE10] [locus_tag=FCU26_0910] [protein=putative acyl-CoA dehydrogenase fadE10] [protein_id=QCU60307.1] [location=971296..973248] [gbkey=CDS]		650			[gene=fadE10]		FCU26_0910	Rv0873
27.0805	27.4037	25.9599	27.4337	28.2394	27.9632			1	0.999	5	41	41	41	5	9	2	9	7	9	277234000	344877000	103329000	363676000	518506000	507464000	1.00391	0.0867352	-1.06405	-2.13986	lcl|CP039850.1_prot_QCU60309.1_897	lcl|CP039850.1_prot_QCU60309.1_897 [locus_tag=FCU26_0912] [protein=putative conserved exported protein] [protein_id=QCU60309.1] [location=complement(974597..975085)] [gbkey=CDS]	lcl|CP039850.1_prot_QCU60309.1_897 [locus_tag=FCU26_0912] [protein=putative conserved exported protein] [protein_id=QCU60309.1] [location=complement(974597..975085)] [gbkey=CDS]		162			[locus_tag=FCU26_0912]		FCU26_0912	Rv0875c
27.822	28.2651	27.8209	28.3225	28.6777	28.6412	+	Delta_76_WT	1	0.999	6	46	46	46	9	7	7	9	6	8	504944000	766765000	323085000	710967000	889320000	923843000	1.44369	0.0331755	-0.577787	-3.10631	lcl|CP039850.1_prot_QCU60311.1_899	lcl|CP039850.1_prot_QCU60311.1_899 [locus_tag=FCU26_0914] [protein=hypothetical protein] [protein_id=QCU60311.1] [location=976866..977654] [gbkey=CDS]	lcl|CP039850.1_prot_QCU60311.1_899 [locus_tag=FCU26_0914] [protein=hypothetical protein] [protein_id=QCU60311.1] [location=976866..977654] [gbkey=CDS]		262			[locus_tag=FCU26_0914]		FCU26_0914	Rv0877
29.2513	29.6491	28.9135	30.0054	30.2383	30.1122	+	Delta_76_WT	1	0.999	12	196	196	196	25	26	22	42	47	34	969014000	2040690000	733376000	2665020000	2419310000	2397260000	1.71898	0.0221717	-0.847347	-3.80026	lcl|CP039850.1_prot_QCU60318.1_906	lcl|CP039850.1_prot_QCU60318.1_906 [gene=serC] [locus_tag=FCU26_0921] [protein=putative phosphoserine aminotransferase serC] [protein_id=QCU60318.1] [location=complement(982212..983342)] [gbkey=CDS]	lcl|CP039850.1_prot_QCU60318.1_906 [gene=serC] [locus_tag=FCU26_0921] [protein=putative phosphoserine aminotransferase serC] [protein_id=QCU60318.1] [location=complement(982212..983342)] [gbkey=CDS]		376			[gene=serC]		FCU26_0921	Rv0884c
28.4204	26.3203	28.7347	28.4565	27.9477	28.2603			1	0.999	6	39	39	39	9	8	3	7	6	6	441677000	309499000	280806000	470685000	419228000	349569000	0.197379	0.691282	-0.396388	-0.513322	lcl|CP039850.1_prot_QCU60322.1_910	lcl|CP039850.1_prot_QCU60322.1_910 [locus_tag=FCU26_0925] [protein=putative exported protein] [protein_id=QCU60322.1] [location=988021..989493] [gbkey=CDS]	lcl|CP039850.1_prot_QCU60322.1_910 [locus_tag=FCU26_0925] [protein=putative exported protein] [protein_id=QCU60322.1] [location=988021..989493] [gbkey=CDS]		490			[locus_tag=FCU26_0925]		FCU26_0925	Rv0888
27.594	27.6278	27.8804	27.2954	27.2738	27.474	+	Delta_76_WT	1	0.999	8	83	83	83	15	17	11	13	14	13	421213000	328577000	406236000	333447000	290441000	377942000	1.48186	0.0316676	0.353015	3.19773	lcl|CP039850.1_prot_QCU60323.1_911	lcl|CP039850.1_prot_QCU60323.1_911 [gene=citA] [locus_tag=FCU26_0926] [protein=putative citrate synthase II citA] [protein_id=QCU60323.1] [location=complement(989528..990649)] [gbkey=CDS]	lcl|CP039850.1_prot_QCU60323.1_911 [gene=citA] [locus_tag=FCU26_0926] [protein=putative citrate synthase II citA] [protein_id=QCU60323.1] [location=complement(989528..990649)] [gbkey=CDS]		373			[gene=citA]		FCU26_0926	Rv0889c
22.8054	23.1815	23.2542	23.7596	27.7351	26.178			1	0.9984	4	17	17	17	3	3	4	2	3	2	5892670	7581160	7932150	11326100	110623000	90285900	1.13465	0.0628223	-2.81056	-2.41267	lcl|CP039850.1_prot_QCU60324.1_912	lcl|CP039850.1_prot_QCU60324.1_912 [locus_tag=FCU26_0927] [protein=putative transcriptional regulatory protein] [protein_id=QCU60324.1] [location=complement(990736..993384)] [gbkey=CDS]	lcl|CP039850.1_prot_QCU60324.1_912 [locus_tag=FCU26_0927] [protein=putative transcriptional regulatory protein] [protein_id=QCU60324.1] [location=complement(990736..993384)] [gbkey=CDS]		882			[locus_tag=FCU26_0927]		FCU26_0927	Rv0890c
25.3461	25.4458	25.7466	29.1016	29.093	29.9121	+	Delta_76_WT	1	0.999	9	30	30	30	1	1	0	12	8	8	9158020	9043550	0	281294000	1034740000	600093000	3.69181	0.00590476	-3.85605	-12.979	lcl|CP039850.1_prot_QCU60326.1_914	lcl|CP039850.1_prot_QCU60326.1_914 [locus_tag=FCU26_0929] [protein=putative monooxygenase] [protein_id=QCU60326.1] [location=994641..996128] [gbkey=CDS]	lcl|CP039850.1_prot_QCU60326.1_914 [locus_tag=FCU26_0929] [protein=putative monooxygenase] [protein_id=QCU60326.1] [location=994641..996128] [gbkey=CDS]		495			[locus_tag=FCU26_0929]		FCU26_0929	Rv0892
30.1146	30.1863	29.2392	31.0384	31.0023	31.2356	+	Delta_76_WT	1	0.999	16	213	213	213	27	37	28	46	36	39	1657540000	1948280000	549351000	3750710000	9488700000	6223290000	1.78483	0.0194775	-1.24538	-3.97918	lcl|CP039850.1_prot_QCU60330.1_918	lcl|CP039850.1_prot_QCU60330.1_918 [gene=gltA2] [locus_tag=FCU26_0933] [protein=putative citrate synthase i gltA2] [protein_id=QCU60330.1] [location=1000277..1001572] [gbkey=CDS]	lcl|CP039850.1_prot_QCU60330.1_918 [gene=gltA2] [locus_tag=FCU26_0933] [protein=putative citrate synthase i gltA2] [protein_id=QCU60330.1] [location=1000277..1001572] [gbkey=CDS]		431			[gene=gltA2]		FCU26_0933	Rv0896
24.6203	25.2027	26.1421	27.1178	30.2574	30.5532	+	Delta_76_WT	1	0.999	4	25	25	25	3	2	0	7	7	6	13982800	23178500	0	123541000	995543000	935333000	1.55002	0.027195	-3.98777	-3.36468	lcl|CP039850.1_prot_QCU60331.1_919	lcl|CP039850.1_prot_QCU60331.1_919 [locus_tag=FCU26_0934] [protein=putative oxidoreductase] [protein_id=QCU60331.1] [location=complement(1001613..1003220)] [gbkey=CDS]	lcl|CP039850.1_prot_QCU60331.1_919 [locus_tag=FCU26_0934] [protein=putative oxidoreductase] [protein_id=QCU60331.1] [location=complement(1001613..1003220)] [gbkey=CDS]		535			[locus_tag=FCU26_0934]		FCU26_0934	Rv0897c
28.5378	28.4092	29.0959	26.8534	26.7366	26.8358	+	Delta_76_WT	1	0.999	3	48	48	48	7	10	10	6	6	9	394575000	916739000	1257960000	139025000	189978000	296810000	3.02768	0.00895522	1.87237	8.75472	lcl|CP039850.1_prot_QCU60332.1_920	lcl|CP039850.1_prot_QCU60332.1_920 [locus_tag=FCU26_0935] [protein=hypothetical protein] [protein_id=QCU60332.1] [location=complement(1003246..1003509)] [gbkey=CDS]	lcl|CP039850.1_prot_QCU60332.1_920 [locus_tag=FCU26_0935] [protein=hypothetical protein] [protein_id=QCU60332.1] [location=complement(1003246..1003509)] [gbkey=CDS]		87			[locus_tag=FCU26_0935]		FCU26_0935	Rv0898c
27.1859	27.6876	27.4804	28.0336	27.779	28.3982	+	Delta_76_WT	1	0.999	7	47	47	47	4	5	8	12	9	9	146510000	199195000	214259000	276707000	204338000	280503000	1.25652	0.0492135	-0.619015	-2.67709	lcl|CP039850.1_prot_QCU60333.1_921	lcl|CP039850.1_prot_QCU60333.1_921 [gene=ompA] [locus_tag=FCU26_0936] [protein=putative outer membrane protein A ompA] [protein_id=QCU60333.1] [location=1003617..1004597] [gbkey=CDS]	lcl|CP039850.1_prot_QCU60333.1_921 [gene=ompA] [locus_tag=FCU26_0936] [protein=putative outer membrane protein A ompA] [protein_id=QCU60333.1] [location=1003617..1004597] [gbkey=CDS]		326			[gene=ompA]		FCU26_0936	Rv0899
24.2984	24.0828	24.6746	27.4341	27.3557	27.2507	+	Delta_76_WT	1	0.999	4	14	14	14	0	0	2	6	3	3	0	142767000	99929200	157058000	148753000	138316000	4.10794	0.0112727	-2.99487	-16.5539	lcl|CP039850.1_prot_QCU60335.1_923	lcl|CP039850.1_prot_QCU60335.1_923 [locus_tag=FCU26_0938] [protein=putative conserved exported or membrane protein] [protein_id=QCU60335.1] [location=1004762..1005289] [gbkey=CDS]	lcl|CP039850.1_prot_QCU60335.1_923 [locus_tag=FCU26_0938] [protein=putative conserved exported or membrane protein] [protein_id=QCU60335.1] [location=1004762..1005289] [gbkey=CDS]		175			[locus_tag=FCU26_0938]		FCU26_0938	Rv0901
26.5567	27.5451	27.6372	27.9024	27.4578	27.9728			1	0.999	11	74	74	74	6	7	5	19	17	20	154892000	373783000	214942000	560353000	478860000	558306000	0.626726	0.224107	-0.531323	-1.39246	lcl|CP039850.1_prot_QCU60336.1_924	lcl|CP039850.1_prot_QCU60336.1_924 [gene=prrB] [locus_tag=FCU26_0939] [protein=Two component sensor histidine kinase prrB] [protein_id=QCU60336.1] [location=complement(1005306..1006646)] [gbkey=CDS]	lcl|CP039850.1_prot_QCU60336.1_924 [gene=prrB] [locus_tag=FCU26_0939] [protein=Two component sensor histidine kinase prrB] [protein_id=QCU60336.1] [location=complement(1005306..1006646)] [gbkey=CDS]		446			[gene=prrB]		FCU26_0939	Rv0902c
27.8587	28.8478	27.5603	28.3012	29.5646	29.6883			1	0.999	11	94	94	94	14	21	8	18	17	16	109479000	218841000	89867600	185979000	1878180000	676284000	0.864168	0.117975	-1.09576	-1.85798	lcl|CP039850.1_prot_QCU60337.1_925	lcl|CP039850.1_prot_QCU60337.1_925 [gene=prrA] [locus_tag=FCU26_0940] [protein=Two component response transcriptional regulatory protein prrA] [protein_id=QCU60337.1] [location=complement(1006657..1007367)] [gbkey=CDS]	lcl|CP039850.1_prot_QCU60337.1_925 [gene=prrA] [locus_tag=FCU26_0940] [protein=Two component response transcriptional regulatory protein prrA] [protein_id=QCU60337.1] [location=complement(1006657..1007367)] [gbkey=CDS]		236			[gene=prrA]		FCU26_0940	Rv0903c
30.7528	30.8981	29.9587	31.3346	31.5054	31.2827	+	Delta_76_WT	1	0.999	12	296	296	296	44	51	22	62	63	54	2901560000	2977560000	1967020000	4760200000	5226820000	5286380000	1.30967	0.0427241	-0.837663	-2.79593	lcl|CP039850.1_prot_QCU60339.1_927	lcl|CP039850.1_prot_QCU60339.1_927 [gene=echA6] [locus_tag=FCU26_0942] [protein=putative enoyl-CoA hydratase echA6] [protein_id=QCU60339.1] [location=1009012..1009743] [gbkey=CDS]	lcl|CP039850.1_prot_QCU60339.1_927 [gene=echA6] [locus_tag=FCU26_0942] [protein=putative enoyl-CoA hydratase echA6] [protein_id=QCU60339.1] [location=1009012..1009743] [gbkey=CDS]		243			[gene=echA6]		FCU26_0942	Rv0905
25.607	27.1548	24.775	28.3377	28.5921	28.7161	+	Delta_76_WT	1	0.999	12	55	55	55	2	4	1	16	19	13	61891800	231877000	63118700	410162000	822244000	672834000	1.7293	0.0220162	-2.70304	-3.82794	lcl|CP039850.1_prot_QCU60340.1_928	lcl|CP039850.1_prot_QCU60340.1_928 [locus_tag=FCU26_0943] [protein=hypothetical protein] [protein_id=QCU60340.1] [location=1009749..1010867] [gbkey=CDS]	lcl|CP039850.1_prot_QCU60340.1_928 [locus_tag=FCU26_0943] [protein=hypothetical protein] [protein_id=QCU60340.1] [location=1009749..1010867] [gbkey=CDS]		372			[locus_tag=FCU26_0943]		FCU26_0943	Rv0906
22.7271	25.787	23.0029	25.4558	28.1966	28.7249			1	0.999	5	24	24	24	2	1	2	5	8	6	3632710	4252900	4397910	50899400	293460000	353036000	1.20851	0.0539218	-3.62008	-2.57164	lcl|CP039850.1_prot_QCU60342.1_930	lcl|CP039850.1_prot_QCU60342.1_930 [gene=ctpE] [locus_tag=FCU26_0945] [protein=putative metal cation transporter atpase P-type ctpE] [protein_id=QCU60342.1] [location=1012537..1014930] [gbkey=CDS]	lcl|CP039850.1_prot_QCU60342.1_930 [gene=ctpE] [locus_tag=FCU26_0945] [protein=putative metal cation transporter atpase P-type ctpE] [protein_id=QCU60342.1] [location=1012537..1014930] [gbkey=CDS]		797			[gene=ctpE]		FCU26_0945	Rv0908
29.2902	29.2004	28.2289	29.4572	30.6159	29.5474			1	0.999	4	118	118	118	22	20	18	19	21	18	1101010000	884494000	636832000	1006410000	867597000	845003000	0.894781	0.108306	-0.966987	-1.91903	lcl|CP039850.1_prot_QCU60344.1_932	lcl|CP039850.1_prot_QCU60344.1_932 [locus_tag=FCU26_0947] [protein=hypothetical protein] [protein_id=QCU60344.1] [location=1015672..1016106] [gbkey=CDS]	lcl|CP039850.1_prot_QCU60344.1_932 [locus_tag=FCU26_0947] [protein=hypothetical protein] [protein_id=QCU60344.1] [location=1015672..1016106] [gbkey=CDS]		144			[locus_tag=FCU26_0947]		FCU26_0947	Rv0910
28.6622	27.6999	28.7919	27.6728	25.4575	26.594			1	0.999	4	23	23	23	5	5	9	3	0	1	267226000	216084000	234809000	270825000	0	0	1.17151	0.0584995	1.80989	2.49154	lcl|CP039850.1_prot_QCU60345.1_933	lcl|CP039850.1_prot_QCU60345.1_933 [locus_tag=FCU26_0948] [protein=hypothetical protein] [protein_id=QCU60345.1] [location=1016204..1016977] [gbkey=CDS]	lcl|CP039850.1_prot_QCU60345.1_933 [locus_tag=FCU26_0948] [protein=hypothetical protein] [protein_id=QCU60345.1] [location=1016204..1016977] [gbkey=CDS]		257			[locus_tag=FCU26_0948]		FCU26_0948	Rv0911
28.5534	28.2545	28.5452	28.8821	28.871	29.0058	+	Delta_76_WT	1	0.999	12	113	113	113	16	18	19	17	23	20	715454000	660264000	374584000	736554000	574905000	782476000	1.92	0.0189286	-0.468553	-4.36418	lcl|CP039850.1_prot_QCU60357.1_945	lcl|CP039850.1_prot_QCU60357.1_945 [locus_tag=FCU26_0961] [protein=hypothetical protein] [protein_id=QCU60357.1] [location=complement(1030319..1031383)] [gbkey=CDS]	lcl|CP039850.1_prot_QCU60357.1_945 [locus_tag=FCU26_0961] [protein=hypothetical protein] [protein_id=QCU60357.1] [location=complement(1030319..1031383)] [gbkey=CDS]		354			[locus_tag=FCU26_0961]		FCU26_0961	Rv0923c
28.6784	28.8661	29.0951	29.0762	28.9445	29.2026			1	0.999	9	120	120	120	16	20	16	21	24	23	453012000	494820000	475583000	881562000	3008710000	2243710000	0.616883	0.230488	-0.194556	-1.37328	lcl|CP039850.1_prot_QCU60359.1_947	lcl|CP039850.1_prot_QCU60359.1_947 [locus_tag=FCU26_0963] [protein=divalent cation-transport integral membrane protein mntH] [protein_id=QCU60359.1] [location=complement(1032702..1033439)] [gbkey=CDS]	lcl|CP039850.1_prot_QCU60359.1_947 [locus_tag=FCU26_0963] [protein=divalent cation-transport integral membrane protein mntH] [protein_id=QCU60359.1] [location=complement(1032702..1033439)] [gbkey=CDS]		245			[locus_tag=FCU26_0963]		FCU26_0963	Rv0925c
28.5603	28.4369	27.5333	29.4577	29.2791	29.4258	+	Delta_76_WT	1	0.999	13	116	116	116	9	11	6	26	36	28	852369000	619129000	225739000	1872990000	1237080000	1610750000	1.67623	0.0233748	-1.21072	-3.68695	lcl|CP039850.1_prot_QCU60360.1_948	lcl|CP039850.1_prot_QCU60360.1_948 [locus_tag=FCU26_0964] [protein=hypothetical protein] [protein_id=QCU60360.1] [location=complement(1033516..1034592)] [gbkey=CDS]	lcl|CP039850.1_prot_QCU60360.1_948 [locus_tag=FCU26_0964] [protein=hypothetical protein] [protein_id=QCU60360.1] [location=complement(1033516..1034592)] [gbkey=CDS]		358			[locus_tag=FCU26_0964]		FCU26_0964	Rv0926c
29.3328	29.5023	29.2453	29.8371	30.2269	30.4749	+	Delta_76_WT	1	0.999	14	245	245	245	35	38	34	42	51	45	1319950000	1333960000	930289000	1382150000	3815200000	4598900000	1.82466	0.0188546	-0.819482	-4.0901	lcl|CP039850.1_prot_QCU60361.1_949	lcl|CP039850.1_prot_QCU60361.1_949 [locus_tag=FCU26_0965] [protein=Putative short-chain type dehydrogenase/reductase] [protein_id=QCU60361.1] [location=complement(1034646..1035437)] [gbkey=CDS]	lcl|CP039850.1_prot_QCU60361.1_949 [locus_tag=FCU26_0965] [protein=Putative short-chain type dehydrogenase/reductase] [protein_id=QCU60361.1] [location=complement(1034646..1035437)] [gbkey=CDS]		263			[locus_tag=FCU26_0965]		FCU26_0965	Rv0927c
29.2492	29.0228	30.0501	29.9701	29.7211	29.2514			1	0.999	8	235	235	235	35	39	34	52	36	39	1452370000	1051510000	1808990000	2881840000	1304570000	1122470000	0.213487	0.666412	-0.206847	-0.549875	lcl|CP039850.1_prot_QCU60362.1_950	lcl|CP039850.1_prot_QCU60362.1_950 [gene=pstS3] [locus_tag=FCU26_0966] [protein=Periplasmic phosphate-binding lipoprotein pstS3] [protein_id=QCU60362.1] [location=1035709..1036821] [gbkey=CDS]	lcl|CP039850.1_prot_QCU60362.1_950 [gene=pstS3] [locus_tag=FCU26_0966] [protein=Periplasmic phosphate-binding lipoprotein pstS3] [protein_id=QCU60362.1] [location=1035709..1036821] [gbkey=CDS]		370			[gene=pstS3]		FCU26_0966	Rv0928
29.3156	29.3156	29.6433	30.0701	30.2041	30.1125	+	Delta_76_WT	1	0.999	14	216	216	216	30	36	21	36	47	46	1240000000	913918000	1046760000	1556580000	1021900000	1246440000	2.427	0.0133968	-0.704088	-6.06101	lcl|CP039850.1_prot_QCU60366.1_954	lcl|CP039850.1_prot_QCU60366.1_954 [gene=pknDa] [locus_tag=FCU26_0970] [protein=Transmembrane serine/threonine-protein kinase D pknDa] [protein_id=QCU60366.1] [location=complement(1039846..1040721)] [gbkey=CDS]	lcl|CP039850.1_prot_QCU60366.1_954 [gene=pknDa] [locus_tag=FCU26_0970] [protein=Transmembrane serine/threonine-protein kinase D pknDa] [protein_id=QCU60366.1] [location=complement(1039846..1040721)] [gbkey=CDS]		291			[gene=pknDa]		FCU26_0970	Rv0931c
29.262	29.3705	29.7076	29.7906	30.5778	30.1574	+	Delta_76_WT	1	0.999	9	162	162	162	19	22	13	37	33	38	1322620000	1188290000	1465280000	1223310000	2160960000	1886380000	1.29341	0.0453446	-0.728549	-2.75931	lcl|CP039850.1_prot_QCU60367.1_955	lcl|CP039850.1_prot_QCU60367.1_955 [gene=pstS2] [locus_tag=FCU26_0971] [protein=Periplasmic phosphate-binding lipoprotein pstS2] [protein_id=QCU60367.1] [location=complement(1040743..1041855)] [gbkey=CDS]	lcl|CP039850.1_prot_QCU60367.1_955 [gene=pstS2] [locus_tag=FCU26_0971] [protein=Periplasmic phosphate-binding lipoprotein pstS2] [protein_id=QCU60367.1] [location=complement(1040743..1041855)] [gbkey=CDS]		370			[gene=pstS2]		FCU26_0971	Rv0932c
29.8552	30.019	28.9813	31.2974	31.1887	30.6891	+	Delta_76_WT	1	0.999	8	169	169	169	19	27	11	33	38	41	2241450000	2101310000	1250470000	6497760000	4378590000	2278010000	1.74286	0.021698	-1.43991	-3.86452	lcl|CP039850.1_prot_QCU60370.1_958	lcl|CP039850.1_prot_QCU60370.1_958 [gene=pstS1] [locus_tag=FCU26_0974] [protein=Periplasmic phosphate-binding lipoprotein pstS1] [protein_id=QCU60370.1] [location=1042923..1044047] [gbkey=CDS]	lcl|CP039850.1_prot_QCU60370.1_958 [gene=pstS1] [locus_tag=FCU26_0974] [protein=Periplasmic phosphate-binding lipoprotein pstS1] [protein_id=QCU60370.1] [location=1042923..1044047] [gbkey=CDS]		374			[gene=pstS1]		FCU26_0974	Rv0934
25.9782	23.7773	25.9583	27.7717	30.791	30.1811	+	Delta_76_WT	1	0.999	2	51	51	51	7	7	8	11	9	9	65593300	71507400	105277000	278218000	1808230000	1436620000	1.67863	0.0233992	-4.34336	-3.69324	lcl|CP039850.1_prot_QCU60374.1_962	lcl|CP039850.1_prot_QCU60374.1_962 [locus_tag=FCU26_0978] [protein=putative ATP dependent DNA ligase] [protein_id=QCU60374.1] [location=1046944..1049223] [gbkey=CDS]	lcl|CP039850.1_prot_QCU60374.1_962 [locus_tag=FCU26_0978] [protein=putative ATP dependent DNA ligase] [protein_id=QCU60374.1] [location=1046944..1049223] [gbkey=CDS]		759			[locus_tag=FCU26_0978]		FCU26_0978	Rv0938
27.7831	28.0054	26.2544	28.5303	28.8533	28.7984			1	0.999	9	75	75	75	8	7	6	17	20	17	463354000	556209000	149707000	906466000	806696000	754253000	1.15988	0.0594403	-1.37969	-2.46655	lcl|CP039850.1_prot_QCU60376.1_964	lcl|CP039850.1_prot_QCU60376.1_964 [locus_tag=FCU26_0980] [protein=putative oxidoreductase] [protein_id=QCU60376.1] [location=complement(1051401..1052267)] [gbkey=CDS]	lcl|CP039850.1_prot_QCU60376.1_964 [locus_tag=FCU26_0980] [protein=putative oxidoreductase] [protein_id=QCU60376.1] [location=complement(1051401..1052267)] [gbkey=CDS]		288			[locus_tag=FCU26_0980]		FCU26_0980	Rv0940c
28.3314	28.4579	24.9892	28.4145	28.0479	28.7095			1	0.999	5	31	31	31	6	7	2	5	8	3	603847000	643350000	0	536260000	391338000	522157000	0.418328	0.407455	-1.13113	-0.982097	lcl|CP039850.1_prot_QCU60381.1_969	lcl|CP039850.1_prot_QCU60381.1_969 [locus_tag=FCU26_0985] [protein=Putative short-chain type dehydrogenase/reductase] [protein_id=QCU60381.1] [location=1055055..1055816] [gbkey=CDS]	lcl|CP039850.1_prot_QCU60381.1_969 [locus_tag=FCU26_0985] [protein=Putative short-chain type dehydrogenase/reductase] [protein_id=QCU60381.1] [location=1055055..1055816] [gbkey=CDS]		253			[locus_tag=FCU26_0985]		FCU26_0985	Rv0945
28.5793	28.3538	27.946	28.2057	28.4932	28.7774			1	0.999	14	122	122	122	16	25	12	23	21	25	690903000	521585000	454738000	464258000	402234000	514889000	0.330294	0.509876	-0.199065	-0.802144	lcl|CP039850.1_prot_QCU60382.1_970	lcl|CP039850.1_prot_QCU60382.1_970 [gene=pgi] [locus_tag=FCU26_0986] [protein=putative glucose-6-phosphate isomerase pgi] [protein_id=QCU60382.1] [location=complement(1055832..1057493)] [gbkey=CDS]	lcl|CP039850.1_prot_QCU60382.1_970 [gene=pgi] [locus_tag=FCU26_0986] [protein=putative glucose-6-phosphate isomerase pgi] [protein_id=QCU60382.1] [location=complement(1055832..1057493)] [gbkey=CDS]		553			[gene=pgi]		FCU26_0986	Rv0946c
25.0108	27.3044	27.086	26.3386	26.4577	27.7545			1	0.999	12	32	32	32	0	2	6	9	8	7	53905800	163078000	99599600	70482500	187367000	294078000	0.168135	0.733083	-0.383191	-0.445521	lcl|CP039850.1_prot_QCU60385.1_973	lcl|CP039850.1_prot_QCU60385.1_973 [gene=uvrD1] [locus_tag=FCU26_0989] [protein=putative ATP dependent dna helicase uvrD1] [protein_id=QCU60385.1] [location=1059068..1061383] [gbkey=CDS]	lcl|CP039850.1_prot_QCU60385.1_973 [gene=uvrD1] [locus_tag=FCU26_0989] [protein=putative ATP dependent dna helicase uvrD1] [protein_id=QCU60385.1] [location=1059068..1061383] [gbkey=CDS]		771			[gene=uvrD1]		FCU26_0989	Rv0949
30.1685	30.2743	29.6317	30.6841	30.9108	30.9218	+	Delta_76_WT	1	0.999	19	392	392	392	47	52	41	84	83	85	2324470000	1879310000	1817560000	2907990000	3890710000	1423430000	1.72378	0.0220723	-0.814062	-3.81313	lcl|CP039850.1_prot_QCU60387.1_975	lcl|CP039850.1_prot_QCU60387.1_975 [gene=sucC] [locus_tag=FCU26_0991] [protein=putative succinyl-CoA synthetase (beta chain) sucC] [protein_id=QCU60387.1] [location=1062772..1063935] [gbkey=CDS]	lcl|CP039850.1_prot_QCU60387.1_975 [gene=sucC] [locus_tag=FCU26_0991] [protein=putative succinyl-CoA synthetase (beta chain) sucC] [protein_id=QCU60387.1] [location=1062772..1063935] [gbkey=CDS]		387			[gene=sucC]		FCU26_0991	Rv0951
31.3766	31.2044	30.5708	31.2462	31.1811	31.9788			1	0.999	11	316	316	316	35	40	36	75	72	58	4138620000	4511330000	2222710000	8809450000	5716780000	10894800000	0.518347	0.303774	-0.418137	-1.18066	lcl|CP039850.1_prot_QCU60388.1_976	lcl|CP039850.1_prot_QCU60388.1_976 [gene=sucD] [locus_tag=FCU26_0992] [protein=putative succinyl-CoA synthetase (alpha chain) sucD] [protein_id=QCU60388.1] [location=1063948..1064859] [gbkey=CDS]	lcl|CP039850.1_prot_QCU60388.1_976 [gene=sucD] [locus_tag=FCU26_0992] [protein=putative succinyl-CoA synthetase (alpha chain) sucD] [protein_id=QCU60388.1] [location=1063948..1064859] [gbkey=CDS]		303			[gene=sucD]		FCU26_0992	Rv0952
26.3397	26.2087	24.8825	27.316	29.3397	28.8862	+	Delta_76_WT	1	0.999	3	16	16	16	3	4	0	5	1	3	229685000	136933000	0	301081000	412495000	473233000	1.60872	0.0251584	-2.70367	-3.51236	lcl|CP039850.1_prot_QCU60389.1_977	lcl|CP039850.1_prot_QCU60389.1_977 [locus_tag=FCU26_0993] [protein=putative oxidoreductase] [protein_id=QCU60389.1] [location=complement(1064922..1065770)] [gbkey=CDS]	lcl|CP039850.1_prot_QCU60389.1_977 [locus_tag=FCU26_0993] [protein=putative oxidoreductase] [protein_id=QCU60389.1] [location=complement(1064922..1065770)] [gbkey=CDS]		282			[locus_tag=FCU26_0993]		FCU26_0993	Rv0953c
26.6624	27.2488	24.9254	27.444	27.4114	27.1291			1	0.999	4	29	29	29	4	4	1	6	4	10	174262000	261808000	36400900	461199000	309946000	411644000	0.676281	0.19538	-1.04929	-1.48898	lcl|CP039850.1_prot_QCU60392.1_980	lcl|CP039850.1_prot_QCU60392.1_980 [gene=purN] [locus_tag=FCU26_0996] [protein=putative 5'-phosphoribosylglycinamide formyltransferase purN] [protein_id=QCU60392.1] [location=1068369..1069016] [gbkey=CDS]	lcl|CP039850.1_prot_QCU60392.1_980 [gene=purN] [locus_tag=FCU26_0996] [protein=putative 5'-phosphoribosylglycinamide formyltransferase purN] [protein_id=QCU60392.1] [location=1068369..1069016] [gbkey=CDS]		215			[gene=purN]		FCU26_0996	Rv0956
28.6978	28.461	27.8594	29.3836	29.1142	29.3173	+	Delta_76_WT	1	0.999	11	109	109	109	17	18	7	20	25	22	714519000	539837000	327686000	1072670000	879924000	960283000	1.62479	0.0249322	-0.932295	-3.55344	lcl|CP039850.1_prot_QCU60393.1_981	lcl|CP039850.1_prot_QCU60393.1_981 [gene=purH] [locus_tag=FCU26_0997] [protein=putative bifunctional purine biosynthesis protein purH] [protein_id=QCU60393.1] [location=1069013..1070584] [gbkey=CDS]	lcl|CP039850.1_prot_QCU60393.1_981 [gene=purH] [locus_tag=FCU26_0997] [protein=putative bifunctional purine biosynthesis protein purH] [protein_id=QCU60393.1] [location=1069013..1070584] [gbkey=CDS]		523			[gene=purH]		FCU26_0997	Rv0957
28.2963	28.3053	27.8736	29.3302	29.3033	29.0433	+	Delta_76_WT	1	0.999	13	145	145	145	24	26	7	26	33	29	552389000	593137000	386556000	1607350000	869853000	1016220000	2.48989	0.0120473	-1.06719	-6.30406	lcl|CP039850.1_prot_QCU60394.1_982	lcl|CP039850.1_prot_QCU60394.1_982 [locus_tag=FCU26_0998] [protein=putative magnesium chelatase] [protein_id=QCU60394.1] [location=1070691..1072070] [gbkey=CDS]	lcl|CP039850.1_prot_QCU60394.1_982 [locus_tag=FCU26_0998] [protein=putative magnesium chelatase] [protein_id=QCU60394.1] [location=1070691..1072070] [gbkey=CDS]		459			[locus_tag=FCU26_0998]		FCU26_0998	Rv0958
25.974	26.6434	26.1613	26.0334	26.4683	25.9926			1	0.999	4	14	14	14	3	4	7	0	0	0	103591000	186586000	116002000	36834700	0	0	0.139869	0.778287	0.0948175	0.377969	lcl|CP039850.1_prot_QCU60403.1_991	lcl|CP039850.1_prot_QCU60403.1_991 [locus_tag=FCU26_1007] [protein=hypothetical protein] [protein_id=QCU60403.1] [location=complement(1078041..1078643)] [gbkey=CDS]	lcl|CP039850.1_prot_QCU60403.1_991 [locus_tag=FCU26_1007] [protein=hypothetical protein] [protein_id=QCU60403.1] [location=complement(1078041..1078643)] [gbkey=CDS]		200			[locus_tag=FCU26_1007]		FCU26_1007	Rv0966c
27.4627	27.5162	27.188	27.3432	27.06	26.4776			1	0.999	5	32	32	32	7	6	7	3	5	4	417107000	481506000	231368000	250940000	289700000	138303000	0.714148	0.178284	0.428709	1.56282	lcl|CP039850.1_prot_QCU60404.1_992	lcl|CP039850.1_prot_QCU60404.1_992 [locus_tag=FCU26_1008] [protein=hypothetical protein] [protein_id=QCU60404.1] [location=1078782..1079141] [gbkey=CDS]	lcl|CP039850.1_prot_QCU60404.1_992 [locus_tag=FCU26_1008] [protein=hypothetical protein] [protein_id=QCU60404.1] [location=1078782..1079141] [gbkey=CDS]		119			[locus_tag=FCU26_1008]		FCU26_1008	Rv0967
28.5552	28.344	24.4561	27.5395	28.1751	28.2894			1	0.999	3	27	27	27	8	5	5	3	2	4	696285000	575439000	254293000	349108000	526533000	534505000	0.259952	0.603491	-0.88289	-0.652631	lcl|CP039850.1_prot_QCU60405.1_993	lcl|CP039850.1_prot_QCU60405.1_993 [locus_tag=FCU26_1009] [protein=hypothetical protein] [protein_id=QCU60405.1] [location=1079198..1079494] [gbkey=CDS]	lcl|CP039850.1_prot_QCU60405.1_993 [locus_tag=FCU26_1009] [protein=hypothetical protein] [protein_id=QCU60405.1] [location=1079198..1079494] [gbkey=CDS]		98			[locus_tag=FCU26_1009]		FCU26_1009	Rv0968
27.6816	27.826	28.1279	28.0262	27.617	27.801			1	0.999	14	103	103	103	16	20	17	11	18	21	224073000	247680000	199158000	276446000	191155000	199749000	0.132688	0.787693	0.0637614	0.360453	lcl|CP039850.1_prot_QCU60406.1_994	lcl|CP039850.1_prot_QCU60406.1_994 [gene=ctpV] [locus_tag=FCU26_1010] [protein=putative metal cation transporter P-type atpase ctpV] [protein_id=QCU60406.1] [location=1079550..1081862] [gbkey=CDS]	lcl|CP039850.1_prot_QCU60406.1_994 [gene=ctpV] [locus_tag=FCU26_1010] [protein=putative metal cation transporter P-type atpase ctpV] [protein_id=QCU60406.1] [location=1079550..1081862] [gbkey=CDS]		770			[gene=ctpV]		FCU26_1010	Rv0969
24.4787	24.7616	25.2735	25.6723	25.0006	25.5745			1	0.999	3	10	10	10	1	1	1	1	2	4	24103100	56327500	40563900	51867500	28855800	58126600	0.858083	0.119435	-0.577826	-1.84589	lcl|CP039850.1_prot_QCU60412.1_1000	lcl|CP039850.1_prot_QCU60412.1_1000 [gene=fadE13] [locus_tag=FCU26_1016] [protein=putative acyl-coa dehydrogenase fadE13] [protein_id=QCU60412.1] [location=complement(1088155..1089303)] [gbkey=CDS]	lcl|CP039850.1_prot_QCU60412.1_1000 [gene=fadE13] [locus_tag=FCU26_1016] [protein=putative acyl-coa dehydrogenase fadE13] [protein_id=QCU60412.1] [location=complement(1088155..1089303)] [gbkey=CDS]		382			[gene=fadE13]		FCU26_1016	Rv0975c
31.5745	32.1553	28.7779	30.4613	31.6627	30.5567			1	0.999	2	93	93	93	16	17	15	15	13	17	3957360000	6941070000	559607000	1984460000	4757770000	2839980000	0.0172243	0.968985	-0.0576636	-0.0518747	lcl|CP039850.1_prot_QCU60417.1_1005	lcl|CP039850.1_prot_QCU60417.1_1005 [gene=rpmF] [locus_tag=FCU26_1021] [protein=putative 50S ribosomal protein L32 rpmF] [protein_id=QCU60417.1] [location=1095706..1095879] [gbkey=CDS]	lcl|CP039850.1_prot_QCU60417.1_1005 [gene=rpmF] [locus_tag=FCU26_1021] [protein=putative 50S ribosomal protein L32 rpmF] [protein_id=QCU60417.1] [location=1095706..1095879] [gbkey=CDS]		57			[gene=rpmF]		FCU26_1021	Rv0979A
28.3499	28.9256	28.2668	28.9281	28.9883	28.8813			1	0.999	7	104	104	104	12	21	17	16	19	19	911823000	1179040000	568599000	930116000	924385000	1005500000	0.934249	0.100629	-0.418514	-1.99827	lcl|CP039850.1_prot_QCU60419.1_1007	lcl|CP039850.1_prot_QCU60419.1_1007 [gene=mprA] [locus_tag=FCU26_1023] [protein=Mycobacterial persistence regulator mrpA] [protein_id=QCU60419.1] [location=1097636..1098328] [gbkey=CDS]	lcl|CP039850.1_prot_QCU60419.1_1007 [gene=mprA] [locus_tag=FCU26_1023] [protein=Mycobacterial persistence regulator mrpA] [protein_id=QCU60419.1] [location=1097636..1098328] [gbkey=CDS]		230			[gene=mprA]		FCU26_1023	Rv0981
26.8931	23.4971	24.8297	27.2164	28.394	27.3917			1	0.999	5	23	23	23	3	2	2	5	5	6	180211000	4888740	45464300	223658000	156478000	275890000	1.15761	0.0596262	-2.59404	-2.46169	lcl|CP039850.1_prot_QCU60420.1_1008	lcl|CP039850.1_prot_QCU60420.1_1008 [gene=mprB] [locus_tag=FCU26_1024] [protein=putative two component sensor kinase mprB] [protein_id=QCU60420.1] [location=1098328..1099842] [gbkey=CDS]	lcl|CP039850.1_prot_QCU60420.1_1008 [gene=mprB] [locus_tag=FCU26_1024] [protein=putative two component sensor kinase mprB] [protein_id=QCU60420.1] [location=1098328..1099842] [gbkey=CDS]		504			[gene=mprB]		FCU26_1024	Rv0982
27.9584	28.1392	26.9587	28.0643	28.262	28.4857			1	0.999	13	83	83	83	12	15	9	14	18	15	646533000	870309000	229756000	588558000	629634000	707970000	0.688709	0.189728	-0.585247	-1.5132	lcl|CP039850.1_prot_QCU60421.1_1009	lcl|CP039850.1_prot_QCU60421.1_1009 [locus_tag=FCU26_1025] [protein=putative serine protease] [protein_id=QCU60421.1] [location=1099886..1101280] [gbkey=CDS]	lcl|CP039850.1_prot_QCU60421.1_1009 [locus_tag=FCU26_1025] [protein=putative serine protease] [protein_id=QCU60421.1] [location=1099886..1101280] [gbkey=CDS]		464			[locus_tag=FCU26_1025]		FCU26_1025	Rv0983
29.4419	28.9456	28.577	28.8597	29.6093	29.7833			1	0.999	6	114	114	114	18	21	13	14	23	25	1789100000	1040220000	673158000	935101000	1619330000	1712610000	0.49513	0.323569	-0.429275	-1.13495	lcl|CP039850.1_prot_QCU60422.1_1010	lcl|CP039850.1_prot_QCU60422.1_1010 [gene=moaB2] [locus_tag=FCU26_1026] [protein=putative pterin-4-alpha-carbinolamine dehydratase moaB2] [protein_id=QCU60422.1] [location=1101280..1101825] [gbkey=CDS]	lcl|CP039850.1_prot_QCU60422.1_1010 [gene=moaB2] [locus_tag=FCU26_1026] [protein=putative pterin-4-alpha-carbinolamine dehydratase moaB2] [protein_id=QCU60422.1] [location=1101280..1101825] [gbkey=CDS]		181			[gene=moaB2]		FCU26_1026	Rv0984
27.7336	28.2453	25.9322	27.9872	27.3411	28.2302			1	0.999	6	46	46	46	5	9	3	9	10	10	397951000	577805000	0	425000000	309931000	531500000	0.297039	0.555453	-0.549147	-0.732239	lcl|CP039850.1_prot_QCU60423.1_1011	lcl|CP039850.1_prot_QCU60423.1_1011 [gene=mscL] [locus_tag=FCU26_1027] [protein=putative large-conductance ion mechanosensitive channel mscL] [protein_id=QCU60423.1] [location=complement(1101845..1102300)] [gbkey=CDS]	lcl|CP039850.1_prot_QCU60423.1_1011 [gene=mscL] [locus_tag=FCU26_1027] [protein=putative large-conductance ion mechanosensitive channel mscL] [protein_id=QCU60423.1] [location=complement(1101845..1102300)] [gbkey=CDS]		151			[gene=mscL]		FCU26_1027	Rv0985c
28.0136	28.2685	27.4735	27.1949	27.5236	27.079			1	0.999	7	33	33	33	11	8	5	3	4	2	642606000	631599000	136123000	207934000	350291000	132425000	1.1388	0.0624329	0.652686	2.42152	lcl|CP039850.1_prot_QCU60424.1_1012	lcl|CP039850.1_prot_QCU60424.1_1012 [locus_tag=FCU26_1028] [protein=ABC transporter] [protein_id=QCU60424.1] [location=1102623..1103369] [gbkey=CDS]	lcl|CP039850.1_prot_QCU60424.1_1012 [locus_tag=FCU26_1028] [protein=ABC transporter] [protein_id=QCU60424.1] [location=1102623..1103369] [gbkey=CDS]		248			[locus_tag=FCU26_1028]		FCU26_1028	Rv0986
25.21	26.2129	26.0539	26.9999	29.478	29.2577	+	Delta_76_WT	1	0.999	6	26	26	26	3	6	2	6	3	6	43324200	117813000	59770100	251917000	1161500000	612899000	1.4975	0.0311917	-2.75296	-3.23563	lcl|CP039850.1_prot_QCU60427.1_1015	lcl|CP039850.1_prot_QCU60427.1_1015 [gene=grcC2] [locus_tag=FCU26_1031] [protein=putative polyprenyl-diphosphate synthase grcC2] [protein_id=QCU60427.1] [location=complement(1107225..1108202)] [gbkey=CDS]	lcl|CP039850.1_prot_QCU60427.1_1015 [gene=grcC2] [locus_tag=FCU26_1031] [protein=putative polyprenyl-diphosphate synthase grcC2] [protein_id=QCU60427.1] [location=complement(1107225..1108202)] [gbkey=CDS]		325			[gene=grcC2]		FCU26_1031	Rv0989c
28.3754	28.1172	24.6494	27.5705	28.0049	27.7033			1	0.999	2	31	31	31	8	6	2	5	5	5	387606000	320743000	39365900	301305000	332511000	377926000	0.231222	0.639388	-0.71224	-0.589539	lcl|CP039850.1_prot_QCU60429.1_1017	lcl|CP039850.1_prot_QCU60429.1_1017 [locus_tag=FCU26_1033] [protein=Conserved hypothetical serine rich protein] [protein_id=QCU60429.1] [location=complement(1108992..1109324)] [gbkey=CDS]	lcl|CP039850.1_prot_QCU60429.1_1017 [locus_tag=FCU26_1033] [protein=Conserved hypothetical serine rich protein] [protein_id=QCU60429.1] [location=complement(1108992..1109324)] [gbkey=CDS]		110			[locus_tag=FCU26_1033]		FCU26_1033	Rv0991c
27.6577	27.7472	27.4431	28.1849	27.9959	28.5654	+	Delta_76_WT	1	0.999	4	30	30	30	4	5	4	5	5	7	318291000	293039000	283588000	470072000	471713000	725965000	1.53447	0.0278165	-0.632702	-3.32617	lcl|CP039850.1_prot_QCU60431.1_1019	lcl|CP039850.1_prot_QCU60431.1_1019 [gene=galU] [locus_tag=FCU26_1035] [protein=putative UTP--glucose-1-phosphate uridylyltransferase galU] [protein_id=QCU60431.1] [location=1110092..1111012] [gbkey=CDS]	lcl|CP039850.1_prot_QCU60431.1_1019 [gene=galU] [locus_tag=FCU26_1035] [protein=putative UTP--glucose-1-phosphate uridylyltransferase galU] [protein_id=QCU60431.1] [location=1110092..1111012] [gbkey=CDS]		306			[gene=galU]		FCU26_1035	Rv0993
27.9885	27.8563	28.1514	28.5542	28.1734	28.4669	+	Delta_76_WT	1	0.999	15	110	110	110	14	15	7	29	22	23	362035000	362009000	400141000	433197000	328121000	367659000	1.30541	0.0428712	-0.399405	-2.78631	lcl|CP039850.1_prot_QCU60432.1_1020	lcl|CP039850.1_prot_QCU60432.1_1020 [gene=moeA1] [locus_tag=FCU26_1036] [protein=putative molybdopterin biosynthesis protein moeA1] [protein_id=QCU60432.1] [location=1111089..1112369] [gbkey=CDS]	lcl|CP039850.1_prot_QCU60432.1_1020 [gene=moeA1] [locus_tag=FCU26_1036] [protein=putative molybdopterin biosynthesis protein moeA1] [protein_id=QCU60432.1] [location=1111089..1112369] [gbkey=CDS]		426			[gene=moeA1]		FCU26_1036	Rv0994
24.2847	24.301	24.8273	26.3414	25.6577	26.0716	+	Delta_76_WT	1	0.999	2	14	14	14	2	2	1	3	3	3	92075300	134218000	85622300	143137000	98324900	118619000	2.36122	0.0144928	-1.55259	-5.81521	lcl|CP039850.1_prot_QCU60433.1_1021	lcl|CP039850.1_prot_QCU60433.1_1021 [gene=rimJ] [locus_tag=FCU26_1037] [protein=putative ribosomal-protein-alanine acetyltransferase rimJ] [protein_id=QCU60433.1] [location=1112432..1113043] [gbkey=CDS]	lcl|CP039850.1_prot_QCU60433.1_1021 [gene=rimJ] [locus_tag=FCU26_1037] [protein=putative ribosomal-protein-alanine acetyltransferase rimJ] [protein_id=QCU60433.1] [location=1112432..1113043] [gbkey=CDS]		203			[gene=rimJ]		FCU26_1037	Rv0995
29.9042	30.2967	29.8843	25.8925	26.014	26.7459	+	Delta_76_WT	1	0.999	2	21	21	21	5	6	8	0	0	2	1109830000	2067700000	1136800000	0	148241000	201153000	3.66407	0.00563636	3.81095	12.7693	lcl|CP039850.1_prot_QCU60436.1_1024	lcl|CP039850.1_prot_QCU60436.1_1024 [locus_tag=FCU26_1041] [protein=Hypothetical protein] [protein_id=QCU60436.1] [location=1114681..1114932] [gbkey=CDS]	lcl|CP039850.1_prot_QCU60436.1_1024 [locus_tag=FCU26_1041] [protein=Hypothetical protein] [protein_id=QCU60436.1] [location=1114681..1114932] [gbkey=CDS]		83			[locus_tag=FCU26_1041]		FCU26_1041	Rv0997a
24.4326	25.2579	24.3715	25.3894	27.9995	28.631			1	0.999	9	31	31	31	4	10	3	2	5	7	73848200	92934100	11256200	29929300	164840000	266950000	1.20734	0.0542768	-2.65268	-2.5691	lcl|CP039850.1_prot_QCU60438.1_1026	lcl|CP039850.1_prot_QCU60438.1_1026 [locus_tag=FCU26_1043] [protein=hypothetical protein] [protein_id=QCU60438.1] [location=1115568..1116569] [gbkey=CDS]	lcl|CP039850.1_prot_QCU60438.1_1026 [locus_tag=FCU26_1043] [protein=hypothetical protein] [protein_id=QCU60438.1] [location=1115568..1116569] [gbkey=CDS]		333			[locus_tag=FCU26_1043]		FCU26_1043	Rv0998
27.1818	26.7858	28.521	27.1754	29.8559	29.0109			1	0.999	11	63	63	63	11	14	6	11	11	10	148913000	169754000	0	231581000	1192260000	917458000	0.552396	0.276802	-1.18451	-1.24742	lcl|CP039850.1_prot_QCU60441.1_1029	lcl|CP039850.1_prot_QCU60441.1_1029 [gene=arcA] [locus_tag=FCU26_1046] [protein=putative arginine deiminase arcA] [protein_id=QCU60441.1] [location=1118005..1119213] [gbkey=CDS]	lcl|CP039850.1_prot_QCU60441.1_1029 [gene=arcA] [locus_tag=FCU26_1046] [protein=putative arginine deiminase arcA] [protein_id=QCU60441.1] [location=1118005..1119213] [gbkey=CDS]		402			[gene=arcA]		FCU26_1046	Rv1001
28.3486	28.0743	24.2214	28.1498	28.2889	28.364			1	0.999	3	23	23	23	1	4	2	6	7	3	306406000	485374000	83057800	987505000	651428000	300573000	0.446841	0.373831	-1.38613	-1.03919	lcl|CP039850.1_prot_QCU60443.1_1031	lcl|CP039850.1_prot_QCU60443.1_1031 [locus_tag=FCU26_1048] [protein=hypothetical protein] [protein_id=QCU60443.1] [location=1120842..1121699] [gbkey=CDS]	lcl|CP039850.1_prot_QCU60443.1_1031 [locus_tag=FCU26_1048] [protein=hypothetical protein] [protein_id=QCU60443.1] [location=1120842..1121699] [gbkey=CDS]		285			[locus_tag=FCU26_1048]		FCU26_1048	Rv1003
27.6292	27.739	28.1103	28.6355	28.501	28.4433	+	Delta_76_WT	1	0.999	13	117	117	117	11	16	7	28	25	30	499547000	400433000	16422700	786063000	727603000	1081310000	1.95964	0.0175787	-0.700424	-4.48189	lcl|CP039850.1_prot_QCU60446.1_1034	lcl|CP039850.1_prot_QCU60446.1_1034 [locus_tag=FCU26_1051] [protein=Hypothetical protein] [protein_id=QCU60446.1] [location=1124534..1126237] [gbkey=CDS]	lcl|CP039850.1_prot_QCU60446.1_1034 [locus_tag=FCU26_1051] [protein=Hypothetical protein] [protein_id=QCU60446.1] [location=1124534..1126237] [gbkey=CDS]		567			[locus_tag=FCU26_1051]		FCU26_1051	Rv1006
27.8962	28.0551	28.3601	28.0753	28.2472	28.1555			1	0.999	14	84	84	84	19	13	9	20	12	11	442632000	271058000	239379000	303908000	686593000	732134000	0.142065	0.773798	-0.0555331	-0.383297	lcl|CP039850.1_prot_QCU60447.1_1035	lcl|CP039850.1_prot_QCU60447.1_1035 [gene=metS] [locus_tag=FCU26_1052] [protein=putative methionyl-trna synthetase metS] [protein_id=QCU60447.1] [location=complement(1126264..1127823)] [gbkey=CDS]	lcl|CP039850.1_prot_QCU60447.1_1035 [gene=metS] [locus_tag=FCU26_1052] [protein=putative methionyl-trna synthetase metS] [protein_id=QCU60447.1] [location=complement(1126264..1127823)] [gbkey=CDS]		519			[gene=metS]		FCU26_1052	Rv1007c
24.4419	24.4552	24.8507	25.984	27.1772	29.2864	+	Delta_76_WT	1	0.999	4	14	14	14	1	1	2	1	5	4	100382000	90750000	59886200	125757000	132711000	134945000	1.38787	0.0372021	-2.89996	-2.97507	lcl|CP039850.1_prot_QCU60448.1_1036	lcl|CP039850.1_prot_QCU60448.1_1036 [gene=tatD] [locus_tag=FCU26_1053] [protein=putative deoxyribonuclease TatD (YjjV protein)] [protein_id=QCU60448.1] [location=1127909..1128703] [gbkey=CDS]	lcl|CP039850.1_prot_QCU60448.1_1036 [gene=tatD] [locus_tag=FCU26_1053] [protein=putative deoxyribonuclease TatD (YjjV protein)] [protein_id=QCU60448.1] [location=1127909..1128703] [gbkey=CDS]		264			[gene=tatD]		FCU26_1053	Rv1008
26.7059	28.5636	26.2176	30.2638	31.7348	32.039	+	Delta_76_WT	1	0.999	12	131	131	131	8	18	6	32	41	26	36670100	93464200	5389400	481591000	5702740000	3149810000	2.01337	0.0169364	-4.18352	-4.64511	lcl|CP039850.1_prot_QCU60450.1_1038	lcl|CP039850.1_prot_QCU60450.1_1038 [gene=ksgA] [locus_tag=FCU26_1055] [protein=putative dimethyladenosine transferase ksgA] [protein_id=QCU60450.1] [location=1129972..1130925] [gbkey=CDS]	lcl|CP039850.1_prot_QCU60450.1_1038 [gene=ksgA] [locus_tag=FCU26_1055] [protein=putative dimethyladenosine transferase ksgA] [protein_id=QCU60450.1] [location=1129972..1130925] [gbkey=CDS]		317			[gene=ksgA]		FCU26_1055	Rv1010
27.4852	27.7643	27.4989	27.803	28.0797	28.089	+	Delta_76_WT	1	0.999	13	69	69	69	10	9	5	16	14	15	171273000	219289000	165539000	218042000	383503000	309850000	1.4505	0.0332152	-0.407799	-3.12252	lcl|CP039850.1_prot_QCU60453.1_1041	lcl|CP039850.1_prot_QCU60453.1_1041 [gene=pks16] [locus_tag=FCU26_1058] [protein=Putative polyketide synthase pks16] [protein_id=QCU60453.1] [location=1132446..1134080] [gbkey=CDS]	lcl|CP039850.1_prot_QCU60453.1_1041 [gene=pks16] [locus_tag=FCU26_1058] [protein=Putative polyketide synthase pks16] [protein_id=QCU60453.1] [location=1132446..1134080] [gbkey=CDS]		544			[gene=pks16]		FCU26_1058	Rv1013
30.5902	30.1331	29.6689	30.8533	31.2844	30.6735			1	0.999	4	89	89	89	16	11	11	15	18	18	2679110000	2351460000	1223940000	3387150000	5371480000	4119250000	1.17793	0.0579518	-0.806346	-2.50536	lcl|CP039850.1_prot_QCU60455.1_1043	lcl|CP039850.1_prot_QCU60455.1_1043 [gene=rplY] [locus_tag=FCU26_1060] [protein=putative 50S Ribosomal protein L25 rplY] [protein_id=QCU60455.1] [location=complement(1134742..1135389)] [gbkey=CDS]	lcl|CP039850.1_prot_QCU60455.1_1043 [gene=rplY] [locus_tag=FCU26_1060] [protein=putative 50S Ribosomal protein L25 rplY] [protein_id=QCU60455.1] [location=complement(1134742..1135389)] [gbkey=CDS]		215			[gene=rplY]		FCU26_1060	Rv1015c
30.2897	30.0152	30.0036	29.554	29.3421	29.316	+	Delta_76_WT	1	0.999	14	192	192	192	30	37	39	26	37	23	1585630000	1665340000	1516730000	915314000	2159560000	1724540000	2.3623	0.0145631	0.698769	5.81916	lcl|CP039850.1_prot_QCU60457.1_1045	lcl|CP039850.1_prot_QCU60457.1_1045 [gene=prsA] [locus_tag=FCU26_1062] [protein=putative ribose-phosphate pyrophosphokinase prsA] [protein_id=QCU60457.1] [location=complement(1136317..1137297)] [gbkey=CDS]	lcl|CP039850.1_prot_QCU60457.1_1045 [gene=prsA] [locus_tag=FCU26_1062] [protein=putative ribose-phosphate pyrophosphokinase prsA] [protein_id=QCU60457.1] [location=complement(1136317..1137297)] [gbkey=CDS]		326			[gene=prsA]		FCU26_1062	Rv1017c
27.4292	27.6412	25.619	27.5639	27.597	27.6284			1	0.999	7	36	36	36	6	8	2	7	8	5	391284000	517735000	172170000	453832000	430333000	471445000	0.472582	0.347338	-0.699946	-1.09036	lcl|CP039850.1_prot_QCU60458.1_1046	lcl|CP039850.1_prot_QCU60458.1_1046 [gene=glmU] [locus_tag=FCU26_1063] [protein=putative UDP-N-acetylglucosamine pyrophosphorylase glmU] [protein_id=QCU60458.1] [location=complement(1137389..1138876)] [gbkey=CDS]	lcl|CP039850.1_prot_QCU60458.1_1046 [gene=glmU] [locus_tag=FCU26_1063] [protein=putative UDP-N-acetylglucosamine pyrophosphorylase glmU] [protein_id=QCU60458.1] [location=complement(1137389..1138876)] [gbkey=CDS]		495			[gene=glmU]		FCU26_1063	Rv1018c
26.2813	25.5907	26.8344	27.4337	28.2524	27.9664	+	Delta_76_WT	1	0.999	14	50	50	50	6	3	3	12	8	18	181170000	120943000	53541700	296428000	334107000	469234000	1.72366	0.0220281	-1.6487	-3.81281	lcl|CP039850.1_prot_QCU60460.1_1048	lcl|CP039850.1_prot_QCU60460.1_1048 [gene=mfd] [locus_tag=FCU26_1066] [protein=putative transcription-repair coupling factor mfd] [protein_id=QCU60460.1] [location=1139783..1143487] [gbkey=CDS]	lcl|CP039850.1_prot_QCU60460.1_1048 [gene=mfd] [locus_tag=FCU26_1066] [protein=putative transcription-repair coupling factor mfd] [protein_id=QCU60460.1] [location=1139783..1143487] [gbkey=CDS]		1234			[gene=mfd]		FCU26_1066	Rv1020
27.4211	27.4889	26.2849	28.3066	28.6297	28.6438	+	Delta_76_WT	1	0.999	11	71	71	71	5	10	3	20	17	16	323946000	386308000	147477000	569045000	640238000	618244000	1.64377	0.0240358	-1.46173	-3.60234	lcl|CP039850.1_prot_QCU60461.1_1049	lcl|CP039850.1_prot_QCU60461.1_1049 [locus_tag=FCU26_1067] [protein=hypothetical protein] [protein_id=QCU60461.1] [location=1143487..1144464] [gbkey=CDS]	lcl|CP039850.1_prot_QCU60461.1_1049 [locus_tag=FCU26_1067] [protein=hypothetical protein] [protein_id=QCU60461.1] [location=1143487..1144464] [gbkey=CDS]		325			[locus_tag=FCU26_1067]		FCU26_1067	Rv1021
30.3275	30.6874	30.3756	30.9129	30.8847	31.3578	+	Delta_76_WT	1	0.999	20	274	274	274	41	39	34	54	49	57	1868200000	1511040000	882324000	1785820000	2133420000	4835140000	1.43779	0.0334635	-0.588343	-3.0923	lcl|CP039850.1_prot_QCU60463.1_1051	lcl|CP039850.1_prot_QCU60463.1_1051 [gene=eno] [locus_tag=FCU26_1069] [protein=putative enolase eno] [protein_id=QCU60463.1] [location=1145380..1146669] [gbkey=CDS]	lcl|CP039850.1_prot_QCU60463.1_1051 [gene=eno] [locus_tag=FCU26_1069] [protein=putative enolase eno] [protein_id=QCU60463.1] [location=1145380..1146669] [gbkey=CDS]		429			[gene=eno]		FCU26_1069	Rv1023
24.8333	25.6221	25.3277	25.4396	31.1673	30.9572			1	0.999	4	17	17	17	1	2	0	3	5	6	6457180	33989000	0	54863300	2890930000	3166150000	0.973912	0.0911911	-3.92699	-2.0786	lcl|CP039850.1_prot_QCU60465.1_1053	lcl|CP039850.1_prot_QCU60465.1_1053 [locus_tag=FCU26_1071] [protein=hypothetical protein] [protein_id=QCU60465.1] [location=1147377..1147844] [gbkey=CDS]	lcl|CP039850.1_prot_QCU60465.1_1053 [locus_tag=FCU26_1071] [protein=hypothetical protein] [protein_id=QCU60465.1] [location=1147377..1147844] [gbkey=CDS]		155			[locus_tag=FCU26_1071]		FCU26_1071	Rv1025
26.9309	27.1621	27.7189	27.2313	26.9655	27.6296			1	0.999	5	33	33	33	4	3	5	7	8	6	140550000	365322000	256756000	383894000	369801000	515615000	0.00521578	0.990171	-0.00482623	-0.0159181	lcl|CP039850.1_prot_QCU60466.1_1054	lcl|CP039850.1_prot_QCU60466.1_1054 [locus_tag=FCU26_1072] [protein=hypothetical protein] [protein_id=QCU60466.1] [location=1147835..1148794] [gbkey=CDS]	lcl|CP039850.1_prot_QCU60466.1_1054 [locus_tag=FCU26_1072] [protein=hypothetical protein] [protein_id=QCU60466.1] [location=1147835..1148794] [gbkey=CDS]		319			[locus_tag=FCU26_1072]		FCU26_1072	Rv1026
20.7593	24.2208	25.7564	24.4739	26.9037	27.1833			1	0.999	5	16	16	17	0	0	0	4	7	6	1981430	0	0	84510600	261056000	143655000	0.694878	0.187067	-2.60812	-1.52523	lcl|CP039850.1_prot_QCU60468.1_1056	lcl|CP039850.1_prot_QCU60468.1_1056 [gene=kdpD] [locus_tag=FCU26_1074] [protein=putative sensor protein kdpD] [protein_id=QCU60468.1] [location=complement(1149920..1152502)] [gbkey=CDS]	lcl|CP039850.1_prot_QCU60468.1_1056 [gene=kdpD] [locus_tag=FCU26_1074] [protein=putative sensor protein kdpD] [protein_id=QCU60468.1] [location=complement(1149920..1152502)] [gbkey=CDS]		860			[gene=kdpD]		FCU26_1074	Rv1028c
23.5858	26.0845	25.8864	27.1227	27.5816	27.6488	+	Delta_76_WT	1	0.999	3	11	11	11	1	2	0	3	3	2	40431700	103378000	0	216948000	307464000	303908000	1.29678	0.0448759	-2.2655	-2.76688	lcl|CP039850.1_prot_QCU60472.1_1060	lcl|CP039850.1_prot_QCU60472.1_1060 [gene=kdpC] [locus_tag=FCU26_1078] [protein=putative Potassium-transporting ATPase C chain kdpC] [protein_id=QCU60472.1] [location=1156669..1157238] [gbkey=CDS]	lcl|CP039850.1_prot_QCU60472.1_1060 [gene=kdpC] [locus_tag=FCU26_1078] [protein=putative Potassium-transporting ATPase C chain kdpC] [protein_id=QCU60472.1] [location=1156669..1157238] [gbkey=CDS]		189			[gene=kdpC]		FCU26_1078	Rv1031
25.9174	27.0306	25.358	25.0984	28.3144	26.783			1	0.999	5	27	27	27	9	8	3	2	2	3	99090600	204488000	81478800	14730200	127832000	166676000	0.235708	0.635542	-0.629943	-0.599481	lcl|CP039850.1_prot_QCU60474.1_1062	lcl|CP039850.1_prot_QCU60474.1_1062 [gene=trcR] [locus_tag=FCU26_1080] [protein=Two component transcriptional regulator trcR] [protein_id=QCU60474.1] [location=complement(1158779..1159552)] [gbkey=CDS]	lcl|CP039850.1_prot_QCU60474.1_1062 [gene=trcR] [locus_tag=FCU26_1080] [protein=Two component transcriptional regulator trcR] [protein_id=QCU60474.1] [location=complement(1158779..1159552)] [gbkey=CDS]		257			[gene=trcR]		FCU26_1080	Rv1033c
28.653	28.7656	27.4191	27.0188	27.6613	27.7167			1	0.999	6	92	0	92	22	26	19	7	7	11	801169000	885108000	240102000	172938000	381073000	380954000	0.771078	0.15393	0.813629	1.6742	lcl|CP039850.1_prot_QCU60479.1_1067	lcl|CP039850.1_prot_QCU60479.1_1067 [gene=esxJ] [locus_tag=FCU26_1085] [protein=Putative ESAT-6 like protein 2] [protein_id=QCU60479.1] [location=complement(1161671..1161967)] [gbkey=CDS]	lcl|CP039850.1_prot_QCU60479.1_1067 [gene=esxJ] [locus_tag=FCU26_1085] [protein=Putative ESAT-6 like protein 2] [protein_id=QCU60479.1] [location=complement(1161671..1161967)] [gbkey=CDS]		98			[gene=esxJ]		FCU26_1085	Rv3620c
27.7917	27.2892	27.4938	25.4241	26.611	26.7302	+	Delta_76_WT	1	0.999	5	19	19	19	6	6	6	0	0	1	294380000	270194000	111750000	0	100964000	0	1.34438	0.0401013	1.26983	2.87479	lcl|CP039850.1_prot_QCU60490.1_1079	lcl|CP039850.1_prot_QCU60490.1_1079 [locus_tag=FCU26_1097] [protein=putative oxidoreductase] [protein_id=QCU60490.1] [location=1173698..1174603] [gbkey=CDS]	lcl|CP039850.1_prot_QCU60490.1_1079 [locus_tag=FCU26_1097] [protein=putative oxidoreductase] [protein_id=QCU60490.1] [location=1173698..1174603] [gbkey=CDS]		301			[locus_tag=FCU26_1097]		FCU26_1097	Rv1050
27.078	27.1912	27.4038	28.9992	29.1073	29.5354	+	Delta_76_WT	1	0.999	8	75	75	75	7	11	2	19	16	20	268832000	323956000	130591000	672080000	1235530000	1044920000	3.33193	0.0100541	-1.98964	-10.4969	lcl|CP039850.1_prot_QCU60496.1_1085	lcl|CP039850.1_prot_QCU60496.1_1085 [locus_tag=FCU26_1104] [protein=hypothetical protein] [protein_id=QCU60496.1] [location=1178445..1179209] [gbkey=CDS]	lcl|CP039850.1_prot_QCU60496.1_1085 [locus_tag=FCU26_1104] [protein=hypothetical protein] [protein_id=QCU60496.1] [location=1178445..1179209] [gbkey=CDS]		254			[locus_tag=FCU26_1104]		FCU26_1104	Rv1056
26.0987	27.0269	28.1104	27.4321	27.9391	27.73			1	0.999	11	46	46	46	6	7	5	10	9	9	26817500	212233000	86501900	136383000	376355000	225406000	0.445707	0.37506	-0.621792	-1.03693	lcl|CP039850.1_prot_QCU60498.1_1087	lcl|CP039850.1_prot_QCU60498.1_1087 [gene=fadD14] [locus_tag=FCU26_1106] [protein=putative medium chain fatty-acid-CoA ligase fadD14] [protein_id=QCU60498.1] [location=1181501..1183132] [gbkey=CDS]	lcl|CP039850.1_prot_QCU60498.1_1087 [gene=fadD14] [locus_tag=FCU26_1106] [protein=putative medium chain fatty-acid-CoA ligase fadD14] [protein_id=QCU60498.1] [location=1181501..1183132] [gbkey=CDS]		543			[gene=fadD14]		FCU26_1106	Rv1058
28.3435	27.4672	27.1882	28.1067	28.3077	28.156			1	0.999	8	62	62	62	5	10	4	15	13	15	731970000	347630000	6119030	481953000	986940000	947380000	0.67312	0.197845	-0.523828	-1.48282	lcl|CP039850.1_prot_QCU60499.1_1088	lcl|CP039850.1_prot_QCU60499.1_1088 [locus_tag=FCU26_1107] [protein=hypothetical protein] [protein_id=QCU60499.1] [location=1183208..1184272] [gbkey=CDS]	lcl|CP039850.1_prot_QCU60499.1_1088 [locus_tag=FCU26_1107] [protein=hypothetical protein] [protein_id=QCU60499.1] [location=1183208..1184272] [gbkey=CDS]		354			[locus_tag=FCU26_1107]		FCU26_1107	Rv1059
28.957	29.3994	29.1314	29.2971	29.5136	29.7151			1	0.999	6	64	64	64	9	11	12	12	9	11	1021410000	1116980000	1037630000	1054860000	968235000	1422490000	0.915773	0.104432	-0.345981	-1.96109	lcl|CP039850.1_prot_QCU60500.1_1089	lcl|CP039850.1_prot_QCU60500.1_1089 [locus_tag=FCU26_1108] [protein=Hypothetical protein] [protein_id=QCU60500.1] [location=1184325..1184798] [gbkey=CDS]	lcl|CP039850.1_prot_QCU60500.1_1089 [locus_tag=FCU26_1108] [protein=Hypothetical protein] [protein_id=QCU60500.1] [location=1184325..1184798] [gbkey=CDS]		157			[locus_tag=FCU26_1108]		FCU26_1108	Rv1060
23.6674	23.1721	25.0284	24.93	26.7176	27.1304			1	0.999	5	15	15	15	0	2	3	3	4	3	592102	27037400	0	41854000	134948000	168943000	1.23759	0.0504064	-2.30334	-2.63529	lcl|CP039850.1_prot_QCU60501.1_1090	lcl|CP039850.1_prot_QCU60501.1_1090 [locus_tag=FCU26_1109] [protein=hypothetical protein] [protein_id=QCU60501.1] [location=1184832..1185695] [gbkey=CDS]	lcl|CP039850.1_prot_QCU60501.1_1090 [locus_tag=FCU26_1109] [protein=hypothetical protein] [protein_id=QCU60501.1] [location=1184832..1185695] [gbkey=CDS]		287			[locus_tag=FCU26_1109]		FCU26_1109	Rv1061
27.516	27.8262	26.5135	27.098	27.4832	28.3301			1	0.999	9	46	46	46	11	11	6	7	6	5	321075000	131080000	190535000	226374000	430483000	350152000	0.260688	0.602843	-0.351889	-0.654228	lcl|CP039850.1_prot_QCU60503.1_1092	lcl|CP039850.1_prot_QCU60503.1_1092 [locus_tag=FCU26_1111] [protein=hypothetical protein] [protein_id=QCU60503.1] [location=complement(1186558..1187640)] [gbkey=CDS]	lcl|CP039850.1_prot_QCU60503.1_1092 [locus_tag=FCU26_1111] [protein=hypothetical protein] [protein_id=QCU60503.1] [location=complement(1186558..1187640)] [gbkey=CDS]		360			[locus_tag=FCU26_1111]		FCU26_1111	Rv1063c
26.2911	25.7141	26.7346	26.4602	28.0647	28.4504			1	0.999	8	45	45	45	7	6	4	10	7	11	252249000	177247000	63967400	308183000	262027000	372120000	0.976947	0.0906593	-1.41182	-2.08478	lcl|CP039850.1_prot_QCU60509.1_1098	lcl|CP039850.1_prot_QCU60509.1_1098 [locus_tag=FCU26_1117] [protein=hypothetical protein] [protein_id=QCU60509.1] [location=complement(1194140..1195903)] [gbkey=CDS]	lcl|CP039850.1_prot_QCU60509.1_1098 [locus_tag=FCU26_1117] [protein=hypothetical protein] [protein_id=QCU60509.1] [location=complement(1194140..1195903)] [gbkey=CDS]		587			[locus_tag=FCU26_1117]		FCU26_1117	Rv1069c
29.9901	30.0041	30.5419	29.75	29.7484	31.0673			1	0.999	10	178	178	178	30	34	30	25	26	33	1898540000	819750000	1717580000	746984000	3578280000	3229850000	0.00679561	0.989535	-0.00984255	-0.0207028	lcl|CP039850.1_prot_QCU60510.1_1099	lcl|CP039850.1_prot_QCU60510.1_1099 [gene=echA8] [locus_tag=FCU26_1118] [protein=putative enoyl-CoA hydratase echA8] [protein_id=QCU60510.1] [location=complement(1195900..1196673)] [gbkey=CDS]	lcl|CP039850.1_prot_QCU60510.1_1099 [gene=echA8] [locus_tag=FCU26_1118] [protein=putative enoyl-CoA hydratase echA8] [protein_id=QCU60510.1] [location=complement(1195900..1196673)] [gbkey=CDS]		257			[gene=echA8]		FCU26_1118	Rv1070c
28.5769	28.8827	25.6158	28.6449	28.5327	28.4018			1	0.999	11	98	98	98	16	22	2	17	16	25	747720000	688453000	91211800	693616000	858020000	629316000	0.328984	0.511426	-0.834674	-0.799415	lcl|CP039850.1_prot_QCU60511.1_1100	lcl|CP039850.1_prot_QCU60511.1_1100 [gene=echA9] [locus_tag=FCU26_1119] [protein=putative enoyl-CoA hydratase echA9] [protein_id=QCU60511.1] [location=complement(1196685..1197722)] [gbkey=CDS]	lcl|CP039850.1_prot_QCU60511.1_1100 [gene=echA9] [locus_tag=FCU26_1119] [protein=putative enoyl-CoA hydratase echA9] [protein_id=QCU60511.1] [location=complement(1196685..1197722)] [gbkey=CDS]		345			[gene=echA9]		FCU26_1119	Rv1071c
27.2012	26.9977	26.5839	27.4265	29.3719	28.902	+	Delta_76_WT	1	0.999	4	29	29	29	4	5	4	4	6	6	434134000	341610000	182836000	369806000	743511000	591058000	1.25401	0.0492544	-1.63917	-2.67154	lcl|CP039850.1_prot_QCU60512.1_1101	lcl|CP039850.1_prot_QCU60512.1_1101 [locus_tag=FCU26_1120] [protein=putative conserved transmembrane protein] [protein_id=QCU60512.1] [location=1197909..1198745] [gbkey=CDS]	lcl|CP039850.1_prot_QCU60512.1_1101 [locus_tag=FCU26_1120] [protein=putative conserved transmembrane protein] [protein_id=QCU60512.1] [location=1197909..1198745] [gbkey=CDS]		278			[locus_tag=FCU26_1120]		FCU26_1120	Rv1072
30.4771	30.6242	29.554	30.4652	30.6227	30.7003			1	0.999	20	465	465	465	69	77	79	88	78	74	3559250000	4138890000	1091280000	2524720000	2495280000	2190440000	0.479589	0.33992	-0.377649	-1.10424	lcl|CP039850.1_prot_QCU60514.1_1103	lcl|CP039850.1_prot_QCU60514.1_1103 [gene=fadA3] [locus_tag=FCU26_1122] [protein=putative beta-ketoacyl CoA thiolase fadA3] [protein_id=QCU60514.1] [location=complement(1199786..1201018)] [gbkey=CDS]	lcl|CP039850.1_prot_QCU60514.1_1103 [gene=fadA3] [locus_tag=FCU26_1122] [protein=putative beta-ketoacyl CoA thiolase fadA3] [protein_id=QCU60514.1] [location=complement(1199786..1201018)] [gbkey=CDS]		410			[gene=fadA3]		FCU26_1122	Rv1074c
27.5538	28.1117	27.9347	28.2073	28.2135	28.142			1	0.999	15	109	109	109	16	20	10	19	19	25	134412000	256786000	275965000	246083000	357884000	283752000	0.900799	0.107553	-0.320854	-1.93107	lcl|CP039850.1_prot_QCU60517.1_1106	lcl|CP039850.1_prot_QCU60517.1_1106 [gene=cbs] [locus_tag=FCU26_1125] [protein=putative cystathionine beta-synthase cbs] [protein_id=QCU60517.1] [location=1203347..1204741] [gbkey=CDS]	lcl|CP039850.1_prot_QCU60517.1_1106 [gene=cbs] [locus_tag=FCU26_1125] [protein=putative cystathionine beta-synthase cbs] [protein_id=QCU60517.1] [location=1203347..1204741] [gbkey=CDS]		464			[gene=cbs]		FCU26_1125	Rv1077
30.1342	30.2253	29.7604	30.619	31.3758	30.8936	+	Delta_76_WT	1	0.999	3	108	108	108	8	12	15	26	22	25	2500930000	1549430000	979910000	3883130000	3846850000	3715450000	1.60751	0.0252925	-0.922813	-3.50926	lcl|CP039850.1_prot_QCU60518.1_1107	lcl|CP039850.1_prot_QCU60518.1_1107 [gene=pra] [locus_tag=FCU26_1126] [protein=putative Proline-rich antigen-like protein pra] [protein_id=QCU60518.1] [location=1204943..1205665] [gbkey=CDS]	lcl|CP039850.1_prot_QCU60518.1_1107 [gene=pra] [locus_tag=FCU26_1126] [protein=putative Proline-rich antigen-like protein pra] [protein_id=QCU60518.1] [location=1204943..1205665] [gbkey=CDS]		240			[gene=pra]		FCU26_1126	Rv1078
25.8485	25.8655	26.8773	28.3509	31.401	30.5889	+	Delta_76_WT	1	0.999	4	45	45	45	6	9	1	12	11	6	48269900	50122200	0	296450000	2652770000	1364240000	1.80089	0.0191931	-3.9165	-4.02366	lcl|CP039850.1_prot_QCU60519.1_1108	lcl|CP039850.1_prot_QCU60519.1_1108 [gene=metB] [locus_tag=FCU26_1127] [protein=putative cystathionine gamma-synthase metB] [protein_id=QCU60519.1] [location=1205697..1206863] [gbkey=CDS]	lcl|CP039850.1_prot_QCU60519.1_1108 [gene=metB] [locus_tag=FCU26_1127] [protein=putative cystathionine gamma-synthase metB] [protein_id=QCU60519.1] [location=1205697..1206863] [gbkey=CDS]		388			[gene=metB]		FCU26_1127	Rv1079
31.1815	31.3287	30.9448	29.9676	30.1072	30.0973	+	Delta_76_WT	1	0.999	12	233	233	233	54	58	48	20	25	28	3098030000	3935660000	2281850000	1177490000	3691470000	3337110000	3.08853	0.0062	1.09432	9.08007	lcl|CP039850.1_prot_QCU60520.1_1109	lcl|CP039850.1_prot_QCU60520.1_1109 [gene=greA] [locus_tag=FCU26_1128] [protein=putative transcription elongation factor greA] [protein_id=QCU60520.1] [location=complement(1206934..1207428)] [gbkey=CDS]	lcl|CP039850.1_prot_QCU60520.1_1109 [gene=greA] [locus_tag=FCU26_1128] [protein=putative transcription elongation factor greA] [protein_id=QCU60520.1] [location=complement(1206934..1207428)] [gbkey=CDS]		164			[gene=greA]		FCU26_1128	Rv1080c
28.1198	28.496	27.8868	28.6519	28.8226	28.8254	+	Delta_76_WT	1	0.999	8	88	88	88	12	12	6	20	21	17	350156000	412051000	525932000	586081000	521284000	540182000	1.48772	0.0316716	-0.599089	-3.21191	lcl|CP039850.1_prot_QCU60522.1_1111	lcl|CP039850.1_prot_QCU60522.1_1111 [gene=mca] [locus_tag=FCU26_1130] [protein=Mycothiol conjugate amidase Mca] [protein_id=QCU60522.1] [location=1208150..1209016] [gbkey=CDS]	lcl|CP039850.1_prot_QCU60522.1_1111 [gene=mca] [locus_tag=FCU26_1130] [protein=Mycothiol conjugate amidase Mca] [protein_id=QCU60522.1] [location=1208150..1209016] [gbkey=CDS]		288			[gene=mca]		FCU26_1130	Rv1082
29.3894	29.2593	24.0575	29.5393	29.791	28.6067			1	0.999	7	44	44	44	10	8	0	9	11	6	958323000	598795000	0	2205650000	2382460000	428024000	0.413636	0.412686	-1.74358	-0.972655	lcl|CP039850.1_prot_QCU60534.1_1123	lcl|CP039850.1_prot_QCU60534.1_1123 [gene=coaA] [locus_tag=FCU26_1142] [protein=putative pantothenate kinase coaA] [protein_id=QCU60534.1] [location=complement(1220995..1221867)] [gbkey=CDS]	lcl|CP039850.1_prot_QCU60534.1_1123 [gene=coaA] [locus_tag=FCU26_1142] [protein=putative pantothenate kinase coaA] [protein_id=QCU60534.1] [location=complement(1220995..1221867)] [gbkey=CDS]		290			[gene=coaA]		FCU26_1142	Rv1092c
28.9305	29.2736	29.5628	29.0715	29.4358	29.385			1	0.999	21	258	258	258	28	54	19	49	55	53	1249460000	1613060000	1597880000	947784000	1310210000	895417000	0.0677841	0.884159	-0.0418199	-0.194188	lcl|CP039850.1_prot_QCU60535.1_1124	lcl|CP039850.1_prot_QCU60535.1_1124 [gene=glyA1] [locus_tag=FCU26_1143] [protein=putative Serine hydroxymethyltransferase 1 glyA1] [protein_id=QCU60535.1] [location=1222321..1223601] [gbkey=CDS]	lcl|CP039850.1_prot_QCU60535.1_1124 [gene=glyA1] [locus_tag=FCU26_1143] [protein=putative Serine hydroxymethyltransferase 1 glyA1] [protein_id=QCU60535.1] [location=1222321..1223601] [gbkey=CDS]		426			[gene=glyA1]		FCU26_1143	Rv1093
29.5052	29.7628	29.0873	29.4658	29.7554	29.82			1	0.999	16	230	230	230	39	46	29	33	47	36	932111000	1153070000	497816000	1302480000	3717070000	3246880000	0.435299	0.386107	-0.228594	-1.01614	lcl|CP039850.1_prot_QCU60536.1_1125	lcl|CP039850.1_prot_QCU60536.1_1125 [gene=desA2] [locus_tag=FCU26_1144] [protein=putative acyl-(acyl-carrier protein) desaturase desA2] [protein_id=QCU60536.1] [location=1223706..1224533] [gbkey=CDS]	lcl|CP039850.1_prot_QCU60536.1_1125 [gene=desA2] [locus_tag=FCU26_1144] [protein=putative acyl-(acyl-carrier protein) desaturase desA2] [protein_id=QCU60536.1] [location=1223706..1224533] [gbkey=CDS]		275			[gene=desA2]		FCU26_1144	Rv1094
27.1021	27.2243	27.8398	26.8656	27.1091	26.7192			1	0.999	7	32	32	32	4	4	5	7	6	6	129828000	206012000	83663300	147083000	183324000	99578800	0.897492	0.107828	0.49076	1.92445	lcl|CP039850.1_prot_QCU60538.1_1127	lcl|CP039850.1_prot_QCU60538.1_1127 [locus_tag=FCU26_1146] [protein=putative glycosyl hydrolase] [protein_id=QCU60538.1] [location=1226132..1227007] [gbkey=CDS]	lcl|CP039850.1_prot_QCU60538.1_1127 [locus_tag=FCU26_1146] [protein=putative glycosyl hydrolase] [protein_id=QCU60538.1] [location=1226132..1227007] [gbkey=CDS]		291			[locus_tag=FCU26_1146]		FCU26_1146	Rv1096
27.1059	27.5824	27.6671	28.0231	29.268	29.1005	+	Delta_76_WT	1	0.999	4	53	53	53	4	6	9	10	11	13	158352000	211813000	277874000	315305000	1121210000	1542730000	1.46112	0.0329429	-1.34537	-3.14788	lcl|CP039850.1_prot_QCU60539.1_1128	lcl|CP039850.1_prot_QCU60539.1_1128 [locus_tag=FCU26_1147] [protein=putative membrane glycine and proline rich protein] [protein_id=QCU60539.1] [location=complement(1227010..1227891)] [gbkey=CDS]	lcl|CP039850.1_prot_QCU60539.1_1128 [locus_tag=FCU26_1147] [protein=putative membrane glycine and proline rich protein] [protein_id=QCU60539.1] [location=complement(1227010..1227891)] [gbkey=CDS]		293			[locus_tag=FCU26_1147]		FCU26_1147	Rv1097c
29.5511	29.2393	29.0194	29.0316	29.2333	29.5074			1	0.999	17	248	248	248	39	55	41	32	38	43	2384410000	1448550000	998884000	1494820000	999026000	1537940000	0.0201652	0.96261	0.0125262	0.0605404	lcl|CP039850.1_prot_QCU60540.1_1129	lcl|CP039850.1_prot_QCU60540.1_1129 [gene=fum] [locus_tag=FCU26_1148] [protein=putative fumarase fum (Fumarate hydratase)] [protein_id=QCU60540.1] [location=complement(1227888..1229312)] [gbkey=CDS]	lcl|CP039850.1_prot_QCU60540.1_1129 [gene=fum] [locus_tag=FCU26_1148] [protein=putative fumarase fum (Fumarate hydratase)] [protein_id=QCU60540.1] [location=complement(1227888..1229312)] [gbkey=CDS]		474			[gene=fum]		FCU26_1148	Rv1098c
28.6648	28.6917	28.5988	28.9285	28.9291	28.907	+	Delta_76_WT	1	0.999	14	175	175	175	21	24	9	36	42	43	261072000	275963000	200635000	351668000	1408610000	1498790000	3.15497	0.00676364	-0.269761	-9.44802	lcl|CP039850.1_prot_QCU60541.1_1130	lcl|CP039850.1_prot_QCU60541.1_1130 [gene=glpX] [locus_tag=FCU26_1149] [protein=Conserved protein glpX] [protein_id=QCU60541.1] [location=complement(1229343..1230431)] [gbkey=CDS]	lcl|CP039850.1_prot_QCU60541.1_1130 [gene=glpX] [locus_tag=FCU26_1149] [protein=Conserved protein glpX] [protein_id=QCU60541.1] [location=complement(1229343..1230431)] [gbkey=CDS]		362			[gene=glpX]		FCU26_1149	Rv1099c
24.4594	27.5577	25.8557	28.0666	28.3954	28.6187			1	0.999	4	25	25	25	0	4	2	4	9	6	0	273297000	125363000	371839000	577907000	644779000	1.2397	0.0503223	-2.40262	-2.63994	lcl|CP039850.1_prot_QCU60542.1_1131	lcl|CP039850.1_prot_QCU60542.1_1131 [locus_tag=FCU26_1150] [protein=hypothetical protein] [protein_id=QCU60542.1] [location=1230430..1231131] [gbkey=CDS]	lcl|CP039850.1_prot_QCU60542.1_1131 [locus_tag=FCU26_1150] [protein=hypothetical protein] [protein_id=QCU60542.1] [location=1230430..1231131] [gbkey=CDS]		233			[locus_tag=FCU26_1150]		FCU26_1150	Rv1100
23.6803	24.4427	24.8826	26.8419	29.5662	28.7993	+	Delta_76_WT	1	0.999	2	16	16	16	3	3	1	3	3	3	22417500	39898100	7817140	200929000	1357800000	791169000	1.99922	0.0176932	-4.06726	-4.6017	lcl|CP039850.1_prot_QCU60544.1_1133	lcl|CP039850.1_prot_QCU60544.1_1133 [locus_tag=FCU26_1152] [protein=hypothetical protein] [protein_id=QCU60544.1] [location=complement(1232406..1232717)] [gbkey=CDS]	lcl|CP039850.1_prot_QCU60544.1_1133 [locus_tag=FCU26_1152] [protein=hypothetical protein] [protein_id=QCU60544.1] [location=complement(1232406..1232717)] [gbkey=CDS]		103			[locus_tag=FCU26_1152]		FCU26_1152	Rv1102c
28.6524	28.6744	28.4955	28.7113	29.4653	29.2139			1	0.999	10	83	83	83	9	12	7	19	17	19	822742000	829311000	369029000	828054000	1427070000	1208150000	1.0745	0.0741734	-0.522778	-2.2859	lcl|CP039850.1_prot_QCU60548.1_1137	lcl|CP039850.1_prot_QCU60548.1_1137 [locus_tag=FCU26_1156] [protein=putative cholesterol dehydrogenase] [protein_id=QCU60548.1] [location=complement(1234590..1235702)] [gbkey=CDS]	lcl|CP039850.1_prot_QCU60548.1_1137 [locus_tag=FCU26_1156] [protein=putative cholesterol dehydrogenase] [protein_id=QCU60548.1] [location=complement(1234590..1235702)] [gbkey=CDS]		370			[locus_tag=FCU26_1156]		FCU26_1156	Rv1106c
27.6474	28.8909	28.4588	28.441	28.5365	28.6992			1	0.999	11	39	39	39	2	8	8	5	7	9	367787000	359387000	214711000	693841000	302692000	1377320000	0.239842	0.631534	-0.226539	-0.608612	lcl|CP039850.1_prot_QCU60550.1_1139	lcl|CP039850.1_prot_QCU60550.1_1139 [gene=xseA] [locus_tag=FCU26_1158] [protein=putative exodeoxyribonuclease VII (large subunit) xseA] [protein_id=QCU60550.1] [location=complement(1235959..1237206)] [gbkey=CDS]	lcl|CP039850.1_prot_QCU60550.1_1139 [gene=xseA] [locus_tag=FCU26_1158] [protein=putative exodeoxyribonuclease VII (large subunit) xseA] [protein_id=QCU60550.1] [location=complement(1235959..1237206)] [gbkey=CDS]		415			[gene=xseA]		FCU26_1158	Rv1108c
30.6021	30.6405	29.3211	30.7584	31.2995	30.7998			1	0.999	8	154	154	154	12	23	28	27	28	36	2770790000	2972120000	2002300000	3317700000	3988500000	2914580000	0.752061	0.162575	-0.764656	-1.63693	lcl|CP039850.1_prot_QCU60551.1_1140	lcl|CP039850.1_prot_QCU60551.1_1140 [locus_tag=FCU26_1159] [protein=hypothetical protein] [protein_id=QCU60551.1] [location=complement(1237203..1237841)] [gbkey=CDS]	lcl|CP039850.1_prot_QCU60551.1_1140 [locus_tag=FCU26_1159] [protein=hypothetical protein] [protein_id=QCU60551.1] [location=complement(1237203..1237841)] [gbkey=CDS]		212			[locus_tag=FCU26_1159]		FCU26_1159	Rv1109c
26.4223	26.845	27.9969	26.5761	28.3699	28.5057			1	0.999	8	61	61	61	12	13	7	7	9	13	237438000	331622000	373573000	84107000	240247000	354245000	0.395064	0.43282	-0.729189	-0.935138	lcl|CP039850.1_prot_QCU60553.1_1142	lcl|CP039850.1_prot_QCU60553.1_1142 [locus_tag=FCU26_1161] [protein=hypothetical protein] [protein_id=QCU60553.1] [location=complement(1238955..1239938)] [gbkey=CDS]	lcl|CP039850.1_prot_QCU60553.1_1142 [locus_tag=FCU26_1161] [protein=hypothetical protein] [protein_id=QCU60553.1] [location=complement(1238955..1239938)] [gbkey=CDS]		327			[locus_tag=FCU26_1161]		FCU26_1161	Rv1111c
27.9348	28.1125	27.8327	28.5069	28.3022	27.9291			1	0.999	12	99	99	99	11	15	13	17	21	22	296678000	295056000	252708000	452608000	927778000	827628000	0.693521	0.188286	-0.28605	-1.52258	lcl|CP039850.1_prot_QCU60554.1_1143	lcl|CP039850.1_prot_QCU60554.1_1143 [locus_tag=FCU26_1162] [protein=putative GTP binding protein] [protein_id=QCU60554.1] [location=1240001..1241074] [gbkey=CDS]	lcl|CP039850.1_prot_QCU60554.1_1143 [locus_tag=FCU26_1162] [protein=putative GTP binding protein] [protein_id=QCU60554.1] [location=1240001..1241074] [gbkey=CDS]		357			[locus_tag=FCU26_1162]		FCU26_1162	Rv1112
28.1229	28.3096	27.6851	28.6921	28.352	28.2085			1	0.999	10	118	118	118	22	23	10	25	20	18	356290000	340998000	288562000	409195000	543768000	396416000	0.741254	0.168038	-0.378314	-1.61578	lcl|CP039850.1_prot_QCU60561.1_1150	lcl|CP039850.1_prot_QCU60561.1_1150 [locus_tag=FCU26_1169] [protein=hypothetical protein] [protein_id=QCU60561.1] [location=complement(1243717..1244577)] [gbkey=CDS]	lcl|CP039850.1_prot_QCU60561.1_1150 [locus_tag=FCU26_1169] [protein=hypothetical protein] [protein_id=QCU60561.1] [location=complement(1243717..1244577)] [gbkey=CDS]		286			[locus_tag=FCU26_1169]		FCU26_1169	Rv1118c
27.1957	28.2301	27.9624	28.7308	29.1119	29.5638	+	Delta_76_WT	1	0.999	15	88	88	88	6	7	3	22	26	24	113242000	115733000	96057200	522507000	3589520000	3091340000	1.5693	0.025399	-1.33944	-3.41276	lcl|CP039850.1_prot_QCU60564.1_1153	lcl|CP039850.1_prot_QCU60564.1_1153 [gene=zwf1] [locus_tag=FCU26_1172] [protein=putative glucose-6-phosphate 1-dehydrogenase zwf1] [protein_id=QCU60564.1] [location=1245453..1246853] [gbkey=CDS]	lcl|CP039850.1_prot_QCU60564.1_1153 [gene=zwf1] [locus_tag=FCU26_1172] [protein=putative glucose-6-phosphate 1-dehydrogenase zwf1] [protein_id=QCU60564.1] [location=1245453..1246853] [gbkey=CDS]		466			[gene=zwf1]		FCU26_1172	Rv1121
28.7675	28.8507	28.1209	29.0024	28.8316	28.3632			1	0.999	11	76	76	76	11	12	7	17	15	14	794194000	945324000	211402000	1130100000	975014000	499074000	0.195865	0.692463	-0.152699	-0.509861	lcl|CP039850.1_prot_QCU60565.1_1154	lcl|CP039850.1_prot_QCU60565.1_1154 [gene=gnd2] [locus_tag=FCU26_1173] [protein=gnd2] [protein_id=QCU60565.1] [location=1246875..1247897] [gbkey=CDS]	lcl|CP039850.1_prot_QCU60565.1_1154 [gene=gnd2] [locus_tag=FCU26_1173] [protein=gnd2] [protein_id=QCU60565.1] [location=1246875..1247897] [gbkey=CDS]		340			[gene=gnd2]		FCU26_1173	Rv1122
27.2261	27.5472	27.5865	27.3869	27.7507	27.531			1	0.999	11	65	65	65	5	6	4	19	17	14	288590000	301708000	236672000	391851000	292950000	313609000	0.263921	0.601517	-0.102905	-0.661243	lcl|CP039850.1_prot_QCU60567.1_1156	lcl|CP039850.1_prot_QCU60567.1_1156 [gene=ephC] [locus_tag=FCU26_1175] [protein=putative epoxide hydrolase ephC] [protein_id=QCU60567.1] [location=1248873..1249823] [gbkey=CDS]	lcl|CP039850.1_prot_QCU60567.1_1156 [gene=ephC] [locus_tag=FCU26_1175] [protein=putative epoxide hydrolase ephC] [protein_id=QCU60567.1] [location=1248873..1249823] [gbkey=CDS]		316			[gene=ephC]		FCU26_1175	Rv1124
28.6154	28.8139	26.8889	28.7775	28.9548	29.5307			1	0.999	7	65	65	65	12	13	5	14	12	9	609727000	752945000	195352000	695763000	1383360000	1203150000	0.684546	0.191714	-0.981584	-1.50509	lcl|CP039850.1_prot_QCU60569.1_1158	lcl|CP039850.1_prot_QCU60569.1_1158 [locus_tag=FCU26_1177] [protein=hypothetical protein] [protein_id=QCU60569.1] [location=complement(1251076..1251681)] [gbkey=CDS]	lcl|CP039850.1_prot_QCU60569.1_1158 [locus_tag=FCU26_1177] [protein=hypothetical protein] [protein_id=QCU60569.1] [location=complement(1251076..1251681)] [gbkey=CDS]		201			[locus_tag=FCU26_1177]		FCU26_1177	Rv1126c
25.3438	24.8868	25.8418	26.6134	29.2334	27.828	+	Delta_76_WT	1	0.999	5	28	28	28	5	1	4	7	7	4	60116300	6953150	59471200	115077000	624452000	272630000	1.4601	0.0332382	-2.53414	-3.14545	lcl|CP039850.1_prot_QCU60570.1_1159	lcl|CP039850.1_prot_QCU60570.1_1159 [gene=ppdK] [locus_tag=FCU26_1178] [protein=putative pyruvate,phosphate dikinase ppdK] [protein_id=QCU60570.1] [location=complement(1251678..1253150)] [gbkey=CDS]	lcl|CP039850.1_prot_QCU60570.1_1159 [gene=ppdK] [locus_tag=FCU26_1178] [protein=putative pyruvate,phosphate dikinase ppdK] [protein_id=QCU60570.1] [location=complement(1251678..1253150)] [gbkey=CDS]		490			[gene=ppdK]		FCU26_1178	Rv1127c
27.5084	27.5756	27.6396	25.1994	27.4046	26.6251			1	0.999	4	18	18	18	5	4	4	2	2	1	216588000	219621000	209096000	24700100	131342000	147102000	0.835475	0.127854	1.16481	1.80106	lcl|CP039850.1_prot_QCU60574.1_1163	lcl|CP039850.1_prot_QCU60574.1_1163 [gene=gltA1] [locus_tag=FCU26_1182] [protein=putative citrate synthase I gltA1] [protein_id=QCU60574.1] [location=1257878..1259059] [gbkey=CDS]	lcl|CP039850.1_prot_QCU60574.1_1163 [gene=gltA1] [locus_tag=FCU26_1182] [protein=putative citrate synthase I gltA1] [protein_id=QCU60574.1] [location=1257878..1259059] [gbkey=CDS]		393			[gene=gltA1]		FCU26_1182	Rv1131
23.7814	24.4887	26.1035	27.422	27.4559	28.0567	+	Delta_76_WT	1	0.999	6	27	27	27	1	1	0	11	6	8	3364300	3930330	0	72481700	300892000	359777000	1.78422	0.0194359	-2.85365	-3.97751	lcl|CP039850.1_prot_QCU60575.1_1164	lcl|CP039850.1_prot_QCU60575.1_1164 [locus_tag=FCU26_1183] [protein=Conserved membrane protein] [protein_id=QCU60575.1] [location=1259071..1260801] [gbkey=CDS]	lcl|CP039850.1_prot_QCU60575.1_1164 [locus_tag=FCU26_1183] [protein=Conserved membrane protein] [protein_id=QCU60575.1] [location=1259071..1260801] [gbkey=CDS]		576			[locus_tag=FCU26_1183]		FCU26_1183	Rv1132
32.1842	32.26	32.2554	32.1866	32.4511	32.4033			1	0.999	35	1081	1081	1081	148	175	141	190	212	215	6770760000	6973780000	4757310000	8348940000	46690600000	4739060000	0.598994	0.243848	-0.113766	-1.33842	lcl|CP039850.1_prot_QCU60576.1_1165	lcl|CP039850.1_prot_QCU60576.1_1165 [gene=metE] [locus_tag=FCU26_1184] [protein=metE] [protein_id=QCU60576.1] [location=complement(1260813..1263092)] [gbkey=CDS]	lcl|CP039850.1_prot_QCU60576.1_1165 [gene=metE] [locus_tag=FCU26_1184] [protein=metE] [protein_id=QCU60576.1] [location=complement(1260813..1263092)] [gbkey=CDS]		759			[gene=metE]		FCU26_1184	Rv1133c
28.2289	28.3397	25.2214	28.1668	27.9202	27.8725			1	0.999	7	43	43	43	10	11	2	8	8	4	607440000	706753000	0	657638000	530881000	533181000	0.284319	0.569644	-0.723162	-0.705147	lcl|CP039850.1_prot_QCU60585.1_1174	lcl|CP039850.1_prot_QCU60585.1_1174 [gene=echA11] [locus_tag=FCU26_1193] [protein=putative enoyl-CoA hydratase echA11] [protein_id=QCU60585.1] [location=complement(1269949..1270755)] [gbkey=CDS]	lcl|CP039850.1_prot_QCU60585.1_1174 [gene=echA11] [locus_tag=FCU26_1193] [protein=putative enoyl-CoA hydratase echA11] [protein_id=QCU60585.1] [location=complement(1269949..1270755)] [gbkey=CDS]		268			[gene=echA11]		FCU26_1193	Rv1141c
28.4095	28.4575	28.2179	25.2364	25.7474	26.9085	+	Delta_76_WT	1	0.999	3	14	14	14	2	9	3	0	0	0	581882000	706699000	391399000	0	35865900	0	2.06117	0.0167251	2.3975	4.79399	lcl|CP039850.1_prot_QCU60586.1_1175	lcl|CP039850.1_prot_QCU60586.1_1175 [gene=echA10] [locus_tag=FCU26_1194] [protein=putative enoyl-CoA hydratase echA10] [protein_id=QCU60586.1] [location=complement(1270898..1271704)] [gbkey=CDS]	lcl|CP039850.1_prot_QCU60586.1_1175 [gene=echA10] [locus_tag=FCU26_1194] [protein=putative enoyl-CoA hydratase echA10] [protein_id=QCU60586.1] [location=complement(1270898..1271704)] [gbkey=CDS]		268			[gene=echA10]		FCU26_1194	Rv1142c
26.4935	26.9397	27.1232	26.77	26.0878	26.7888			1	0.999	5	15	15	15	2	2	4	3	1	3	52281700	159030000	72441500	227069000	136206000	159938000	0.437999	0.382707	0.303262	1.02153	lcl|CP039850.1_prot_QCU60587.1_1176	lcl|CP039850.1_prot_QCU60587.1_1176 [gene=mcr] [locus_tag=FCU26_1195] [protein=putative alpha-methylacyl-CoA racemase mcr] [protein_id=QCU60587.1] [location=1271808..1272890] [gbkey=CDS]	lcl|CP039850.1_prot_QCU60587.1_1176 [gene=mcr] [locus_tag=FCU26_1195] [protein=putative alpha-methylacyl-CoA racemase mcr] [protein_id=QCU60587.1] [location=1271808..1272890] [gbkey=CDS]		360			[gene=mcr]		FCU26_1195	Rv1143
29.3881	29.4565	29.8057	29.5909	29.6203	29.751			1	0.999	11	184	184	184	32	34	15	34	33	36	537172000	1570590000	1246970000	1873860000	1759960000	1536120000	0.306088	0.542612	-0.103952	-0.751388	lcl|CP039850.1_prot_QCU60588.1_1177	lcl|CP039850.1_prot_QCU60588.1_1177 [locus_tag=FCU26_1196] [protein=putative short-chain type dehydrogenase/reductase] [protein_id=QCU60588.1] [location=1272902..1273654] [gbkey=CDS]	lcl|CP039850.1_prot_QCU60588.1_1177 [locus_tag=FCU26_1196] [protein=putative short-chain type dehydrogenase/reductase] [protein_id=QCU60588.1] [location=1272902..1273654] [gbkey=CDS]		250			[locus_tag=FCU26_1196]		FCU26_1196	Rv1144
24.3048	24.3493	25.7923	25.9809	26.1492	25.6108			1	0.999	3	11	11	11	0	0	0	4	5	2	0	0	0	77653400	94937000	65383600	1.00263	0.0866059	-1.09811	-2.13723	lcl|CP039850.1_prot_QCU60589.1_1178	lcl|CP039850.1_prot_QCU60589.1_1178 [gene=mmpL13] [locus_tag=FCU26_1197] [protein=putative conserved transmembrane transport protein mmpL13] [protein_id=QCU60589.1] [location=1274169..1276514] [gbkey=CDS]	lcl|CP039850.1_prot_QCU60589.1_1178 [gene=mmpL13] [locus_tag=FCU26_1197] [protein=putative conserved transmembrane transport protein mmpL13] [protein_id=QCU60589.1] [location=1274169..1276514] [gbkey=CDS]		781			[gene=mmpL13]		FCU26_1197	Rv1146
22.2924	22.416	24.5808	24.4853	27.4462	27.3723	+	Delta_76_WT	1	0.999	4	21	0	21	3	2	0	7	6	3	14728200	6553020	0	52616900	410273000	147529000	1.27734	0.0469511	-3.33817	-2.72336	lcl|CP039850.1_prot_QCU60591.1_1180	lcl|CP039850.1_prot_QCU60591.1_1180 [locus_tag=FCU26_1199] [protein=hypothetical protein] [protein_id=QCU60591.1] [location=complement(1278047..1279495)] [gbkey=CDS]	lcl|CP039850.1_prot_QCU60591.1_1180 [locus_tag=FCU26_1199] [protein=hypothetical protein] [protein_id=QCU60591.1] [location=complement(1278047..1279495)] [gbkey=CDS]		482			[locus_tag=FCU26_1199]		FCU26_1199	Rv1148c
27.8991	28.3209	24.5583	28.7797	28.9012	28.5873			1	0.999	7	51	51	51	8	4	3	13	9	14	502770000	448632000	81550600	591374000	621306000	591950000	0.698905	0.185479	-1.82994	-1.53308	lcl|CP039850.1_prot_QCU60593.1_1183	lcl|CP039850.1_prot_QCU60593.1_1183 [locus_tag=FCU26_1202] [protein=putative transcriptional regulatory protein] [protein_id=QCU60593.1] [location=complement(1280651..1281364)] [gbkey=CDS]	lcl|CP039850.1_prot_QCU60593.1_1183 [locus_tag=FCU26_1202] [protein=putative transcriptional regulatory protein] [protein_id=QCU60593.1] [location=complement(1280651..1281364)] [gbkey=CDS]		237			[locus_tag=FCU26_1202]		FCU26_1202	Rv1151c
28.7467	29.1253	28.0108	28.0306	28.2797	27.8019			1	0.999	3	38	38	38	6	6	10	6	6	4	965950000	1302630000	553538000	464656000	640585000	402019000	0.764952	0.156877	0.590237	1.66219	lcl|CP039850.1_prot_QCU60594.1_1184	lcl|CP039850.1_prot_QCU60594.1_1184 [locus_tag=FCU26_1203] [protein=putative transcriptional regulatory protein] [protein_id=QCU60594.1] [location=1281432..1281767] [gbkey=CDS]	lcl|CP039850.1_prot_QCU60594.1_1184 [locus_tag=FCU26_1203] [protein=putative transcriptional regulatory protein] [protein_id=QCU60594.1] [location=1281432..1281767] [gbkey=CDS]		111			[locus_tag=FCU26_1203]		FCU26_1203	Rv1152
28.2511	27.6115	25.5332	27.7743	27.8206	27.8915			1	0.999	3	30	30	30	4	6	1	8	5	6	487907000	294450000	53879500	429371000	293270000	434667000	0.352777	0.478945	-0.696918	-0.848735	lcl|CP039850.1_prot_QCU60599.1_1189	lcl|CP039850.1_prot_QCU60599.1_1189 [locus_tag=FCU26_1208] [protein=hypothetical protein] [protein_id=QCU60599.1] [location=1284053..1284640] [gbkey=CDS]	lcl|CP039850.1_prot_QCU60599.1_1189 [locus_tag=FCU26_1208] [protein=hypothetical protein] [protein_id=QCU60599.1] [location=1284053..1284640] [gbkey=CDS]		195			[locus_tag=FCU26_1208]		FCU26_1208	Rv1156
28.6281	29.1012	25.3608	28.2944	27.8729	28.4741			1	0.999	3	73	73	73	12	18	2	11	13	17	779982000	1082960000	260954000	514532000	481961000	786780000	0.163564	0.74099	-0.51705	-0.43474	lcl|CP039850.1_prot_QCU60603.1_1193	lcl|CP039850.1_prot_QCU60603.1_1193 [locus_tag=FCU26_1212] [protein=Hypothetical protein] [protein_id=QCU60603.1] [location=complement(1287959..1288243)] [gbkey=CDS]	lcl|CP039850.1_prot_QCU60603.1_1193 [locus_tag=FCU26_1212] [protein=Hypothetical protein] [protein_id=QCU60603.1] [location=complement(1287959..1288243)] [gbkey=CDS]		94			[locus_tag=FCU26_1212]		FCU26_1212	Rv1159A
27.3121	27.1014	28.425	27.5458	26.0089	27.2699			1	0.999	11	39	39	39	8	5	3	7	7	9	313169000	151994000	1833240	388612000	156501000	344155000	0.463144	0.358049	0.67131	1.07164	lcl|CP039850.1_prot_QCU60609.1_1199	lcl|CP039850.1_prot_QCU60609.1_1199 [gene=typA] [locus_tag=FCU26_1218] [protein=putative GTP-binding translation elongation factor typA] [protein_id=QCU60609.1] [location=1295843..1297729] [gbkey=CDS]	lcl|CP039850.1_prot_QCU60609.1_1199 [gene=typA] [locus_tag=FCU26_1218] [protein=putative GTP-binding translation elongation factor typA] [protein_id=QCU60609.1] [location=1295843..1297729] [gbkey=CDS]		628			[gene=typA]		FCU26_1218	Rv1165
26.0113	26.0842	26.4636	26.9821	27.7904	28.5934	+	Delta_76_WT	1	0.999	8	46	46	46	7	5	3	8	11	12	100461000	64058900	115095000	101026000	515565000	535242000	1.5231	0.0280968	-1.60226	-3.29818	lcl|CP039850.1_prot_QCU60610.1_1200	lcl|CP039850.1_prot_QCU60610.1_1200 [gene=lpqW] [locus_tag=FCU26_1219] [protein=Putative lipoprotein lpqW] [protein_id=QCU60610.1] [location=1297827..1299734] [gbkey=CDS]	lcl|CP039850.1_prot_QCU60610.1_1200 [gene=lpqW] [locus_tag=FCU26_1219] [protein=Putative lipoprotein lpqW] [protein_id=QCU60610.1] [location=1297827..1299734] [gbkey=CDS]		635			[gene=lpqW]		FCU26_1219	Rv1166
26.2598	26.6477	25.2277	29.5258	31.5707	30.3985	+	Delta_76_WT	1	0.999	8	83	83	83	8	10	0	22	23	20	146457000	208910000	0	567071000	3386810000	2687900000	2.44093	0.0139121	-4.45329	-6.11415	lcl|CP039850.1_prot_QCU60614.1_1205	lcl|CP039850.1_prot_QCU60614.1_1205 [gene=mshB] [locus_tag=FCU26_1224] [protein=mshB] [protein_id=QCU60614.1] [location=1301980..1302891] [gbkey=CDS]	lcl|CP039850.1_prot_QCU60614.1_1205 [gene=mshB] [locus_tag=FCU26_1224] [protein=mshB] [protein_id=QCU60614.1] [location=1301980..1302891] [gbkey=CDS]		303			[gene=mshB]		FCU26_1224	Rv1170
29.7958	29.7716	28.6904	29.1607	29.3468	29.4201			1	0.999	4	107	107	107	18	21	18	14	12	24	2891590000	1335090000	669149000	1046860000	1064250000	1094500000	0.106585	0.825361	0.110071	0.295416	lcl|CP039850.1_prot_QCU60621.1_1212	lcl|CP039850.1_prot_QCU60621.1_1212 [gene=fdxC] [locus_tag=FCU26_1231] [protein=putative ferredoxin fdxC] [protein_id=QCU60621.1] [location=1310619..1310945] [gbkey=CDS]	lcl|CP039850.1_prot_QCU60621.1_1212 [gene=fdxC] [locus_tag=FCU26_1231] [protein=putative ferredoxin fdxC] [protein_id=QCU60621.1] [location=1310619..1310945] [gbkey=CDS]		108			[gene=fdxC]		FCU26_1231	Rv1177
28.019	27.6371	25.5365	28.4481	28.5852	29.1587			1	0.999	7	63	63	63	4	8	4	11	19	17	444880000	284048000	200257000	458538000	606376000	878472000	0.973737	0.091107	-1.66648	-2.07824	lcl|CP039850.1_prot_QCU60622.1_1213	lcl|CP039850.1_prot_QCU60622.1_1213 [locus_tag=FCU26_1232] [protein=putative aminotransferase] [protein_id=QCU60622.1] [location=1310978..1312066] [gbkey=CDS]	lcl|CP039850.1_prot_QCU60622.1_1213 [locus_tag=FCU26_1232] [protein=putative aminotransferase] [protein_id=QCU60622.1] [location=1310978..1312066] [gbkey=CDS]		362			[locus_tag=FCU26_1232]		FCU26_1232	Rv1178
23.731	24.9258	25.5267	28.6921	28.5051	28.9504	+	Delta_76_WT	1	0.999	6	18	18	18	0	0	0	9	5	4	66485000	105829000	0	285412000	1776280000	308585000	2.73662	0.00962832	-3.98801	-7.3403	lcl|CP039850.1_prot_QCU60623.1_1214	lcl|CP039850.1_prot_QCU60623.1_1214 [locus_tag=FCU26_1233] [protein=Hypothetical protein] [protein_id=QCU60623.1] [location=complement(1312094..1314913)] [gbkey=CDS]	lcl|CP039850.1_prot_QCU60623.1_1214 [locus_tag=FCU26_1233] [protein=Hypothetical protein] [protein_id=QCU60623.1] [location=complement(1312094..1314913)] [gbkey=CDS]		939			[locus_tag=FCU26_1233]		FCU26_1233	Rv1179c
24.1975	27.1866	24.3727	31.1485	30.4935	31.0508	+	Delta_76_WT	1	0.999	68	582	572	613	5	11	0	198	220	179	479886	28612800	0	2598590000	3477730000	2021040000	2.33063	0.0143717	-5.64531	-5.70374	lcl|CP039850.1_prot_QCU60624.1_1215	lcl|CP039850.1_prot_QCU60624.1_1215 [gene=pks3] [locus_tag=FCU26_1234] [protein=putative polyketide beta-ketoacyl synthase pks3] [protein_id=QCU60624.1] [location=1315340..1321597] [gbkey=CDS]	lcl|CP039850.1_prot_QCU60624.1_1215 [gene=pks3] [locus_tag=FCU26_1234] [protein=putative polyketide beta-ketoacyl synthase pks3] [protein_id=QCU60624.1] [location=1315340..1321597] [gbkey=CDS]		2085			[gene=pks3]		FCU26_1234	Rv1180, Rv1181
24.9213	25.5239	24.4262	27.6517	27.5225	28.4656	+	Delta_76_WT	1	0.999	9	51	51	51	0	0	0	20	21	10	0	0	0	541271000	392251000	644598000	2.59844	0.00909589	-2.92277	-6.74318	lcl|CP039850.1_prot_QCU60625.1_1216	lcl|CP039850.1_prot_QCU60625.1_1216 [gene=papA3] [locus_tag=FCU26_1235] [protein=putative conserved polyketide synthase associated protein papA3] [protein_id=QCU60625.1] [location=1321650..1323068] [gbkey=CDS]	lcl|CP039850.1_prot_QCU60625.1_1216 [gene=papA3] [locus_tag=FCU26_1235] [protein=putative conserved polyketide synthase associated protein papA3] [protein_id=QCU60625.1] [location=1321650..1323068] [gbkey=CDS]		472			[gene=papA3]		FCU26_1235	Rv1182
23.8079	24.0732	25.6615	27.2699	29.6235	29.7807	+	Delta_76_WT	1	0.999	6	27	27	27	1	1	0	10	9	6	593025	3796990	0	298726000	1272310000	1122550000	1.92866	0.0187558	-4.37716	-4.38972	lcl|CP039850.1_prot_QCU60627.1_1218	lcl|CP039850.1_prot_QCU60627.1_1218 [locus_tag=FCU26_1237] [protein=putative exported protein] [protein_id=QCU60627.1] [location=complement(1326147..1327226)] [gbkey=CDS]	lcl|CP039850.1_prot_QCU60627.1_1218 [locus_tag=FCU26_1237] [protein=putative exported protein] [protein_id=QCU60627.1] [location=complement(1326147..1327226)] [gbkey=CDS]		359			[locus_tag=FCU26_1237]		FCU26_1237	Rv1184c
26.6975	26.0127	28.8209	27.7847	28.1163	27.0812			1	0.999	9	53	53	53	5	6	3	8	14	17	163335000	14944700	0	577590000	271457000	667284000	0.208297	0.675682	-0.483683	-0.538156	lcl|CP039850.1_prot_QCU60628.1_1219	lcl|CP039850.1_prot_QCU60628.1_1219 [gene=fadD21] [locus_tag=FCU26_1238] [protein=putative fatty-acid--CoA ligase fadD21] [protein_id=QCU60628.1] [location=complement(1327391..1329127)] [gbkey=CDS]	lcl|CP039850.1_prot_QCU60628.1_1219 [gene=fadD21] [locus_tag=FCU26_1238] [protein=putative fatty-acid--CoA ligase fadD21] [protein_id=QCU60628.1] [location=complement(1327391..1329127)] [gbkey=CDS]		578			[gene=fadD21]		FCU26_1238	Rv1185c
22.5471	22.8961	25.6782	23.5767	27.3925	27.4209			1	0.9989	2	9	9	9	0	1	2	2	2	2	10150500	12819600	1362600	20242300	300811000	288485000	0.681612	0.193083	-2.42292	-1.49937	lcl|CP039850.1_prot_QCU60629.1_1220	lcl|CP039850.1_prot_QCU60629.1_1220 [locus_tag=FCU26_1239] [protein=hypothetical protein] [protein_id=QCU60629.1] [location=complement(1329304..1330920)] [gbkey=CDS]	lcl|CP039850.1_prot_QCU60629.1_1220 [locus_tag=FCU26_1239] [protein=hypothetical protein] [protein_id=QCU60629.1] [location=complement(1329304..1330920)] [gbkey=CDS]		538			[locus_tag=FCU26_1239]		FCU26_1239	Rv1186c
24.913	24.8172	25.78	25.71	28.4503	28.0278			1	0.999	3	16	16	16	0	0	0	5	5	6	1161260	0	0	74279100	630565000	382289000	1.15641	0.0599399	-2.22593	-2.45913	lcl|CP039850.1_prot_QCU60630.1_1221	lcl|CP039850.1_prot_QCU60630.1_1221 [gene=rocA] [locus_tag=FCU26_1240] [protein=putative pyrroline-5-carboxylate dehydrogenase rocA] [protein_id=QCU60630.1] [location=1331005..1332636] [gbkey=CDS]	lcl|CP039850.1_prot_QCU60630.1_1221 [gene=rocA] [locus_tag=FCU26_1240] [protein=putative pyrroline-5-carboxylate dehydrogenase rocA] [protein_id=QCU60630.1] [location=1331005..1332636] [gbkey=CDS]		543			[gene=rocA]		FCU26_1240	Rv1187
24.7979	25.0572	25.0078	29.2061	29.2795	29.1925	+	Delta_76_WT	1	0.999	6	38	38	38	0	0	0	10	14	14	0	0	0	203478000	1900280000	1535170000	6.04916	0	-4.27178	-50.8801	lcl|CP039850.1_prot_QCU60632.1_1223	lcl|CP039850.1_prot_QCU60632.1_1223 [gene=sigI] [locus_tag=FCU26_1242] [protein=putative alternative RNA polymerase sigma factor SigI] [protein_id=QCU60632.1] [location=1333707..1334579] [gbkey=CDS]	lcl|CP039850.1_prot_QCU60632.1_1223 [gene=sigI] [locus_tag=FCU26_1242] [protein=putative alternative RNA polymerase sigma factor SigI] [protein_id=QCU60632.1] [location=1333707..1334579] [gbkey=CDS]		290			[gene=sigI]		FCU26_1242	Rv1189
29.605	29.7874	29.1787	28.5553	28.5707	28.9986	+	Delta_76_WT	1	0.999	11	147	147	147	32	32	28	23	17	15	1150260000	1411660000	874348000	606785000	767430000	961125000	1.6123	0.0250822	0.815526	3.52149	lcl|CP039850.1_prot_QCU60635.1_1226	lcl|CP039850.1_prot_QCU60635.1_1226 [locus_tag=FCU26_1245] [protein=Hypothetical protein] [protein_id=QCU60635.1] [location=1336543..1337370] [gbkey=CDS]	lcl|CP039850.1_prot_QCU60635.1_1226 [locus_tag=FCU26_1245] [protein=Hypothetical protein] [protein_id=QCU60635.1] [location=1336543..1337370] [gbkey=CDS]		275			[locus_tag=FCU26_1245]		FCU26_1245	Rv1192
27.9668	28.1274	28.3467	28.8112	29.2567	29.1884	+	Delta_76_WT	1	0.999	10	113	113	113	11	15	5	26	31	25	416741000	356676000	377636000	404999000	794080000	1160900000	2.21681	0.01625	-0.938475	-5.30418	lcl|CP039850.1_prot_QCU60636.1_1227	lcl|CP039850.1_prot_QCU60636.1_1227 [gene=fadD36] [locus_tag=FCU26_1246] [protein=putative fatty-acid-CoA ligase fadD36] [protein_id=QCU60636.1] [location=1337410..1338831] [gbkey=CDS]	lcl|CP039850.1_prot_QCU60636.1_1227 [gene=fadD36] [locus_tag=FCU26_1246] [protein=putative fatty-acid-CoA ligase fadD36] [protein_id=QCU60636.1] [location=1337410..1338831] [gbkey=CDS]		473			[gene=fadD36]		FCU26_1246	Rv1193
28.645	28.4892	28.2918	29.6157	29.4554	29.5329	+	Delta_76_WT	1	0.999	14	180	180	180	25	25	22	41	38	29	502184000	499819000	466784000	1571320000	2552430000	2176300000	3.15426	0.00664286	-1.05934	-9.44401	lcl|CP039850.1_prot_QCU60644.1_1235	lcl|CP039850.1_prot_QCU60644.1_1235 [locus_tag=FCU26_1254] [protein=putative transferase] [protein_id=QCU60644.1] [location=complement(1345815..1346768)] [gbkey=CDS]	lcl|CP039850.1_prot_QCU60644.1_1235 [locus_tag=FCU26_1254] [protein=putative transferase] [protein_id=QCU60644.1] [location=complement(1345815..1346768)] [gbkey=CDS]		317			[locus_tag=FCU26_1254]		FCU26_1254	Rv1201c
26.9027	26.9543	26.4604	27.7147	27.4526	27.761	+	Delta_76_WT	1	0.999	10	60	60	60	10	7	6	13	12	12	211510000	234979000	94120600	375998000	426119000	513373000	2.04221	0.0166962	-0.870267	-4.73452	lcl|CP039850.1_prot_QCU60645.1_1236	lcl|CP039850.1_prot_QCU60645.1_1236 [gene=dapE] [locus_tag=FCU26_1255] [protein=putative succinyl-diaminopimelate desuccinylase dapE] [protein_id=QCU60645.1] [location=1346859..1347923] [gbkey=CDS]	lcl|CP039850.1_prot_QCU60645.1_1236 [gene=dapE] [locus_tag=FCU26_1255] [protein=putative succinyl-diaminopimelate desuccinylase dapE] [protein_id=QCU60645.1] [location=1346859..1347923] [gbkey=CDS]		354			[gene=dapE]		FCU26_1255	Rv1202
28.7037	28.921	28.5287	29.2376	29.5063	29.4264	+	Delta_76_WT	1	0.999	21	310	310	310	38	45	26	67	64	70	535130000	651274000	514202000	685329000	806948000	935975000	2.0787	0.0164198	-0.672307	-4.84947	lcl|CP039850.1_prot_QCU60649.1_1240	lcl|CP039850.1_prot_QCU60649.1_1240 [gene=fadD6] [locus_tag=FCU26_1259] [protein=putative fatty-acid-CoA ligase fadD6] [protein_id=QCU60649.1] [location=1350931..1352724] [gbkey=CDS]	lcl|CP039850.1_prot_QCU60649.1_1240 [gene=fadD6] [locus_tag=FCU26_1259] [protein=putative fatty-acid-CoA ligase fadD6] [protein_id=QCU60649.1] [location=1350931..1352724] [gbkey=CDS]		597			[gene=fadD6]		FCU26_1259	Rv1206
25.7071	25.6262	24.5717	26.6129	29.0562	29.6069	+	Delta_76_WT	1	0.999	4	19	19	19	3	4	3	3	3	3	18879000	25428300	8639160	54666600	272881000	402848000	1.46408	0.0327393	-3.12368	-3.15497	lcl|CP039850.1_prot_QCU60656.1_1247	lcl|CP039850.1_prot_QCU60656.1_1247 [gene=glgC] [locus_tag=FCU26_1266] [protein=putative glucose-1-phosphate adenylyltransferase glgC] [protein_id=QCU60656.1] [location=1357435..1358649] [gbkey=CDS]	lcl|CP039850.1_prot_QCU60656.1_1247 [gene=glgC] [locus_tag=FCU26_1266] [protein=putative glucose-1-phosphate adenylyltransferase glgC] [protein_id=QCU60656.1] [location=1357435..1358649] [gbkey=CDS]		404			[gene=glgC]		FCU26_1266	Rv1213
26.8276	27.3181	26.2764	28.9565	29.3802	30.1868	+	Delta_76_WT	1	0.999	18	132	132	132	7	9	3	39	39	35	345833000	312089000	120963000	653038000	1040230000	940305000	2.34274	0.0148991	-2.70048	-5.74767	lcl|CP039850.1_prot_QCU60658.1_1249	lcl|CP039850.1_prot_QCU60658.1_1249 [locus_tag=FCU26_1268] [protein=hypothetical protein] [protein_id=QCU60658.1] [location=complement(1359358..1361043)] [gbkey=CDS]	lcl|CP039850.1_prot_QCU60658.1_1249 [locus_tag=FCU26_1268] [protein=hypothetical protein] [protein_id=QCU60658.1] [location=complement(1359358..1361043)] [gbkey=CDS]		561			[locus_tag=FCU26_1268]		FCU26_1268	Rv1215c
24.5671	26.8149	25.3095	27.8391	30.1483	29.7226	+	Delta_76_WT	1	0.999	3	9	9	9	0	2	0	3	2	2	0	118057000	0	250272000	1492380000	1154960000	1.71401	0.0221581	-3.67283	-3.78698	lcl|CP039850.1_prot_QCU60660.1_1251	lcl|CP039850.1_prot_QCU60660.1_1251 [locus_tag=FCU26_1270] [protein=ABC transporter] [protein_id=QCU60660.1] [location=complement(1361754..1363400)] [gbkey=CDS]	lcl|CP039850.1_prot_QCU60660.1_1251 [locus_tag=FCU26_1270] [protein=ABC transporter] [protein_id=QCU60660.1] [location=complement(1361754..1363400)] [gbkey=CDS]		548			[locus_tag=FCU26_1270]		FCU26_1270	Rv1217c
27.0739	27.5832	28.738	28.9637	29.7799	29.8874	+	Delta_76_WT	1	0.999	7	48	48	48	4	2	4	11	10	17	160814000	229402000	223018000	532458000	3564750000	2360370000	1.41994	0.0352065	-1.74529	-3.05011	lcl|CP039850.1_prot_QCU60661.1_1252	lcl|CP039850.1_prot_QCU60661.1_1252 [locus_tag=FCU26_1271] [protein=ABC transporter] [protein_id=QCU60661.1] [location=complement(1363397..1364332)] [gbkey=CDS]	lcl|CP039850.1_prot_QCU60661.1_1252 [locus_tag=FCU26_1271] [protein=ABC transporter] [protein_id=QCU60661.1] [location=complement(1363397..1364332)] [gbkey=CDS]		311			[locus_tag=FCU26_1271]		FCU26_1271	Rv1218c
27.7934	27.9523	27.998	28.5091	28.163	28.0651			1	0.999	4	45	45	45	6	5	6	8	10	10	357487000	384913000	361548000	975464000	779704000	483311000	1.04906	0.078156	-0.331154	-2.23294	lcl|CP039850.1_prot_QCU60663.1_1254	lcl|CP039850.1_prot_QCU60663.1_1254 [locus_tag=FCU26_1273] [protein=putative methyltransferase] [protein_id=QCU60663.1] [location=complement(1365102..1365749)] [gbkey=CDS]	lcl|CP039850.1_prot_QCU60663.1_1254 [locus_tag=FCU26_1273] [protein=putative methyltransferase] [protein_id=QCU60663.1] [location=complement(1365102..1365749)] [gbkey=CDS]		215			[locus_tag=FCU26_1273]		FCU26_1273	Rv1220c
29.9387	30.1646	30.1066	30.2693	30.4152	30.4919	+	Delta_76_WT	1	0.999	18	333	333	333	50	54	43	68	64	54	2256530000	2372600000	1495160000	2863910000	3464920000	2827680000	1.57405	0.0254359	-0.322172	-3.42468	lcl|CP039850.1_prot_QCU60666.1_1257	lcl|CP039850.1_prot_QCU60666.1_1257 [gene=htrA] [locus_tag=FCU26_1276] [protein=putative serine protease htrA] [protein_id=QCU60666.1] [location=1367488..1369062] [gbkey=CDS]	lcl|CP039850.1_prot_QCU60666.1_1257 [gene=htrA] [locus_tag=FCU26_1276] [protein=putative serine protease htrA] [protein_id=QCU60666.1] [location=1367488..1369062] [gbkey=CDS]		524			[gene=htrA]		FCU26_1276	Rv1223
28.328	28.5132	28.315	28.8526	28.7567	28.9816	+	Delta_76_WT	1	0.999	10	118	118	118	19	20	11	22	21	25	360455000	395590000	414027000	692555000	2084820000	1319550000	2.19673	0.0165263	-0.478275	-5.23607	lcl|CP039850.1_prot_QCU60672.1_1263	lcl|CP039850.1_prot_QCU60672.1_1263 [gene=mrp] [locus_tag=FCU26_1282] [protein=putative MRP-related protein mrp] [protein_id=QCU60672.1] [location=complement(1373378..1374550)] [gbkey=CDS]	lcl|CP039850.1_prot_QCU60672.1_1263 [gene=mrp] [locus_tag=FCU26_1282] [protein=putative MRP-related protein mrp] [protein_id=QCU60672.1] [location=complement(1373378..1374550)] [gbkey=CDS]		390			[gene=mrp]		FCU26_1282	Rv1229c
26.1676	27.2229	28.0373	27.4812	29.7355	30.1129			1	0.999	11	66	66	66	6	12	6	12	15	15	206761000	284186000	82987700	175628000	649979000	957351000	0.934895	0.100608	-1.96726	-1.99957	lcl|CP039850.1_prot_QCU60675.1_1266	lcl|CP039850.1_prot_QCU60675.1_1266 [locus_tag=FCU26_1285] [protein=hypothetical protein] [protein_id=QCU60675.1] [location=complement(1376462..1377769)] [gbkey=CDS]	lcl|CP039850.1_prot_QCU60675.1_1266 [locus_tag=FCU26_1285] [protein=hypothetical protein] [protein_id=QCU60675.1] [location=complement(1376462..1377769)] [gbkey=CDS]		435			[locus_tag=FCU26_1285]		FCU26_1285	Rv1232c
28.0862	28.4928	28.8593	29.8695	29.951	29.8345	+	Delta_76_WT	1	0.999	4	41	41	41	7	7	5	8	7	7	382653000	433371000	523644000	805358000	966319000	904980000	2.46888	0.0143864	-1.40557	-6.22198	lcl|CP039850.1_prot_QCU60677.1_1268	lcl|CP039850.1_prot_QCU60677.1_1268 [locus_tag=FCU26_1287] [protein=putative transmembrane protein] [protein_id=QCU60677.1] [location=1378577..1379104] [gbkey=CDS]	lcl|CP039850.1_prot_QCU60677.1_1268 [locus_tag=FCU26_1287] [protein=putative transmembrane protein] [protein_id=QCU60677.1] [location=1378577..1379104] [gbkey=CDS]		175			[locus_tag=FCU26_1287]		FCU26_1287	Rv1234
26.0721	26.9088	26.942	28.7382	28.7552	28.7584	+	Delta_76_WT	1	0.999	8	50	50	50	2	2	3	13	17	13	55486400	119684000	101412000	419463000	2528110000	1339400000	2.75241	0.00989091	-2.10968	-7.41143	lcl|CP039850.1_prot_QCU60678.1_1269	lcl|CP039850.1_prot_QCU60678.1_1269 [gene=lpqY] [locus_tag=FCU26_1288] [protein=putative sugar-binding lipoprotein lpqY] [protein_id=QCU60678.1] [location=1379125..1380531] [gbkey=CDS]	lcl|CP039850.1_prot_QCU60678.1_1269 [gene=lpqY] [locus_tag=FCU26_1288] [protein=putative sugar-binding lipoprotein lpqY] [protein_id=QCU60678.1] [location=1379125..1380531] [gbkey=CDS]		468			[gene=lpqY]		FCU26_1288	Rv1235
27.2232	26.8263	27.4478	29.0304	29.4222	29.5703	+	Delta_76_WT	1	0.999	11	86	86	86	5	9	11	16	22	23	151307000	174913000	186586000	628620000	2454640000	2354100000	3.06596	0.0058125	-2.1752	-8.95811	lcl|CP039850.1_prot_QCU60681.1_1272	lcl|CP039850.1_prot_QCU60681.1_1272 [gene=sugC] [locus_tag=FCU26_1291] [protein=ABC transporter sugC] [protein_id=QCU60681.1] [location=1382285..1383466] [gbkey=CDS]	lcl|CP039850.1_prot_QCU60681.1_1272 [gene=sugC] [locus_tag=FCU26_1291] [protein=ABC transporter sugC] [protein_id=QCU60681.1] [location=1382285..1383466] [gbkey=CDS]		393			[gene=sugC]		FCU26_1291	Rv1238
25.6356	26.0493	27.753	26.4377	26.3189	26.3266			1	0.999	6	45	45	45	4	5	4	14	8	10	68162100	135410000	0	222773000	208514000	299831000	0.0633034	0.890028	0.118199	0.182095	lcl|CP039850.1_prot_QCU60682.1_1273	lcl|CP039850.1_prot_QCU60682.1_1273 [gene=corA] [locus_tag=FCU26_1292] [protein=putative magnesium and cobalt transport transmembrane protein corA] [protein_id=QCU60682.1] [location=complement(1383543..1384643)] [gbkey=CDS]	lcl|CP039850.1_prot_QCU60682.1_1273 [gene=corA] [locus_tag=FCU26_1292] [protein=putative magnesium and cobalt transport transmembrane protein corA] [protein_id=QCU60682.1] [location=complement(1383543..1384643)] [gbkey=CDS]		366			[gene=corA]		FCU26_1292	Rv1239c
32.1929	32.0601	32.1024	32.5023	33.0976	32.8933	+	Delta_76_WT	1	0.999	12	455	455	455	73	63	53	89	99	78	3492130000	4032680000	1725820000	8146610000	38877600000	32235300000	1.78561	0.0195193	-0.712613	-3.98133	lcl|CP039850.1_prot_QCU60683.1_1274	lcl|CP039850.1_prot_QCU60683.1_1274 [gene=mdh] [locus_tag=FCU26_1293] [protein=putative malate dehydrogenase mdh] [protein_id=QCU60683.1] [location=1384814..1385803] [gbkey=CDS]	lcl|CP039850.1_prot_QCU60683.1_1274 [gene=mdh] [locus_tag=FCU26_1293] [protein=putative malate dehydrogenase mdh] [protein_id=QCU60683.1] [location=1384814..1385803] [gbkey=CDS]		329			[gene=mdh]		FCU26_1293	Rv1240
26.0527	26.5415	26.4357	25.9077	25.8715	28.9188			1	0.999	5	29	29	29	7	4	6	5	4	3	95716100	64060100	134619000	76355700	324073000	349655000	0.211254	0.670386	-0.556087	-0.54484	lcl|CP039850.1_prot_QCU60684.1_1275	lcl|CP039850.1_prot_QCU60684.1_1275 [locus_tag=FCU26_1294] [protein=hypothetical protein] [protein_id=QCU60684.1] [location=1385879..1386139] [gbkey=CDS]	lcl|CP039850.1_prot_QCU60684.1_1275 [locus_tag=FCU26_1294] [protein=hypothetical protein] [protein_id=QCU60684.1] [location=1385879..1386139] [gbkey=CDS]		86			[locus_tag=FCU26_1294]		FCU26_1294	Rv1241
26.4128	26.2815	25.6708	27.0152	27.4838	27.1122	+	Delta_76_WT	1	0.999	4	27	27	27	3	3	1	5	10	5	167910000	153260000	41104400	290516000	366968000	309220000	1.79733	0.019069	-1.08199	-4.01377	lcl|CP039850.1_prot_QCU60687.1_1278	lcl|CP039850.1_prot_QCU60687.1_1278 [gene=lpqZ] [locus_tag=FCU26_1297] [protein=Putative lipoprotein lpqZ] [protein_id=QCU60687.1] [location=1388458..1389318] [gbkey=CDS]	lcl|CP039850.1_prot_QCU60687.1_1278 [gene=lpqZ] [locus_tag=FCU26_1297] [protein=Putative lipoprotein lpqZ] [protein_id=QCU60687.1] [location=1388458..1389318] [gbkey=CDS]		286			[gene=lpqZ]		FCU26_1297	Rv1244
30.628	30.6207	30.2412	30.4211	30.4019	30.221			1	0.999	10	226	226	226	36	40	41	35	34	40	2965660000	4207680000	2783270000	3205110000	1432610000	1885120000	0.447644	0.372693	0.148588	1.04079	lcl|CP039850.1_prot_QCU60688.1_1279	lcl|CP039850.1_prot_QCU60688.1_1279 [locus_tag=FCU26_1298] [protein=putative short-chain type dehydrogenase/reductase] [protein_id=QCU60688.1] [location=complement(1389399..1390229)] [gbkey=CDS]	lcl|CP039850.1_prot_QCU60688.1_1279 [locus_tag=FCU26_1298] [protein=putative short-chain type dehydrogenase/reductase] [protein_id=QCU60688.1] [location=complement(1389399..1390229)] [gbkey=CDS]		276			[locus_tag=FCU26_1298]		FCU26_1298	Rv1245c
29.782	29.76	29.928	30.0107	30.1643	30.2522	+	Delta_76_WT	1	0.999	49	447	447	447	69	81	37	79	93	88	1197560000	1393140000	1905180000	1124270000	1497120000	1534600000	1.65124	0.0237895	-0.319008	-3.6217	lcl|CP039850.1_prot_QCU60691.1_1282	lcl|CP039850.1_prot_QCU60691.1_1282 [gene=kgd] [locus_tag=FCU26_1301] [protein=alpha-ketoglutarate decarboxylase] [protein_id=QCU60691.1] [location=complement(1390958..1394653)] [gbkey=CDS]	lcl|CP039850.1_prot_QCU60691.1_1282 [gene=kgd] [locus_tag=FCU26_1301] [protein=alpha-ketoglutarate decarboxylase] [protein_id=QCU60691.1] [location=complement(1390958..1394653)] [gbkey=CDS]		1231			[gene=kgd]		FCU26_1301	Rv1248c
23.183	23.338	24.7673	24.7413	27.1614	27.6405	+	Delta_76_WT	1	0.999	4	20	20	20	3	5	0	4	5	3	33156600	17505000	0	43180300	224993000	324459000	1.25484	0.049369	-2.7516	-2.67337	lcl|CP039850.1_prot_QCU60694.1_1285	lcl|CP039850.1_prot_QCU60694.1_1285 [locus_tag=FCU26_1304] [protein=hypothetical protein] [protein_id=QCU60694.1] [location=complement(1397422..1400841)] [gbkey=CDS]	lcl|CP039850.1_prot_QCU60694.1_1285 [locus_tag=FCU26_1304] [protein=hypothetical protein] [protein_id=QCU60694.1] [location=complement(1397422..1400841)] [gbkey=CDS]		1139			[locus_tag=FCU26_1304]		FCU26_1304	Rv1251c
26.2987	26.4321	27.338	27.3121	29.0035	29.2478			1	0.999	8	44	44	44	12	8	4	7	7	6	309313000	326965000	265154000	366380000	703467000	395883000	1.24516	0.0501764	-1.83155	-2.65197	lcl|CP039850.1_prot_QCU60696.1_1287	lcl|CP039850.1_prot_QCU60696.1_1287 [gene=deaD] [locus_tag=FCU26_1306] [protein=putative cold-shock dead-box-likeprotein deaD] [protein_id=QCU60696.1] [location=1401571..1403262] [gbkey=CDS]	lcl|CP039850.1_prot_QCU60696.1_1287 [gene=deaD] [locus_tag=FCU26_1306] [protein=putative cold-shock dead-box-likeprotein deaD] [protein_id=QCU60696.1] [location=1401571..1403262] [gbkey=CDS]		563			[gene=deaD]		FCU26_1306	Rv1253
26.8703	25.2958	24.7349	26.3891	26.6742	26.3506			1	0.999	3	19	19	19	3	4	1	5	4	2	108811000	97948400	64844300	86230000	137598000	107735000	0.576254	0.258855	-0.837629	-1.29405	lcl|CP039850.1_prot_QCU60700.1_1291	lcl|CP039850.1_prot_QCU60700.1_1291 [locus_tag=FCU26_1310] [protein=hypothetical protein] [protein_id=QCU60700.1] [location=1405933..1406832] [gbkey=CDS]	lcl|CP039850.1_prot_QCU60700.1_1291 [locus_tag=FCU26_1310] [protein=hypothetical protein] [protein_id=QCU60700.1] [location=1405933..1406832] [gbkey=CDS]		299			[locus_tag=FCU26_1310]		FCU26_1310	Rv1259
31.0368	30.4414	30.7648	30.828	30.9326	30.896			1	0.999	8	146	146	146	19	22	28	25	24	28	1423290000	1418290000	1225110000	2987400000	17217400000	8259970000	0.323992	0.516218	-0.137893	-0.788993	lcl|CP039850.1_prot_QCU60703.1_1294	lcl|CP039850.1_prot_QCU60703.1_1294 [locus_tag=FCU26_1313] [protein=hypothetical protein] [protein_id=QCU60703.1] [location=complement(1408077..1408526)] [gbkey=CDS]	lcl|CP039850.1_prot_QCU60703.1_1294 [locus_tag=FCU26_1313] [protein=hypothetical protein] [protein_id=QCU60703.1] [location=complement(1408077..1408526)] [gbkey=CDS]		149			[locus_tag=FCU26_1313]		FCU26_1313	Rv1261c
28.1485	28.2144	25.3841	28.3698	28.4892	28.2448			1	0.999	6	70	70	70	11	13	3	12	18	13	715160000	614910000	143899000	712690000	963979000	599465000	0.526322	0.296472	-1.11892	-1.19633	lcl|CP039850.1_prot_QCU60704.1_1295	lcl|CP039850.1_prot_QCU60704.1_1295 [locus_tag=FCU26_1314] [protein=putative HIT-like protein] [protein_id=QCU60704.1] [location=complement(1408531..1408965)] [gbkey=CDS]	lcl|CP039850.1_prot_QCU60704.1_1295 [locus_tag=FCU26_1314] [protein=putative HIT-like protein] [protein_id=QCU60704.1] [location=complement(1408531..1408965)] [gbkey=CDS]		144			[locus_tag=FCU26_1314]		FCU26_1314	Rv1262c
26.8757	27.3353	24.5693	28.4211	29.1469	29.1431	+	Delta_76_WT	1	0.999	7	73	73	73	11	11	3	16	16	16	189112000	284692000	18114900	415427000	818925000	1998480000	1.3871	0.0371047	-2.64361	-2.97327	lcl|CP039850.1_prot_QCU60705.1_1296	lcl|CP039850.1_prot_QCU60705.1_1296 [gene=amiB2] [locus_tag=FCU26_1315] [protein=putative amidase amiB2] [protein_id=QCU60705.1] [location=1409024..1410412] [gbkey=CDS]	lcl|CP039850.1_prot_QCU60705.1_1296 [gene=amiB2] [locus_tag=FCU26_1315] [protein=putative amidase amiB2] [protein_id=QCU60705.1] [location=1409024..1410412] [gbkey=CDS]		462			[gene=amiB2]		FCU26_1315	Rv1263
26.9614	26.967	27.1619	27.5139	27.8531	27.7678	+	Delta_76_WT	1	0.999	11	42	42	42	5	5	3	9	8	12	160372000	152128000	105815000	299543000	464462000	383513000	2.30654	0.0144069	-0.681517	-5.61722	lcl|CP039850.1_prot_QCU60706.1_1297	lcl|CP039850.1_prot_QCU60706.1_1297 [locus_tag=FCU26_1316] [protein=Adenylyl cyclase] [protein_id=QCU60706.1] [location=1410487..1411680] [gbkey=CDS]	lcl|CP039850.1_prot_QCU60706.1_1297 [locus_tag=FCU26_1316] [protein=Adenylyl cyclase] [protein_id=QCU60706.1] [location=1410487..1411680] [gbkey=CDS]		397			[locus_tag=FCU26_1316]		FCU26_1316	Rv1264
27.2867	27.176	27.324	27.3719	26.7441	27.1236			1	0.999	8	55	55	55	9	8	10	8	9	11	321381000	378480000	208302000	366827000	293415000	311974000	0.412598	0.413159	0.182353	0.970564	lcl|CP039850.1_prot_QCU60707.1_1298	lcl|CP039850.1_prot_QCU60707.1_1298 [locus_tag=FCU26_1317] [protein=Hypothetical protein] [protein_id=QCU60707.1] [location=1411853..1412533] [gbkey=CDS]	lcl|CP039850.1_prot_QCU60707.1_1298 [locus_tag=FCU26_1317] [protein=Hypothetical protein] [protein_id=QCU60707.1] [location=1411853..1412533] [gbkey=CDS]		226			[locus_tag=FCU26_1317]		FCU26_1317	Rv1265
27.8147	27.9092	27.6437	28.6651	28.6489	28.5416	+	Delta_76_WT	1	0.999	11	85	85	85	9	10	8	18	23	17	570105000	571217000	246281000	866937000	731854000	710724000	3.17346	0.00729412	-0.829349	-9.55286	lcl|CP039850.1_prot_QCU60708.1_1299	lcl|CP039850.1_prot_QCU60708.1_1299 [gene=pknH] [locus_tag=FCU26_1318] [protein=putative transmembrane serine/threonine-protein kinase H pknH] [protein_id=QCU60708.1] [location=complement(1412553..1414343)] [gbkey=CDS]	lcl|CP039850.1_prot_QCU60708.1_1299 [gene=pknH] [locus_tag=FCU26_1318] [protein=putative transmembrane serine/threonine-protein kinase H pknH] [protein_id=QCU60708.1] [location=complement(1412553..1414343)] [gbkey=CDS]		596			[gene=pknH]		FCU26_1318	Rv1266c
27.558	27.8654	27.8268	28.5098	28.6049	28.8183	+	Delta_76_WT	1	0.999	14	113	113	113	9	15	7	27	29	26	265286000	330618000	191646000	478554000	428074000	561008000	2.59498	0.00903401	-0.894252	-6.72878	lcl|CP039850.1_prot_QCU60709.1_1300	lcl|CP039850.1_prot_QCU60709.1_1300 [gene=embR] [locus_tag=FCU26_1319] [protein=putative transcriptional regulatory protein embR] [protein_id=QCU60709.1] [location=complement(1414684..1415850)] [gbkey=CDS]	lcl|CP039850.1_prot_QCU60709.1_1300 [gene=embR] [locus_tag=FCU26_1319] [protein=putative transcriptional regulatory protein embR] [protein_id=QCU60709.1] [location=complement(1414684..1415850)] [gbkey=CDS]		388			[gene=embR]		FCU26_1319	Rv1267c
29.649	29.7316	28.0639	29.8876	30.5301	30.0269			1	0.999	2	57	57	57	7	5	4	13	15	13	1048180000	1088690000	453668000	1669150000	1793090000	1676410000	0.801579	0.14011	-1.00005	-1.73415	lcl|CP039850.1_prot_QCU60711.1_1302	lcl|CP039850.1_prot_QCU60711.1_1302 [locus_tag=FCU26_1321] [protein=Conserved probable secreted protein] [protein_id=QCU60711.1] [location=complement(1417082..1417456)] [gbkey=CDS]	lcl|CP039850.1_prot_QCU60711.1_1302 [locus_tag=FCU26_1321] [protein=Conserved probable secreted protein] [protein_id=QCU60711.1] [location=complement(1417082..1417456)] [gbkey=CDS]		124			[locus_tag=FCU26_1321]		FCU26_1321	Rv1269c
29.4923	28.8056	28.9522	29.6326	29.5588	29.8123			1	0.999	6	121	121	121	12	18	21	21	21	28	1087360000	887907000	1319440000	1511940000	1523980000	2237340000	1.23677	0.0503489	-0.584515	-2.6335	lcl|CP039850.1_prot_QCU60712.1_1303	lcl|CP039850.1_prot_QCU60712.1_1303 [gene=lprA] [locus_tag=FCU26_1322] [protein=Putative lipoprotein lprA] [protein_id=QCU60712.1] [location=complement(1417517..1418251)] [gbkey=CDS]	lcl|CP039850.1_prot_QCU60712.1_1303 [gene=lprA] [locus_tag=FCU26_1322] [protein=Putative lipoprotein lprA] [protein_id=QCU60712.1] [location=complement(1417517..1418251)] [gbkey=CDS]		244			[gene=lprA]		FCU26_1322	Rv1270c
27.0012	27.2578	25.6357	28.9666	30.0573	30.8543	+	Delta_76_WT	1	0.999	2	27	27	27	2	4	2	9	4	6	364633000	329586000	217685000	653641000	495331000	1080750000	1.9577	0.0178404	-3.32785	-4.47608	lcl|CP039850.1_prot_QCU60716.1_1307	lcl|CP039850.1_prot_QCU60716.1_1307 [gene=lprB] [locus_tag=FCU26_1326] [protein=Putative lipoprotein lprB] [protein_id=QCU60716.1] [location=1422700..1423257] [gbkey=CDS]	lcl|CP039850.1_prot_QCU60716.1_1307 [gene=lprB] [locus_tag=FCU26_1326] [protein=Putative lipoprotein lprB] [protein_id=QCU60716.1] [location=1422700..1423257] [gbkey=CDS]		185			[gene=lprB]		FCU26_1326	Rv1274
29.294	29.1615	27.9339	30.4178	31.3581	30.0462	+	Delta_76_WT	1	0.999	5	86	86	86	16	9	13	19	14	15	1255270000	1298460000	354486000	2758460000	5971280000	2085960000	1.44368	0.0331293	-1.81091	-3.10627	lcl|CP039850.1_prot_QCU60717.1_1308	lcl|CP039850.1_prot_QCU60717.1_1308 [gene=lprC] [locus_tag=FCU26_1327] [protein=Putative lipoprotein lprC] [protein_id=QCU60717.1] [location=1423254..1423796] [gbkey=CDS]	lcl|CP039850.1_prot_QCU60717.1_1308 [gene=lprC] [locus_tag=FCU26_1327] [protein=Putative lipoprotein lprC] [protein_id=QCU60717.1] [location=1423254..1423796] [gbkey=CDS]		180			[gene=lprC]		FCU26_1327	Rv1275
28.7726	28.9697	28.3933	29.2052	29.0893	28.8087			1	0.999	8	75	75	75	11	11	9	9	18	17	290299000	293560000	160587000	584722000	3215200000	1573870000	0.715312	0.17789	-0.322504	-1.56509	lcl|CP039850.1_prot_QCU60718.1_1309	lcl|CP039850.1_prot_QCU60718.1_1309 [locus_tag=FCU26_1328] [protein=hypothetical protein] [protein_id=QCU60718.1] [location=complement(1423941..1424417)] [gbkey=CDS]	lcl|CP039850.1_prot_QCU60718.1_1309 [locus_tag=FCU26_1328] [protein=hypothetical protein] [protein_id=QCU60718.1] [location=complement(1423941..1424417)] [gbkey=CDS]		158			[locus_tag=FCU26_1328]		FCU26_1328	Rv1276c
26.534	26.8406	24.2467	26.8551	26.6302	26.6804			1	0.999	8	27	27	27	5	3	0	6	3	10	97958300	111881000	0	108944000	108200000	96300700	0.443685	0.376868	-0.84818	-1.03289	lcl|CP039850.1_prot_QCU60719.1_1310	lcl|CP039850.1_prot_QCU60719.1_1310 [locus_tag=FCU26_1329] [protein=hypothetical protein] [protein_id=QCU60719.1] [location=1424667..1425920] [gbkey=CDS]	lcl|CP039850.1_prot_QCU60719.1_1310 [locus_tag=FCU26_1329] [protein=hypothetical protein] [protein_id=QCU60719.1] [location=1424667..1425920] [gbkey=CDS]		417			[locus_tag=FCU26_1329]		FCU26_1329	Rv1277
27.0673	27.6443	27.4928	29.5697	29.8324	29.3488	+	Delta_76_WT	1	0.999	18	130	130	130	7	7	9	27	42	38	165131000	183301000	116986000	617588000	3895250000	2277480000	3.21987	0.00826667	-2.18217	-9.82078	lcl|CP039850.1_prot_QCU60721.1_1312	lcl|CP039850.1_prot_QCU60721.1_1312 [locus_tag=FCU26_1331] [protein=putative dehydrogenase FAD flavoprotein gmc oxidoreductase] [protein_id=QCU60721.1] [location=1428565..1430151] [gbkey=CDS]	lcl|CP039850.1_prot_QCU60721.1_1312 [locus_tag=FCU26_1331] [protein=putative dehydrogenase FAD flavoprotein gmc oxidoreductase] [protein_id=QCU60721.1] [location=1428565..1430151] [gbkey=CDS]		528			[locus_tag=FCU26_1331]		FCU26_1331	Rv1279
28.4909	28.8012	28.2681	29.2583	29.5758	29.628	+	Delta_76_WT	1	0.999	13	122	122	122	15	20	10	28	25	24	624491000	622015000	340804000	858401000	867294000	837008000	2.12933	0.0171773	-0.967266	-5.01249	lcl|CP039850.1_prot_QCU60722.1_1313	lcl|CP039850.1_prot_QCU60722.1_1313 [gene=oppA] [locus_tag=FCU26_1332] [protein=putative periplasmic oligopeptide-binding lipoprotein oppA] [protein_id=QCU60722.1] [location=complement(1430168..1431943)] [gbkey=CDS]	lcl|CP039850.1_prot_QCU60722.1_1313 [gene=oppA] [locus_tag=FCU26_1332] [protein=putative periplasmic oligopeptide-binding lipoprotein oppA] [protein_id=QCU60722.1] [location=complement(1430168..1431943)] [gbkey=CDS]		591			[gene=oppA]		FCU26_1332	Rv1280c
24.9356	25.1047	25.0802	28.2443	29.7589	29.8515	+	Delta_76_WT	1	0.999	15	89	89	89	8	6	6	24	20	25	40409400	30268700	46496100	307515000	1969260000	1606900000	2.89993	0.0100952	-4.24474	-8.10614	lcl|CP039850.1_prot_QCU60723.1_1314	lcl|CP039850.1_prot_QCU60723.1_1314 [gene=oppD] [locus_tag=FCU26_1333] [protein=ABC transporter oppD] [protein_id=QCU60723.1] [location=complement(1431936..1433774)] [gbkey=CDS]	lcl|CP039850.1_prot_QCU60723.1_1314 [gene=oppD] [locus_tag=FCU26_1333] [protein=ABC transporter oppD] [protein_id=QCU60723.1] [location=complement(1431936..1433774)] [gbkey=CDS]		612			[gene=oppD]		FCU26_1333	Rv1281c
28.1991	28.7622	28.1052	29.1478	29.7079	30.0172	+	Delta_76_WT	1	0.999	6	57	57	57	8	11	13	9	9	7	421450000	479401000	252853000	799036000	4057760000	2358440000	1.7493	0.0214959	-1.26877	-3.88197	lcl|CP039850.1_prot_QCU60726.1_1317	lcl|CP039850.1_prot_QCU60726.1_1317 [gene=canA] [locus_tag=FCU26_1336] [protein=Beta-carbonic anhydrase] [protein_id=QCU60726.1] [location=1435827..1436318] [gbkey=CDS]	lcl|CP039850.1_prot_QCU60726.1_1317 [gene=canA] [locus_tag=FCU26_1336] [protein=Beta-carbonic anhydrase] [protein_id=QCU60726.1] [location=1435827..1436318] [gbkey=CDS]		163			[gene=canA]		FCU26_1336	Rv1284
24.1161	24.7447	23.1048	25.9892	29.6049	28.639	+	Delta_76_WT	1	0.999	3	24	24	24	2	3	3	6	5	5	15086700	21331700	3083710	44074600	694278000	377878000	1.58824	0.0252831	-4.08916	-3.4604	lcl|CP039850.1_prot_QCU60727.1_1318	lcl|CP039850.1_prot_QCU60727.1_1318 [gene=cysD] [locus_tag=FCU26_1337] [protein=putative sulfate adenylyltransferase subunit 2 cysD] [protein_id=QCU60727.1] [location=1436412..1437410] [gbkey=CDS]	lcl|CP039850.1_prot_QCU60727.1_1318 [gene=cysD] [locus_tag=FCU26_1337] [protein=putative sulfate adenylyltransferase subunit 2 cysD] [protein_id=QCU60727.1] [location=1436412..1437410] [gbkey=CDS]		332			[gene=cysD]		FCU26_1337	Rv1285
24.4072	24.7911	24.1547	25.9414	27.052	27.9963	+	Delta_76_WT	1	0.999	7	27	27	27	1	3	4	6	7	6	1757930	28758100	5793190	110470000	227917000	337130000	1.82551	0.0189393	-2.54556	-4.09247	lcl|CP039850.1_prot_QCU60728.1_1319	lcl|CP039850.1_prot_QCU60728.1_1319 [gene=cysN] [locus_tag=FCU26_1338] [protein=putative bifunctional enzyme cysN/cysC] [protein_id=QCU60728.1] [location=1437410..1439254] [gbkey=CDS]	lcl|CP039850.1_prot_QCU60728.1_1319 [gene=cysN] [locus_tag=FCU26_1338] [protein=putative bifunctional enzyme cysN/cysC] [protein_id=QCU60728.1] [location=1437410..1439254] [gbkey=CDS]		614			[gene=cysN]		FCU26_1338	Rv1286
26.4364	26.6894	26.208	27.8418	30.1914	29.9789	+	Delta_76_WT	1	0.999	6	46	46	46	5	9	5	7	8	12	276900000	265064000	209204000	266850000	537928000	633549000	1.71553	0.022202	-2.89282	-3.79104	lcl|CP039850.1_prot_QCU60729.1_1320	lcl|CP039850.1_prot_QCU60729.1_1320 [locus_tag=FCU26_1339] [protein=hypothetical protein] [protein_id=QCU60729.1] [location=1439308..1439793] [gbkey=CDS]	lcl|CP039850.1_prot_QCU60729.1_1320 [locus_tag=FCU26_1339] [protein=hypothetical protein] [protein_id=QCU60729.1] [location=1439308..1439793] [gbkey=CDS]		161			[locus_tag=FCU26_1339]		FCU26_1339	Rv1287
24.1347	23.7795	25.0851	27.165	28.0219	29.3395	+	Delta_76_WT	1	0.999	4	16	16	16	2	1	0	2	6	5	1843120	1170950	0	160863000	263732000	375705000	2.17779	0.0166931	-3.84235	-5.17247	lcl|CP039850.1_prot_QCU60731.1_1322	lcl|CP039850.1_prot_QCU60731.1_1322 [locus_tag=FCU26_1341] [protein=Hypothetical protein] [protein_id=QCU60731.1] [location=1441129..1441749] [gbkey=CDS]	lcl|CP039850.1_prot_QCU60731.1_1322 [locus_tag=FCU26_1341] [protein=Hypothetical protein] [protein_id=QCU60731.1] [location=1441129..1441749] [gbkey=CDS]		206			[locus_tag=FCU26_1341]		FCU26_1341	Rv1289
24.0112	24.5188	25.0374	26.1938	27.9464	28.5177	+	Delta_76_WT	1	0.999	2	12	12	12	0	0	0	3	4	5	0	0	0	163895000	366544000	469638000	1.78896	0.0195613	-3.0301	-3.99058	lcl|CP039850.1_prot_QCU60732.1_1323	lcl|CP039850.1_prot_QCU60732.1_1323 [locus_tag=FCU26_1342] [protein=hypothetical protein] [protein_id=QCU60732.1] [location=complement(1441888..1443453)] [gbkey=CDS]	lcl|CP039850.1_prot_QCU60732.1_1323 [locus_tag=FCU26_1342] [protein=hypothetical protein] [protein_id=QCU60732.1] [location=complement(1441888..1443453)] [gbkey=CDS]		521			[locus_tag=FCU26_1342]		FCU26_1342	Rv1290c
27.849	27.5855	28.0705	28.7007	29.1634	28.9931	+	Delta_76_WT	1	0.999	22	147	147	147	14	16	10	30	41	36	210548000	243143000	218796000	240135000	591264000	667552000	2.34039	0.0148311	-1.11741	-5.73913	lcl|CP039850.1_prot_QCU60735.1_1326	lcl|CP039850.1_prot_QCU60735.1_1326 [gene=argS] [locus_tag=FCU26_1346] [protein=putative arginyl-tRNA synthetase argS] [protein_id=QCU60735.1] [location=1444785..1446437] [gbkey=CDS]	lcl|CP039850.1_prot_QCU60735.1_1326 [gene=argS] [locus_tag=FCU26_1346] [protein=putative arginyl-tRNA synthetase argS] [protein_id=QCU60735.1] [location=1444785..1446437] [gbkey=CDS]		550			[gene=argS]		FCU26_1346	Rv1292
27.7162	27.6667	27.7207	28.5952	28.4977	28.4667	+	Delta_76_WT	1	0.999	10	70	70	70	13	14	8	9	17	9	294515000	185036000	296028000	386262000	919164000	841503000	4.37292	0	-0.81865	-19.3124	lcl|CP039850.1_prot_QCU60736.1_1327	lcl|CP039850.1_prot_QCU60736.1_1327 [gene=lysA] [locus_tag=FCU26_1347] [protein=putative diaminopimelate decarboxylase lysA] [protein_id=QCU60736.1] [location=1446434..1447777] [gbkey=CDS]	lcl|CP039850.1_prot_QCU60736.1_1327 [gene=lysA] [locus_tag=FCU26_1347] [protein=putative diaminopimelate decarboxylase lysA] [protein_id=QCU60736.1] [location=1446434..1447777] [gbkey=CDS]		447			[gene=lysA]		FCU26_1347	Rv1293
29.5447	29.4068	29.5538	30.4213	30.3253	30.1886	+	Delta_76_WT	1	0.999	12	127	127	127	21	16	13	22	28	27	1009620000	965814000	731282000	1684340000	5201200000	4018790000	3.21785	0.00808696	-0.809987	-9.80898	lcl|CP039850.1_prot_QCU60737.1_1328	lcl|CP039850.1_prot_QCU60737.1_1328 [gene=thrA] [locus_tag=FCU26_1348] [protein=putative homoserine dehydrogenase thrA] [protein_id=QCU60737.1] [location=1447781..1449106] [gbkey=CDS]	lcl|CP039850.1_prot_QCU60737.1_1328 [gene=thrA] [locus_tag=FCU26_1348] [protein=putative homoserine dehydrogenase thrA] [protein_id=QCU60737.1] [location=1447781..1449106] [gbkey=CDS]		441			[gene=thrA]		FCU26_1348	Rv1294
28.1388	28.2993	28.1035	27.8983	27.8207	27.7578	+	Delta_76_WT	1	0.999	16	142	142	142	28	38	10	26	18	22	371039000	359968000	232039000	232681000	312910000	292853000	2.08932	0.0163511	0.354914	4.88334	lcl|CP039850.1_prot_QCU60738.1_1329	lcl|CP039850.1_prot_QCU60738.1_1329 [gene=thrC] [locus_tag=FCU26_1349] [protein=putative threonine synthase thrC] [protein_id=QCU60738.1] [location=1449103..1450185] [gbkey=CDS]	lcl|CP039850.1_prot_QCU60738.1_1329 [gene=thrC] [locus_tag=FCU26_1349] [protein=putative threonine synthase thrC] [protein_id=QCU60738.1] [location=1449103..1450185] [gbkey=CDS]		360			[gene=thrC]		FCU26_1349	Rv1295
27.436	27.5043	27.0941	28.0405	27.9725	27.7487	+	Delta_76_WT	1	0.999	5	50	50	50	5	6	3	13	10	13	445165000	428766000	181555000	667861000	608955000	522059000	1.69128	0.0227283	-0.57576	-3.72659	lcl|CP039850.1_prot_QCU60739.1_1330	lcl|CP039850.1_prot_QCU60739.1_1330 [gene=thrB] [locus_tag=FCU26_1350] [protein=putative homoserine kinase thrB] [protein_id=QCU60739.1] [location=1450346..1451296] [gbkey=CDS]	lcl|CP039850.1_prot_QCU60739.1_1330 [gene=thrB] [locus_tag=FCU26_1350] [protein=putative homoserine kinase thrB] [protein_id=QCU60739.1] [location=1450346..1451296] [gbkey=CDS]		316			[gene=thrB]		FCU26_1350	Rv1296
29.4535	29.486	29.5038	29.9	30.0979	29.8059	+	Delta_76_WT	1	0.999	24	267	267	267	37	35	19	51	61	64	1393790000	1450910000	1131480000	1512230000	2731420000	1799590000	2.1844	0.0161618	-0.453509	-5.19459	lcl|CP039850.1_prot_QCU60740.1_1331	lcl|CP039850.1_prot_QCU60740.1_1331 [gene=rho] [locus_tag=FCU26_1351] [protein=putative transcription termination factor rho] [protein_id=QCU60740.1] [location=1451553..1453361] [gbkey=CDS]	lcl|CP039850.1_prot_QCU60740.1_1331 [gene=rho] [locus_tag=FCU26_1351] [protein=putative transcription termination factor rho] [protein_id=QCU60740.1] [location=1451553..1453361] [gbkey=CDS]		602			[gene=rho]		FCU26_1351	Rv1297
[truncated: 1,278 more rows]

## Sheet: Supp. Data 1b
Supplementary Data 1b. Non-imputed proteomics values.
[truncated: 1,917 more rows]

## Sheet: Supp. Data 1c
Supplementary Data 1c. GO Analysis data.
C: Selection column	C: Selection value	C: Category column	C: Category value	N: Total size	N: Selection size	N: Category size	N: Intersection size	N: Enrichment factor	N: P value	N: Benj. Hoch. FDR
Student's T-test Difference Delta_76_WT	-	Gene Ontology (GO)	plasma membrane [GO:0005886]	1916	456	903	163	0.75846	6.32e-09	6.31e-06
Student's T-test Difference Delta_76_WT	-	Gene Ontology (GO)	peptidoglycan-based cell wall [GO:0009274]	1916	456	454	62	0.57381	5.9e-10	1.18e-06
[truncated: 2 more rows]
