# Supplementary material for: The mycobacterial glycoside hydrolase LamH enables capsular arabinomannan release and stimulates growth
Source: Nat Commun. 2024 Jul 9;15:5740. doi: 10.1038/s41467-024-50051-3 (PMC11233589; doi:10.1038/s41467-024-50051-3)
Supplement: Supplementary file 5 — Supplementary Data 2 [file 41467_2024_50051_MOESM5_ESM.xlsx]

## Sheet: Supp. Data 2
Supplementary Data 2. Genome accession codes used for custom BLAST database.
Accession codes
GCA_000010105.1
GCA_000185725.2
GCA_000196675.1
GCA_000214175.1
GCA_000308375.1
GCA_000308415.1
GCA_000308435.1
GCA_000308455.1
GCA_000308495.1
GCA_000308575.1
GCA_000308595.1
GCA_000308615.1
GCA_000308655.1
GCA_000308675.1
GCA_000308695.1
GCA_000308755.1
GCA_000308775.1
GCA_000308795.1
GCA_000308815.1
GCA_000308835.1
GCA_000308855.1
GCA_000308875.1
GCA_000380645.1
GCA_000423625.1
GCA_000429025.1
GCA_000470885.1
GCA_000524475.1
GCA_000620785.1
GCA_000717405.1
GCA_000738775.1
GCA_000760935.2
GCA_000763165.1
GCA_001482675.1
GCA_001552615.1
GCA_001552855.1
GCA_001612635.1
GCA_001612665.1
GCA_001612685.1
GCA_001612725.1
GCA_001612745.1
GCA_001612785.1
GCA_001612845.1
GCA_001612865.1
GCA_001612885.1
GCA_001612945.1
GCA_001612965.1
GCA_001612985.1
GCA_001613045.1
GCA_001613065.1
GCA_001613125.1
GCA_001613145.1
GCA_001613205.1
GCA_001613225.1
GCA_001613265.1
GCA_001613305.1
GCA_001613325.1
GCA_001613345.1
GCA_001613365.1
GCA_001613385.1
GCA_001613405.1
GCA_001613425.1
GCA_001613445.1
GCA_001613465.1
GCA_001613485.1
GCA_001613505.1
GCA_001618405.1
GCA_001618425.1
GCA_001625085.1
GCA_001646785.1
GCA_001646865.1
GCA_001894765.1
GCA_001894865.1
GCA_001894885.1
GCA_001895005.1
GCA_002081795.1
GCA_002568625.1
GCA_002813375.1
GCA_002846365.1
GCA_002893965.1
GCA_002949635.1
GCA_003013675.1
GCA_003097035.1
GCA_003182135.1
GCA_003202065.1
GCA_003315035.1
GCA_003350525.1
GCA_003367415.1
GCA_003598715.1
GCA_003626495.1
GCA_003696265.1
GCA_003945385.1
GCA_004011865.1
GCA_004217185.1
GCA_004339565.1
GCA_004362495.1
GCA_005049235.1
GCA_005434945.1
GCA_006148895.1
GCA_006539565.1
GCA_006539585.1
GCA_006716445.1
GCA_006716565.1
GCA_006717045.1
GCA_007559025.1
GCA_007989085.1
GCA_007990755.1
GCA_008011915.1
GCA_008704205.1
GCA_009765205.1
GCA_009858255.1
GCA_009883715.1
GCA_012395945.1
GCA_012395985.1
GCA_012396065.1
GCA_012911875.1
GCA_012911925.1
GCA_012931745.1
GCA_013408715.1
GCA_014121175.1
GCA_900094765.1
GCA_900099725.1
GCA_900101735.1
GCA_900102195.1
GCA_900105195.1
GCA_900105375.1
GCA_900105905.1
GCA_900111805.1
GCA_900115005.1
GCA_900142365.1
GCA_900188125.1
GCA_900215415.1
GCA_900269665.1
GCA_900455725.1
GCA_900455735.1
GCF_000024785.1
GCF_000156595.1
GCF_000159635.1
GCF_000164135.1
GCF_000192435.1
GCF_000222105.3
GCF_000241305.1
GCF_000241345.1
GCF_000247715.1
GCF_000248075.1
GCF_000296405.1
GCF_000298195.1
GCF_000298235.1
GCF_000332975.1
GCF_000333015.1
GCF_000333035.1
GCF_000334455.1
GCF_000341345.1
GCF_000344135.1
GCF_000344785.1
GCF_000372085.1
GCF_000372385.1
GCF_000372445.1
GCF_000375365.1
GCF_000379425.1
GCF_000379705.1
GCF_000403725.1
GCF_000411375.1
GCF_000420605.1
GCF_000427865.1
GCF_000428805.1
GCF_000442645.1
GCF_000526915.1
GCF_000550785.1
GCF_000577555.1
GCF_000626675.1
GCF_000688415.1
GCF_000689255.1
GCF_000723425.2
GCF_000732945.1
GCF_000747315.1
GCF_000758965.1
GCF_000759055.1
GCF_000767055.1
GCF_000767255.1
GCF_000829075.1
GCF_000835165.1
GCF_000964005.1
GCF_000966355.1
GCF_001020985.1
GCF_001021495.1
GCF_001050015.1
GCF_001050035.1
GCF_001053555.1
GCF_001054945.1
GCF_001186365.1
GCF_001245615.1
GCF_001277995.1
GCF_001373395.1
GCF_001373515.1
GCF_001412085.1
GCF_001412105.1
GCF_001499925.1
GCF_001515365.1
GCF_001571025.1
GCF_001575195.1
GCF_001639025.1
GCF_001643015.1
GCF_001667525.1
GCF_001667885.1
GCF_001672775.1
GCF_001673635.1
GCF_001686835.1
GCF_001722345.1
GCF_001854525.1
GCF_001881585.2
GCF_001907675.1
GCF_001912155.1
GCF_001941345.1
GCF_001941565.1
GCF_001942625.1
GCF_002086125.1
GCF_002086155.1
GCF_002086165.1
GCF_002086305.1
GCF_002086485.1
GCF_002086635.1
GCF_002101785.1
GCF_002101815.1
GCF_002101845.1
GCF_002102025.1
GCF_002102175.1
GCF_002102185.1
GCF_002102355.1
GCF_002104675.1
GCF_002116635.1
GCF_002149015.1
GCF_002154655.1
GCF_002157835.1
GCF_002219285.1
GCF_002285125.1
GCF_002285715.1
GCF_002351405.1
GCF_002591975.1
GCF_002592005.1
GCF_002705835.1
GCF_002735905.1
GCF_002742165.1
GCF_002847785.1
GCF_002861385.1
GCF_002871755.1
GCF_003112775.1
GCF_003217475.1
GCF_003313035.1
GCF_003408705.1
GCF_003568625.1
GCF_003614435.1
GCF_003634525.1
GCF_003688935.1
GCF_003693265.1
GCF_003814005.1
GCF_003932375.1
GCF_004011905.1
GCF_004354905.1
GCF_004382105.1
GCF_006334925.1
GCF_006539825.1
GCF_007559235.1
GCF_007858435.1
GCF_007858445.1
GCF_007858475.1
GCF_007859215.1
GCF_008329645.1
GCF_010723305.1
GCF_010723575.1
GCF_010723675.1
GCF_010726765.1
GCF_010728725.1
GCF_012396015.1
GCF_012396255.1
GCF_012396315.1
GCF_013004535.1
GCF_900078305.2
GCF_900078675.2
GCF_900092335.1
GCF_900105505.1
GCF_900105725.1
GCF_900111265.1
GCF_900113445.1
GCF_900155535.1
GCF_900156495.1
GCF_900156665.1
GCF_900157365.1
GCF_900157385.1
GCF_900169525.1
GCF_900176255.2
GCF_900176865.1
GCF_900177745.1
GCF_900205605.1
GCF_900232865.1
GCF_900411315.1
GCF_900417275.1
GCF_900447205.1
GCF_900447675.1
GCF_900453395.1
GCF_900460155.1
GCF_900566055.1
GCF_900566065.1
GCF_900566075.1
GCF_900626215.1
GCF_901542405.1
GCF_902168065.1
VIWU01000001.1
NZ_SMKA00000000.1
NZ_PDKV00000000.1
NZ_MIHD00000000.1
NZ_MIGZ00000000.1
NZ_LT906481.1
NZ_LT906443.1
NZ_LT721901.1
NZ_LT629765.1
NZ_LT629700.1
NZ_LS483464.1
NZ_LS483460.1
NZ_LS483459.1
NZ_LR738855.1
NZ_LR698967.1
NZ_LR131273.1
NZ_LR130759.1
NZ_LQQA00000000.1
NZ_LQPX00000000.1
NZ_LQPW00000000.1
NZ_LQPU00000000.1
NZ_LQPT00000000.1
NZ_LQPR00000000.1
NZ_LQPQ00000000.1
NZ_LQPP00000000.1
NZ_LQPN00000000.1
NZ_LQPJ00000000.1
NZ_LQPI00000000.1
NZ_LQPH00000000.1
NZ_LQPG00000000.1
NZ_LQPF00000000.1
NZ_LQPE00000000.1
NZ_LQPC00000000.1
NZ_LQPB00000000.1
NZ_LQOZ00000000.1
NZ_LQOY00000000.1
NZ_LQOX00000000.1
NZ_LQOW00000000.1
NZ_LQOV00000000.1
NZ_LQOU00000000.1
NZ_LQOT00000000.1
NZ_LQOS00000000.1
NZ_LQOR00000000.1
NZ_LQOQ00000000.1
NZ_LQOP00000000.1
NZ_LQOL00000000.1
NZ_LQOJ00000000.1
NZ_LN831026.1
NZ_JAGZ00000000.1
NZ_JAFJMN000000000.1
NZ_JAFJMN000000000.1
NZ_JADIJA000000000.1
NZ_JACHWS000000000.1
NZ_JACHWS000000000.1
NZ_JACHNF000000000.1
NZ_JACCFR010000001.1
NZ_JACBZL010000001.1
NZ_HG917973.1
NZ_HG917972.2
NZ_FTOW00000000.1
NZ_CSTD00000000.1
NZ_CP084713.1
NZ_CP059165.1
NZ_CP050134.1
NZ_CP043661.1
NZ_CP042429.1
NZ_CP039247.1
NZ_CP038157.1
NZ_CP035299.1
NZ_CP033972.1
NZ_CP033897.1
NZ_CP033896.1
NZ_CP032788.1
NZ_CP029543.1
NZ_CP027433.1
NZ_CP024988.1
NZ_CP021238.1
NZ_CP020821.1
NZ_CP019888.1
NZ_CP019688.1
NZ_CP019066.1
NZ_CP015278.1
NZ_CP014635.1
NZ_CP014475.1
NZ_CP012342.1
NZ_CP011883.2
NZ_CP011853.1
NZ_CP011546.1
NZ_CP011545.1
NZ_CP011541.1
NZ_CP011530.1
NZ_CP011491.1
NZ_CP011312.1
NZ_CP011311.1
NZ_CP011269.1
NZ_CP010827.1
NZ_CP009449.1
NZ_CP009250.1
NZ_CP009249.1
NZ_CP009248.1
NZ_CP009247.1
NZ_CP009246.1
NZ_CP009245.1
NZ_CP009211.1
NZ_CP007220.1
NZ_CP006841.1
NZ_CP004353.1
NZ_CP004352.1
NZ_CP004351.1
NZ_CP004350.1
NZ_CM000961.1
NZ_CCBF000000000.1
NZ_CCAU000000000.1
NZ_BCRN00000000.1
NZ_ARBU00000000.1
NZ_APKD00000000.1
NZ_AP022619.1
NZ_AP022615.1
NZ_AP022614.1
NZ_AP022613.1
NZ_AP022605.1
NZ_AP022604.1
NZ_AP022590.1
NZ_AP022587.1
NZ_AP022583.1
NZ_AP022582.1
NZ_AP022581.1
NZ_AP022576.1
NZ_AP022575.1
NZ_AP022573.1
NZ_AP022569.1
NZ_AP022568.1
NZ_AP018164.1
NZ_AP017369.1
NZ_AJFI00000000.1
NZ_AGVE00000000.1
NZ_ADNV00000000.1
NC_022663.1
NC_022198.1
NC_021715.1
NC_021663.1
NC_020553.1
NC_020523.1
NC_020506.1
NC_020302.1
NC_020133.1
NC_019966.1
NC_018612.1
NC_018150.2
NC_018027.1
NC_017301.2
NC_016948.1
NC_016946.1
NC_016946.1
NC_016604.1
NC_015848.1
NC_015848.1
NC_015758.1
NC_015673.1
NC_015576.1
NC_015564.1
NC_014814.1
NC_013729.1
NC_012704.1
NC_012590.1
NC_010612.1
NC_010397.1
NC_008726.1
NC_008611.1
NC_008596.1
NC_004369.1
NC_004320.1
NC_004319.1
NC_002944.2
NC_002677.1
NC_000962.3
LS483468.1
LR134352.1
CP059900.1
CP053068.1
CP046172.1
CP041695.1
CP039850.1
CP024315.1
CP022208.1
CP021238.1
CP018082.1
CP016335.1
CP006850.1
CP003876.1
CP001958.1
AM408590.1
