# Supplementary material for: The mycobacterial glycoside hydrolase LamH enables capsular arabinomannan release and stimulates growth
Source: Nat Commun. 2024 Jul 9;15:5740. doi: 10.1038/s41467-024-50051-3 (PMC11233589; doi:10.1038/s41467-024-50051-3)
Supplement: Supplementary file 7 — Source data [file 41467_2024_50051_MOESM7_ESM.zip]

Archive with 4 entries (4 files):
- Source Data_LamH.xlsx
- __MACOSX/._Source Data_LamH.xlsx
- Source Data File_BlotsGels.docx
- __MACOSX/._Source Data File_BlotsGels.docx
