# Supplementary material for: The mycobacterial glycoside hydrolase LamH enables capsular arabinomannan release and stimulates growth
Source: Nat Commun. 2024 Jul 9;15:5740. doi: 10.1038/s41467-024-50051-3 (PMC11233589; doi:10.1038/s41467-024-50051-3)
Supplement: Supplementary file 7 — Source data [file 41467_2024_50051_MOESM7_ESM.zip › Source Data_LamH.xlsx]

## Sheet: Figure 2f
Time (min)	LAM			LM
0	100	100	100	100	100	100
5	97.3804	107.582	80.9672	100.297	93.6426	76.6639
15	75.858	83.3343	78.5741	82.6037	73.2459	72.371
30	78.9433	74.4609	76.0927	77.1139	71.9646	65.6464
60	59.5401	64.2624	70.6517	63.2111	61.1699	67.0523
120	55.2432	56.6258	60.8481	57.2396	51.8663	61.8024
180	43.5515	50.1923	45.7881	45.8779	44.6338	41.9531
240	37.3522	40.6252	40.0016	38.0213	37.0834	35.2613

## Sheet: Figure 3a
WT BCG Danish	BCG Dan BCGDAN_0378::Himar1	BCG Dan_BCGDAN_0378::Himar1 L5::BCGDAN_0378	BCG Dan_BCGDAN_0378::Himar1 L5::BCGDAN_0378D96A
1846	2567	1901	2534
1656	2311	1820	2203
1882	2628	1921	2431

## Sheet: Figure 3b
WT BCG Danish	BCG Dan BCGDAN_0378::Himar1	BCG Dan_BCGDAN_0378::Himar1 L5::BCGDAN_0378	BCG Dan_BCGDAN_0378::Himar1 L5::BCGDAN_0378D96A
1872	2339	1808	2169
1848	2276	1785	2145
1856	2347	1798	2256

## Sheet: Figure 3c
Time (Mins)	Wild type			Mutant			Complement			Catalytic null
0.0033	0	0	0	0	0	0	0	0	0	0	0	0
0.006633	0	0	0	0	0	0	0	0	0	0	0	0
0.009967	0	0	0	0	0	0	0	0	0	0	0	0
0.0133	0	0	0	0	0	0	0	0	0	0	0	0
0.016633	0	0	0	0	0	0	0	0	0	0	0	0
0.019967	-10	4	5	1	1	-8	-8	-7	-8	-5	15	-13
0.0233	-35	10	14	5	0	-29	-33	-20	-29	-18	50	-43
0.026633	-68	6	21	10	-8	-60	-73	-34	-53	-34	90	-87
0.029967	-103	-17	20	11	-27	-103	-125	-51	-77	-56	122	-144
0.0333	-133	-63	11	6	-61	-157	-183	-77	-104	-90	139	-211
0.036633	-158	-134	-9	-8	-114	-225	-241	-117	-139	-134	139	-289
0.039967	-183	-226	-40	-35	-193	-307	-300	-168	-181	-191	122	-376
0.0433	-209	-328	-79	-78	-296	-404	-365	-231	-234	-266	95	-467
0.046633	-240	-427	-126	-137	-421	-516	-436	-302	-310	-364	61	-562
0.049967	-282	-511	-180	-212	-560	-637	-513	-374	-411	-478	11	-658
0.0533	-336	-575	-242	-302	-703	-760	-595	-445	-531	-599	-61	-755
0.056633	-401	-621	-311	-403	-844	-881	-681	-515	-662	-721	-149	-849
0.059967	-477	-653	-387	-515	-980	-997	-763	-587	-796	-836	-246	-939
0.0633	-560	-676	-472	-634	-1113	-1109	-842	-658	-926	-941	-354	-1028
0.066633	-644	-697	-566	-758	-1243	-1218	-921	-732	-1047	-1037	-468	-1119
0.069967	-724	-726	-669	-881	-1372	-1321	-1003	-813	-1158	-1127	-586	-1215
0.0733	-801	-770	-777	-1001	-1499	-1414	-1093	-905	-1262	-1212	-705	-1321
0.076633	-879	-837	-887	-1115	-1628	-1496	-1193	-1005	-1365	-1291	-831	-1435
0.079967	-966	-926	-1002	-1222	-1759	-1564	-1303	-1112	-1467	-1360	-967	-1552
0.0833	-1062	-1032	-1125	-1321	-1891	-1620	-1421	-1230	-1562	-1416	-1113	-1665
0.086633	-1165	-1150	-1248	-1413	-2026	-1673	-1543	-1360	-1641	-1464	-1260	-1765
0.089967	-1270	-1278	-1363	-1507	-2162	-1725	-1662	-1500	-1706	-1506	-1398	-1847
0.0933	-1373	-1416	-1468	-1601	-2300	-1784	-1768	-1643	-1765	-1541	-1525	-1910
0.096633	-1472	-1561	-1566	-1697	-2436	-1850	-1854	-1783	-1826	-1571	-1639	-1964
0.099967	-1566	-1709	-1666	-1793	-2568	-1923	-1922	-1921	-1897	-1602	-1744	-2018
0.1033	-1656	-1852	-1770	-1889	-2692	-2002	-1979	-2056	-1986	-1642	-1843	-2077
0.106633	-1737	-1984	-1877	-1980	-2805	-2086	-2033	-2186	-2091	-1693	-1934	-2142
0.109967	-1810	-2105	-1986	-2071	-2904	-2177	-2086	-2311	-2202	-1753	-2018	-2213
0.1133	-1876	-2214	-2104	-2165	-2989	-2276	-2137	-2428	-2315	-1820	-2097	-2289
0.116633	-1936	-2310	-2233	-2267	-3059	-2388	-2183	-2532	-2432	-1897	-2176	-2372
0.119967	-1992	-2388	-2367	-2378	-3126	-2512	-2227	-2618	-2559	-1993	-2258	-2459
0.1233	-2039	-2447	-2495	-2495	-3197	-2645	-2272	-2686	-2694	-2107	-2343	-2546
0.126633	-2077	-2494	-2607	-2617	-3281	-2784	-2325	-2741	-2831	-2238	-2427	-2636
0.129967	-2113	-2541	-2702	-2744	-3382	-2929	-2390	-2788	-2964	-2382	-2503	-2729
0.1333	-2154	-2593	-2784	-2880	-3497	-3081	-2466	-2831	-3089	-2530	-2570	-2827
0.136633	-2208	-2655	-2857	-3023	-3618	-3241	-2552	-2870	-3203	-2672	-2628	-2928
0.139967	-2277	-2728	-2931	-3168	-3742	-3405	-2649	-2907	-3303	-2803	-2680	-3028
0.1433	-2360	-2809	-3012	-3311	-3866	-3566	-2759	-2947	-3386	-2925	-2730	-3121
0.146633	-2451	-2898	-3107	-3442	-3991	-3721	-2881	-2992	-3450	-3038	-2785	-3208
0.149967	-2547	-2991	-3214	-3558	-4114	-3867	-3013	-3045	-3497	-3144	-2844	-3298
0.1533	-2646	-3090	-3327	-3661	-4234	-4002	-3148	-3106	-3527	-3237	-2907	-3396
0.156633	-2749	-3192	-3437	-3757	-4356	-4125	-3279	-3180	-3549	-3317	-2975	-3501
0.159967	-2855	-3294	-3545	-3853	-4483	-4238	-3400	-3267	-3566	-3379	-3049	-3616
0.1633	-2964	-3398	-3651	-3948	-4614	-4341	-3509	-3367	-3582	-3425	-3133	-3740
0.166633	-3073	-3506	-3752	-4045	-4749	-4437	-3606	-3479	-3608	-3469	-3232	-3867
0.169967	-3181	-3619	-3844	-4147	-4884	-4531	-3694	-3599	-3652	-3526	-3347	-3994
0.1733	-3284	-3734	-3931	-4252	-5015	-4626	-3774	-3725	-3715	-3604	-3473	-4121
0.176633	-3379	-3847	-4020	-4356	-5139	-4720	-3850	-3858	-3794	-3702	-3606	-4247
0.179967	-3466	-3952	-4110	-4452	-5253	-4815	-3922	-3999	-3885	-3813	-3743	-4373
0.1833	-3544	-4042	-4199	-4538	-5358	-4911	-3989	-4152	-3990	-3928	-3882	-4494
0.186633	-3613	-4116	-4288	-4616	-5455	-5009	-4051	-4312	-4109	-4040	-4016	-4607
0.189967	-3677	-4180	-4378	-4692	-5552	-5108	-4104	-4471	-4239	-4147	-4134	-4707
0.1933	-3739	-4239	-4473	-4776	-5655	-5209	-4146	-4617	-4368	-4243	-4235	-4793
0.196633	-3800	-4294	-4565	-4878	-5766	-5313	-4180	-4744	-4487	-4325	-4325	-4868
0.199967	-3860	-4349	-4652	-4999	-5884	-5424	-4215	-4849	-4598	-4394	-4411	-4939
0.2033	-3916	-4408	-4736	-5134	-6003	-5544	-4261	-4937	-4701	-4462	-4495	-5010
0.206633	-3968	-4477	-4821	-5282	-6111	-5670	-4324	-5013	-4801	-4531	-4574	-5084
0.209967	-4017	-4557	-4905	-5432	-6206	-5802	-4400	-5085	-4897	-4604	-4647	-5162
0.2133	-4063	-4650	-4987	-5579	-6289	-5940	-4487	-5155	-4989	-4682	-4716	-5240
0.216633	-4106	-4756	-5065	-5719	-6368	-6076	-4580	-5223	-5079	-4764	-4784	-5319
0.219967	-4145	-4871	-5140	-5853	-6448	-6201	-4674	-5286	-5175	-4851	-4848	-5400
0.2233	-4183	-4995	-5216	-5980	-6533	-6306	-4767	-5348	-5284	-4944	-4910	-5480
0.226633	-4220	-5125	-5295	-6100	-6626	-6385	-4858	-5412	-5407	-5047	-4972	-5562
0.229967	-4259	-5256	-5380	-6212	-6728	-6440	-4943	-5478	-5541	-5165	-5028	-5645
0.2333	-4306	-5384	-5468	-6321	-6839	-6479	-5022	-5547	-5678	-5294	-5078	-5728
0.236633	-4361	-5506	-5559	-6426	-6963	-6512	-5086	-5621	-5806	-5425	-5127	-5806
0.239967	-4425	-5623	-5650	-6524	-7100	-6544	-5133	-5701	-5918	-5553	-5178	-5875
0.2433	-4500	-5730	-5740	-6608	-7245	-6582	-5170	-5790	-6016	-5672	-5238	-5939
0.246633	-4587	-5830	-5830	-6684	-7389	-6632	-5203	-5881	-6103	-5779	-5309	-6003
0.249967	-4683	-5924	-5923	-6755	-7523	-6696	-5238	-5966	-6183	-5868	-5392	-6070
0.2533	-4781	-6015	-6019	-6825	-7643	-6773	-5277	-6037	-6260	-5934	-5484	-6143
0.256633	-4875	-6107	-6119	-6898	-7744	-6863	-5325	-6093	-6343	-5980	-5585	-6222
0.259967	-4964	-6196	-6223	-6977	-7832	-6966	-5389	-6132	-6434	-6008	-5689	-6304
0.2633	-5049	-6279	-6329	-7065	-7914	-7078	-5471	-6155	-6530	-6025	-5791	-6388
0.266633	-5134	-6353	-6433	-7163	-7997	-7194	-5562	-6167	-6628	-6037	-5892	-6477
0.269967	-5215	-6419	-6533	-7273	-8088	-7311	-5651	-6176	-6735	-6051	-5994	-6569
0.2733	-5294	-6480	-6628	-7391	-8191	-7429	-5727	-6192	-6854	-6071	-6100	-6665
0.276633	-5374	-6542	-6715	-7511	-8305	-7551	-5792	-6221	-6988	-6104	-6205	-6761
0.279967	-5451	-6610	-6799	-7626	-8432	-7674	-5852	-6268	-7128	-6157	-6309	-6849
0.2833	-5522	-6686	-6882	-7732	-8569	-7796	-5917	-6335	-7262	-6234	-6421	-6931
0.286633	-5580	-6766	-6963	-7830	-8714	-7913	-5995	-6420	-7386	-6336	-6544	-7013
0.289967	-5626	-6845	-7043	-7923	-8858	-8025	-6091	-6516	-7497	-6458	-6675	-7095
0.2933	-5663	-6918	-7125	-8017	-8994	-8134	-6197	-6615	-7599	-6587	-6812	-7173
0.296633	-5693	-6979	-7214	-8115	-9120	-8246	-6307	-6716	-7693	-6716	-6953	-7247
0.299967	-5719	-7025	-7309	-8219	-9237	-8358	-6411	-6818	-7781	-6842	-7090	-7320
0.3033	-5746	-7060	-7413	-8329	-9344	-8472	-6503	-6915	-7869	-6964	-7218	-7397
0.306633	-5776	-7090	-7526	-8441	-9445	-8586	-6586	-6995	-7966	-7080	-7337	-7485
0.309967	-5808	-7124	-7648	-8545	-9538	-8701	-6663	-7058	-8078	-7188	-7443	-7589
0.3133	-5843	-7166	-7773	-8641	-9622	-8815	-6740	-7106	-8207	-7283	-7530	-7711
0.316633	-5879	-7222	-7896	-8731	-9698	-8925	-6816	-7144	-8350	-7364	-7597	-7846
0.319967	-5919	-7291	-8009	-8816	-9763	-9033	-6890	-7180	-8505	-7433	-7646	-7985
0.3233	-5964	-7372	-8106	-8897	-9818	-9138	-6964	-7220	-8665	-7491	-7684	-8126
0.326633	-6016	-7459	-8186	-8973	-9864	-9240	-7035	-7273	-8822	-7537	-7719	-8262
0.329967	-6074	-7549	-8252	-9047	-9905	-9338	-7099	-7345	-8969	-7575	-7756	-8389
0.3333	-6137	-7636	-8309	-9122	-9945	-9431	-7151	-7439	-9104	-7618	-7794	-8506
0.336633	-6203	-7726	-8367	-9197	-9992	-9512	-7195	-7549	-9230	-7673	-7833	-8613
0.339967	-6273	-7818	-8431	-9272	-10052	-9582	-7237	-7668	-9349	-7740	-7878	-8709
0.3433	-6349	-7911	-8507	-9346	-10130	-9651	-7281	-7788	-9456	-7819	-7932	-8794
0.346633	-6428	-8003	-8597	-9417	-10224	-9725	-7330	-7909	-9552	-7906	-7998	-8868
0.349967	-6508	-8090	-8698	-9485	-10328	-9807	-7384	-8027	-9637	-7997	-8074	-8936
0.3533	-6593	-8170	-8803	-9556	-10438	-9893	-7448	-8142	-9710	-8090	-8152	-9001
0.356633	-6688	-8243	-8907	-9627	-10551	-9980	-7524	-8257	-9774	-8187	-8227	-9067
0.359967	-6799	-8307	-9009	-9692	-10667	-10069	-7602	-8371	-9839	-8287	-8294	-9135
0.3633	-6922	-8364	-9107	-9746	-10787	-10156	-7679	-8479	-9907	-8381	-8357	-9204
0.366633	-7052	-8420	-9197	-9793	-10917	-10240	-7751	-8578	-9975	-8464	-8414	-9272
0.369967	-7181	-8478	-9280	-9840	-11048	-10317	-7814	-8664	-10042	-8534	-8466	-9334
0.3733	-7301	-8540	-9358	-9893	-11174	-10390	-7867	-8731	-10109	-8592	-8513	-9387
0.376633	-7410	-8605	-9427	-9958	-11296	-10459	-7908	-8778	-10177	-8646	-8551	-9433
0.379967	-7503	-8673	-9485	-10038	-11410	-10525	-7940	-8803	-10245	-8699	-8582	-9473
0.3833	-7576	-8744	-9535	-10130	-11518	-10592	-7969	-8811	-10316	-8751	-8608	-9509
0.386633	-7626	-8816	-9585	-10233	-11618	-10658	-8006	-8815	-10396	-8800	-8635	-9541
0.389967	-7656	-8894	-9644	-10346	-11710	-10723	-8051	-8819	-10484	-8846	-8671	-9575
0.3933	-7675	-8977	-9721	-10467	-11791	-10790	-8101	-8836	-10578	-8888	-8720	-9621
0.396633	-7691	-9064	-9822	-10598	-11855	-10859	-8151	-8870	-10672	-8932	-8778	-9682
0.399967	-7708	-9158	-9946	-10740	-11904	-10931	-8201	-8925	-10759	-8981	-8848	-9758
0.4033	-7729	-9257	-10084	-10892	-11938	-11006	-8252	-9000	-10839	-9036	-8935	-9844
0.406633	-7756	-9362	-10226	-11042	-11963	-11083	-8302	-9093	-10911	-9095	-9041	-9937
0.409967	-7795	-9472	-10364	-11180	-11989	-11169	-8353	-9199	-10980	-9159	-9166	-10033
0.4133	-7845	-9587	-10491	-11304	-12033	-11265	-8409	-9312	-11043	-9224	-9309	-10125
0.416633	-7905	-9701	-10602	-11410	-12104	-11364	-8467	-9428	-11098	-9293	-9467	-10218
0.419967	-7973	-9809	-10696	-11497	-12202	-11465	-8522	-9542	-11146	-9370	-9629	-10316
0.4233	-8049	-9899	-10774	-11568	-12320	-11563	-8570	-9651	-11194	-9456	-9782	-10417
0.426633	-8128	-9967	-10834	-11631	-12454	-11654	-8613	-9753	-11248	-9549	-9920	-10513
0.429967	-8204	-10017	-10875	-11699	-12594	-11733	-8653	-9845	-11310	-9644	-10040	-10594
0.4333	-8272	-10054	-10900	-11774	-12729	-11802	-8697	-9926	-11375	-9730	-10140	-10660
0.436633	-8331	-10085	-10917	-11857	-12853	-11863	-8746	-9996	-11439	-9805	-10219	-10710
0.439967	-8387	-10118	-10933	-11950	-12964	-11921	-8801	-10057	-11503	-9867	-10280	-10744
0.4433	-8440	-10162	-10960	-12050	-13061	-11981	-8865	-10111	-11567	-9917	-10327	-10765
0.446633	-8493	-10223	-11001	-12152	-13146	-12047	-8939	-10160	-11634	-9953	-10365	-10782
0.449967	-8542	-10302	-11055	-12250	-13222	-12122	-9019	-10209	-11706	-9978	-10399	-10801
0.4533	-8586	-10394	-11121	-12343	-13295	-12209	-9098	-10261	-11783	-9992	-10427	-10827
0.456633	-8626	-10494	-11199	-12430	-13363	-12308	-9171	-10316	-11864	-10001	-10450	-10866
0.459967	-8662	-10597	-11286	-12515	-13427	-12416	-9237	-10372	-11946	-10009	-10464	-10923
0.4633	-8695	-10703	-11380	-12595	-13490	-12526	-9296	-10423	-12027	-10021	-10468	-11001
0.466633	-8729	-10812	-11478	-12672	-13553	-12637	-9354	-10472	-12110	-10036	-10464	-11101
0.469967	-8767	-10923	-11577	-12752	-13616	-12742	-9412	-10517	-12191	-10057	-10461	-11219
0.4733	-8813	-11035	-11675	-12840	-13682	-12835	-9465	-10557	-12266	-10086	-10466	-11344
0.476633	-8864	-11144	-11772	-12938	-13754	-12912	-9511	-10591	-12336	-10125	-10480	-11468
0.479967	-8917	-11250	-11869	-13042	-13830	-12975	-9546	-10617	-12409	-10177	-10505	-11580
0.4833	-8973	-11353	-11963	-13143	-13903	-13027	-9565	-10635	-12490	-10249	-10543	-11682
0.486633	-9029	-11451	-12057	-13233	-13971	-13069	-9570	-10640	-12577	-10342	-10592	-11776
0.489967	-9083	-11544	-12151	-13308	-14041	-13107	-9570	-10635	-12670	-10448	-10643	-11867
0.4933	-9138	-11634	-12242	-13370	-14115	-13146	-9576	-10632	-12769	-10556	-10689	-11954
0.496633	-9196	-11723	-12334	-13423	-14195	-13185	-9595	-10635	-12867	-10654	-10729	-12036
0.499967	-9260	-11812	-12435	-13472	-14280	-13224	-9627	-10645	-12956	-10731	-10771	-12107
0.5033	-9330	-11898	-12546	-13523	-14368	-13265	-9672	-10672	-13028	-10786	-10819	-12167
0.506633	-9405	-11978	-12667	-13583	-14462	-13312	-9725	-10720	-13081	-10825	-10877	-12217
0.509967	-9483	-12052	-12790	-13649	-14564	-13372	-9779	-10788	-13119	-10853	-10946	-12257
0.5133	-9561	-12119	-12907	-13719	-14673	-13446	-9831	-10868	-13144	-10879	-11028	-12286
0.516633	-9634	-12178	-13011	-13789	-14790	-13534	-9879	-10951	-13160	-10912	-11121	-12302
0.519967	-9702	-12230	-13095	-13861	-14909	-13631	-9930	-11023	-13169	-10954	-11227	-12306
0.5233	-9765	-12280	-13160	-13937	-15027	-13733	-9981	-11078	-13176	-11002	-11340	-12302
0.526633	-9822	-12331	-13209	-14019	-15141	-13834	-10025	-11119	-13184	-11054	-11453	-12295
0.529967	-9873	-12381	-13245	-14108	-15246	-13927	-10058	-11144	-13199	-11107	-11564	-12285
0.5333	-9919	-12426	-13271	-14201	-15342	-14006	-10078	-11157	-13231	-11160	-11676	-12278
0.536633	-9960	-12468	-13292	-14292	-15428	-14068	-10088	-11164	-13289	-11216	-11788	-12275
0.539967	-10000	-12509	-13312	-14380	-15507	-14115	-10093	-11173	-13369	-11276	-11896	-12279
0.5433	-10041	-12550	-13335	-14463	-15582	-14152	-10097	-11192	-13461	-11334	-11993	-12289
0.546633	-10086	-12598	-13366	-14545	-15657	-14184	-10106	-11226	-13563	-11385	-12069	-12312
0.549967	-10141	-12655	-13403	-14629	-15736	-14220	-10121	-11275	-13670	-11423	-12115	-12354
0.5533	-10205	-12720	-13445	-14713	-15820	-14263	-10140	-11334	-13777	-11444	-12126	-12413
0.556633	-10275	-12792	-13491	-14791	-15911	-14317	-10161	-11397	-13877	-11449	-12110	-12482
0.559967	-10349	-12865	-13541	-14860	-16008	-14386	-10183	-11461	-13967	-11440	-12082	-12549
0.5633	-10421	-12940	-13598	-14922	-16105	-14469	-10203	-11522	-14049	-11428	-12061	-12608
0.566633	-10486	-13013	-13658	-14980	-16201	-14565	-10217	-11576	-14124	-11420	-12058	-12661
0.569967	-10542	-13079	-13720	-15039	-16299	-14671	-10226	-11618	-14189	-11422	-12075	-12712
0.5733	-10589	-13135	-13782	-15097	-16396	-14779	-10232	-11649	-14244	-11432	-12111	-12765
0.576633	-10630	-13184	-13846	-15151	-16488	-14884	-10237	-11672	-14285	-11447	-12163	-12818
0.579967	-10669	-13233	-13911	-15201	-16570	-14983	-10238	-11695	-14316	-11463	-12225	-12872
0.5833	-10709	-13285	-13981	-15247	-16643	-15081	-10233	-11725	-14339	-11475	-12293	-12927
0.586633	-10751	-13338	-14058	-15287	-16707	-15181	-10217	-11768	-14356	-11483	-12361	-12979
0.589967	-10791	-13389	-14142	-15322	-16764	-15282	-10188	-11825	-14369	-11488	-12425	-13022
0.5933	-10831	-13434	-14232	-15357	-16818	-15381	-10150	-11889	-14383	-11492	-12488	-13058
0.596633	-10873	-13473	-14326	-15400	-16871	-15472	-10108	-11953	-14402	-11498	-12549	-13085
0.599967	-10919	-13514	-14424	-15453	-16919	-15552	-10067	-12015	-14423	-11503	-12606	-13105
0.6033	-10967	-13568	-14525	-15511	-16959	-15619	-10029	-12078	-14451	-11509	-12655	-13121
0.606633	-11010	-13641	-14630	-15569	-16992	-15674	-10000	-12140	-14486	-11512	-12692	-13139
0.609967	-11048	-13729	-14740	-15624	-17022	-15717	-9983	-12202	-14532	-11517	-12722	-13167
0.6133	-11084	-13825	-14851	-15680	-17056	-15751	-9978	-12258	-14586	-11525	-12743	-13207
0.616633	-11120	-13920	-14960	-15745	-17097	-15782	-9977	-12303	-14641	-11538	-12758	-13258
0.619967	-11156	-14013	-15060	-15819	-17148	-15812	-9977	-12333	-14695	-11558	-12772	-13318
0.6233	-11197	-14106	-15148	-15899	-17210	-15842	-9973	-12352	-14744	-11589	-12790	-13386
0.626633	-11246	-14195	-15223	-15979	-17288	-15874	-9965	-12357	-14789	-11628	-12810	-13454
0.629967	-11304	-14277	-15289	-16058	-17380	-15907	-9958	-12351	-14835	-11672	-12829	-13520
0.6333	-11367	-14352	-15349	-16139	-17482	-15941	-9958	-12335	-14886	-11719	-12848	-13577
0.636633	-11433	-14423	-15406	-16218	-17590	-15979	-9973	-12312	-14946	-11765	-12868	-13630
0.639967	-11502	-14491	-15462	-16293	-17702	-16019	-9999	-12288	-15015	-11806	-12890	-13682
0.6433	-11575	-14557	-15512	-16361	-17818	-16063	-10033	-12269	-15093	-11837	-12914	-13736
0.646633	-11649	-14623	-15556	-16417	-17942	-16116	-10073	-12260	-15173	-11859	-12940	-13790
0.649967	-11717	-14695	-15594	-16463	-18072	-16181	-10113	-12262	-15250	-11872	-12965	-13842
0.6533	-11776	-14774	-15628	-16506	-18199	-16257	-10150	-12276	-15321	-11883	-12987	-13897
0.656633	-11827	-14857	-15659	-16552	-18314	-16343	-10182	-12298	-15385	-11904	-13004	-13956
0.659967	-11875	-14943	-15687	-16601	-18415	-16435	-10207	-12324	-15438	-11938	-13019	-14020
0.6633	-11923	-15022	-15714	-16658	-18503	-16532	-10224	-12353	-15478	-11980	-13039	-14082
0.666633	-11969	-15087	-15750	-16726	-18582	-16634	-10234	-12384	-15507	-12024	-13063	-14138
0.669967	-12013	-15132	-15798	-16803	-18650	-16742	-10241	-12420	-15533	-12069	-13092	-14184
0.6733	-12052	-15162	-15856	-16885	-18709	-16853	-10244	-12464	-15562	-12109	-13123	-14218
0.676633	-12083	-15187	-15924	-16970	-18767	-16966	-10246	-12522	-15596	-12138	-13159	-14237
0.679967	-12107	-15213	-16001	-17056	-18823	-17077	-10255	-12589	-15634	-12152	-13201	-14245
0.6833	-12128	-15241	-16081	-17146	-18880	-17184	-10272	-12656	-15675	-12152	-13252	-14243
0.686633	-12149	-15272	-16161	-17241	-18936	-17289	-10294	-12712	-15717	-12144	-13313	-14233
0.689967	-12169	-15306	-16234	-17336	-18993	-17390	-10315	-12749	-15757	-12132	-13379	-14225
0.6933	-12190	-15340	-16296	-17426	-19051	-17486	-10331	-12766	-15794	-12126	-13447	-14224
0.696633	-12215	-15374	-16344	-17510	-19110	-17576	-10339	-12767	-15825	-12127	-13511	-14226
0.699967	-12242	-15406	-16380	-17592	-19169	-17657	-10343	-12759	-15849	-12133	-13569	-14227
0.7033	-12266	-15435	-16409	-17672	-19224	-17726	-10347	-12746	-15866	-12138	-13624	-14226
0.706633	-12290	-15463	-16442	-17750	-19273	-17783	-10355	-12735	-15881	-12138	-13680	-14224
0.709967	-12316	-15494	-16487	-17829	-19320	-17829	-10374	-12730	-15901	-12131	-13738	-14219
0.7133	-12342	-15535	-16542	-17911	-19369	-17866	-10403	-12732	-15929	-12117	-13800	-14212
0.716633	-12372	-15590	-16606	-17994	-19420	-17904	-10432	-12742	-15966	-12099	-13861	-14206
0.719967	-12407	-15656	-16679	-18076	-19470	-17945	-10457	-12757	-16008	-12079	-13920	-14205
0.7233	-12449	-15732	-16761	-18160	-19518	-17990	-10474	-12771	-16051	-12058	-13970	-14209
0.726633	-12499	-15818	-16853	-18249	-19563	-18037	-10486	-12781	-16088	-12034	-14009	-14222
0.729967	-12561	-15912	-16953	-18341	-19609	-18087	-10502	-12782	-16112	-12009	-14035	-14245
0.7333	-12634	-16008	-17050	-18436	-19656	-18136	-10528	-12777	-16120	-11983	-14052	-14281
0.736633	-12715	-16103	-17138	-18531	-19702	-18181	-10560	-12768	-16116	-11953	-14067	-14328
0.739967	-12800	-16193	-17214	-18623	-19743	-18222	-10591	-12762	-16112	-11922	-14082	-14380
0.7433	-12883	-16280	-17275	-18707	-19775	-18257	-10614	-12760	-16116	-11903	-14098	-14432
0.746633	-12963	-16368	-17324	-18780	-19800	-18288	-10628	-12760	-16128	-11904	-14110	-14481
0.749967	-13040	-16461	-17361	-18841	-19823	-18321	-10636	-12763	-16147	-11929	-14115	-14523
0.7533	-13114	-16555	-17392	-18889	-19850	-18358	-10638	-12767	-16172	-11981	-14114	-14552
0.756633	-13185	-16648	-17422	-18922	-19882	-18403	-10633	-12776	-16207	-12058	-14109	-14570
0.759967	-13254	-16736	-17452	-18940	-19919	-18458	-10622	-12795	-16250	-12153	-14105	-14584
0.7633	-13317	-16812	-17486	-18951	-19962	-18524	-10608	-12825	-16291	-12260	-14101	-14595
0.766633	-13376	-16869	-17526	-18966	-20011	-18600	-10588	-12866	-16323	-12373	-14095	-14605
0.769967	-13431	-16909	-17578	-18995	-20071	-18677	-10558	-12917	-16342	-12488	-14088	-14613
0.7733	-13479	-16935	-17646	-19038	-20142	-18749	-10522	-12973	-16349	-12602	-14085	-14618
0.776633	-13519	-16954	-17736	-19091	-20222	-18814	-10485	-13033	-16350	-12708	-14095	-14625
0.779967	-13554	-16971	-17850	-19152	-20306	-18870	-10451	-13095	-16351	-12799	-14120	-14634
0.7833	-13586	-16994	-17983	-19219	-20391	-18922	-10424	-13155	-16355	-12871	-14154	-14643
0.786633	-13620	-17027	-18130	-19292	-20472	-18980	-10405	-13210	-16358	-12923	-14191	-14647
0.789967	-13658	-17071	-18283	-19371	-20550	-19052	-10396	-13256	-16356	-12959	-14226	-14643
0.7933	-13697	-17124	-18433	-19452	-20626	-19142	-10394	-13293	-16352	-12988	-14255	-14630
0.796633	-13738	-17182	-18566	-19532	-20699	-19246	-10395	-13325	-16347	-13019	-14278	-14612
0.799967	-13780	-17242	-18674	-19610	-20769	-19359	-10401	-13352	-16345	-13051	-14293	-14594
0.8033	-13819	-17300	-18751	-19685	-20840	-19469	-10413	-13369	-16343	-13080	-14293	-14581
0.806633	-13853	-17355	-18799	-19757	-20914	-19563	-10433	-13377	-16343	-13106	-14275	-14574
0.809967	-13884	-17412	-18828	-19828	-20992	-19636	-10461	-13377	-16349	-13124	-14241	-14571
0.8133	-13912	-17474	-18848	-19903	-21074	-19692	-10494	-13368	-16371	-13130	-14196	-14572
0.816633	-13943	-17539	-18868	-19982	-21161	-19739	-10529	-13344	-16414	-13123	-14143	-14578
0.819967	-13977	-17609	-18894	-20058	-21254	-19778	-10562	-13302	-16480	-13107	-14092	-14594
0.8233	-14015	-17683	-18926	-20129	-21348	-19812	-10594	-13244	-16558	-13084	-14052	-14618
0.826633	-14058	-17755	-18962	-20186	-21443	-19843	-10621	-13178	-16633	-13058	-14027	-14640
0.829967	-14104	-17826	-19002	-20223	-21539	-19871	-10636	-13116	-16693	-13034	-14020	-14657
0.8333	-14153	-17895	-19049	-20240	-21633	-19899	-10642	-13067	-16732	-13016	-14031	-14675
0.836633	-14204	-17966	-19104	-20242	-21722	-19934	-10642	-13039	-16748	-13007	-14061	-14699
0.839967	-14259	-18039	-19165	-20237	-21799	-19974	-10644	-13041	-16743	-13007	-14107	-14727
0.8433	-14313	-18115	-19232	-20231	-21861	-20018	-10652	-13071	-16723	-13015	-14163	-14759
0.846633	-14365	-18190	-19298	-20236	-21909	-20063	-10661	-13120	-16696	-13026	-14221	-14796
0.849967	-14416	-18259	-19363	-20258	-21951	-20106	-10671	-13178	-16666	-13036	-14273	-14831
0.8533	-14471	-18319	-19428	-20301	-21994	-20145	-10680	-13235	-16636	-13039	-14317	-14855
0.856633	-14534	-18371	-19495	-20363	-22039	-20181	-10691	-13283	-16610	-13038	-14357	-14864
0.859967	-14608	-18418	-19563	-20442	-22083	-20215	-10704	-13313	-16584	-13038	-14397	-14860
0.8633	-14691	-18463	-19636	-20531	-22124	-20247	-10717	-13323	-16555	-13046	-14440	-14849
0.866633	-14779	-18507	-19715	-20625	-22163	-20279	-10726	-13317	-16530	-13071	-14487	-14836
0.869967	-14868	-18548	-19795	-20722	-22204	-20315	-10725	-13298	-16511	-13111	-14532	-14820
0.8733	-14954	-18586	-19874	-20819	-22252	-20357	-10718	-13271	-16502	-13163	-14573	-14796
0.876633	-15035	-18625	-19948	-20916	-22311	-20407	-10708	-13237	-16506	-13222	-14604	-14768
0.879967	-15112	-18669	-20019	-21009	-22379	-20465	-10702	-13206	-16526	-13281	-14623	-14742
0.8833	-15184	-18725	-20086	-21098	-22455	-20533	-10707	-13185	-16559	-13331	-14628	-14727
0.886633	-15250	-18794	-20151	-21185	-22538	-20611	-10731	-13181	-16603	-13365	-14620	-14726
0.889967	-15310	-18873	-20220	-21270	-22626	-20694	-10770	-13198	-16655	-13382	-14607	-14745
0.8933	-15367	-18960	-20293	-21351	-22715	-20777	-10811	-13233	-16712	-13380	-14594	-14781
0.896633	-15426	-19051	-20365	-21426	-22801	-20858	-10851	-13277	-16771	-13368	-14581	-14823
0.899967	-15492	-19140	-20432	-21496	-22882	-20933	-10896	-13324	-16828	-13352	-14563	-14863
0.9033	-15565	-19221	-20490	-21558	-22958	-21000	-10949	-13366	-16880	-13338	-14541	-14896
0.906633	-15640	-19295	-20533	-21614	-23027	-21063	-11011	-13398	-16924	-13330	-14519	-14925
0.909967	-15710	-19367	-20567	-21663	-23093	-21123	-11081	-13422	-16961	-13331	-14502	-14955
0.9133	-15770	-19439	-20594	-21705	-23154	-21186	-11158	-13437	-16989	-13342	-14493	-14993
0.916633	-15817	-19512	-20621	-21740	-23210	-21253	-11236	-13442	-17005	-13360	-14491	-15040
0.919967	-15853	-19586	-20654	-21775	-23261	-21325	-11307	-13437	-17007	-13377	-14498	-15094
0.9233	-15879	-19658	-20695	-21817	-23308	-21401	-11366	-13424	-16994	-13388	-14521	-15154
0.926633	-15898	-19722	-20743	-21866	-23353	-21476	-11407	-13408	-16964	-13392	-14560	-15213
0.929967	-15915	-19778	-20794	-21921	-23397	-21550	-11433	-13396	-16923	-13396	-14610	-15268
0.9333	-15937	-19825	-20843	-21984	-23446	-21622	-11452	-13397	-16878	-13406	-14663	-15317
0.936633	-15968	-19867	-20892	-22052	-23502	-21692	-11473	-13414	-16832	-13427	-14712	-15359
0.939967	-16009	-19905	-20943	-22120	-23569	-21760	-11499	-13449	-16789	-13466	-14749	-15390
0.9433	-16057	-19940	-20999	-22187	-23644	-21826	-11529	-13505	-16747	-13524	-14773	-15403
0.946633	-16116	-19978	-21054	-22252	-23719	-21888	-11558	-13585	-16709	-13593	-14785	-15394
0.949967	-16186	-20020	-21101	-22315	-23790	-21945	-11580	-13689	-16679	-13664	-14787	-15365
0.9533	-16266	-20070	-21143	-22373	-23858	-22001	-11592	-13807	-16657	-13733	-14789	-15322
0.956633	-16352	-20131	-21181	-22426	-23928	-22057	-11592	-13931	-16647	-13795	-14792	-15274
0.959967	-16441	-20208	-21219	-22473	-24003	-22114	-11583	-14054	-16649	-13844	-14795	-15228
0.9633	-16525	-20296	-21262	-22517	-24081	-22173	-11569	-14169	-16654	-13880	-14798	-15190
0.966633	-16601	-20390	-21311	-22562	-24161	-22234	-11555	-14274	-16656	-13901	-14802	-15162
0.969967	-16667	-20484	-21369	-22611	-24236	-22297	-11548	-14367	-16653	-13909	-14814	-15139
0.9733	-16726	-20574	-21434	-22663	-24305	-22357	-11552	-14448	-16645	-13912	-14838	-15120
0.976633	-16781	-20658	-21502	-22720	-24366	-22412	-11568	-14516	-16629	-13915	-14874	-15105
0.979967	-16828	-20733	-21572	-22776	-24416	-22461	-11598	-14568	-16606	-13916	-14923	-15094
0.9833	-16863	-20800	-21644	-22831	-24462	-22505	-11641	-14599	-16576	-13915	-14980	-15084
0.986633	-16889	-20858	-21719	-22885	-24505	-22545	-11693	-14605	-16544	-13916	-15038	-15077
0.989967	-16909	-20902	-21796	-22939	-24550	-22586	-11753	-14588	-16520	-13927	-15092	-15078
0.9933	-16928	-20936	-21873	-22992	-24598	-22629	-11817	-14556	-16510	-13951	-15137	-15090
0.996633	-16950	-20962	-21950	-23043	-24653	-22673	-11875	-14515	-16508	-13989	-15168	-15110
0.999967	-16979	-20983	-22027	-23094	-24713	-22718	-11916	-14471	-16510	-14038	-15187	-15135
1.0033	-17018	-21004	-22099	-23154	-24779	-22759	-11942	-14430	-16512	-14097	-15201	-15164
1.00663	-17066	-21028	-22164	-23228	-24847	-22800	-11956	-14408	-16514	-14166	-15214	-15197
1.00997	-17123	-21059	-22226	-23312	-24913	-22844	-11966	-14409	-16519	-14242	-15228	-15233
1.0133	-17190	-21100	-22290	-23399	-24971	-22894	-11978	-14430	-16531	-14314	-15242	-15273
1.01663	-17265	-21149	-22356	-23485	-25019	-22952	-11997	-14468	-16550	-14373	-15256	-15319
1.01997	-17342	-21206	-22422	-23569	-25060	-23015	-12019	-14519	-16575	-14415	-15268	-15374
1.0233	-17416	-21270	-22486	-23651	-25103	-23078	-12042	-14582	-16601	-14445	-15281	-15433
1.02663	-17478	-21338	-22549	-23729	-25153	-23136	-12060	-14652	-16618	-14463	-15297	-15497
1.02997	-17527	-21409	-22609	-23806	-25217	-23189	-12072	-14723	-16621	-14472	-15317	-15562
1.0333	-17564	-21478	-22666	-23879	-25295	-23240	-12078	-14787	-16614	-14476	-15343	-15629
1.03663	-17594	-21542	-22721	-23950	-25377	-23293	-12080	-14840	-16602	-14483	-15371	-15698
1.03997	-17620	-21601	-22779	-24025	-25452	-23351	-12082	-14886	-16597	-14497	-15396	-15772
1.0433	-17649	-21656	-22841	-24108	-25516	-23409	-12087	-14927	-16606	-14518	-15415	-15857
1.04663	-17684	-21708	-22905	-24201	-25569	-23468	-12101	-14961	-16630	-14544	-15430	-15947
1.04997	-17727	-21760	-22966	-24298	-25613	-23526	-12130	-14989	-16665	-14573	-15442	-16032
1.0533	-17780	-21817	-23026	-24393	-25648	-23582	-12174	-15013	-16707	-14603	-15453	-16102
1.05663	-17839	-21877	-23084	-24483	-25679	-23631	-12228	-15037	-16745	-14632	-15465	-16150
1.05997	-17900	-21940	-23143	-24566	-25710	-23672	-12283	-15059	-16774	-14658	-15477	-16169
1.0633	-17961	-22003	-23201	-24643	-25743	-23706	-12333	-15069	-16786	-14683	-15491	-16160
1.06663	-18022	-22064	-23252	-24716	-25779	-23736	-12381	-15062	-16780	-14708	-15510	-16133
1.06997	-18080	-22124	-23298	-24785	-25821	-23768	-12429	-15041	-16759	-14737	-15536	-16099
1.0733	-18134	-22182	-23343	-24846	-25871	-23798	-12479	-15011	-16724	-14770	-15574	-16072
1.07663	-18182	-22243	-23388	-24892	-25931	-23825	-12535	-14986	-16676	-14808	-15632	-16056
1.07997	-18226	-22304	-23440	-24919	-26000	-23849	-12593	-14974	-16622	-14855	-15711	-16055
1.0833	-18267	-22362	-23501	-24931	-26081	-23875	-12654	-14983	-16566	-14905	-15802	-16066
1.08663	-18309	-22419	-23564	-24935	-26172	-23905	-12710	-15020	-16521	-14957	-15890	-16082
1.08997	-18354	-22475	-23624	-24937	-26278	-23940	-12759	-15091	-16495	-15009	-15963	-16098
1.0933	-18402	-22529	-23682	-24941	-26394	-23984	-12802	-15194	-16494	-15059	-16020	-16114
1.09663	-18457	-22580	-23738	-24948	-26511	-24037	-12844	-15324	-16518	-15101	-16064	-16127
1.09997	-18514	-22630	-23793	-24963	-26619	-24100	-12890	-15472	-16566	-15139	-16102	-16132
1.1033	-18572	-22682	-23849	-24986	-26713	-24172	-12940	-15621	-16627	-15179	-16143	-16123
1.10663	-18629	-22741	-23908	-25017	-26790	-24248	-12996	-15761	-16691	-15224	-16197	-16101
1.10997	-18686	-22808	-23970	-25061	-26853	-24327	-13060	-15888	-16754	-15272	-16264	-16074
1.1133	-18741	-22882	-24037	-25120	-26907	-24408	-13131	-15995	-16807	-15319	-16340	-16048
1.11663	-18798	-22960	-24111	-25192	-26955	-24492	-13204	-16075	-16845	-15360	-16419	-16035
1.11997	-18859	-23036	-24187	-25274	-27003	-24578	-13276	-16125	-16866	-15396	-16496	-16050
1.1233	-18922	-23108	-24259	-25362	-27054	-24666	-13347	-16150	-16880	-15424	-16565	-16101
1.12663	-18983	-23177	-24322	-25458	-27105	-24755	-13424	-16162	-16891	-15445	-16623	-16181
1.12997	-19039	-23246	-24378	-25557	-27155	-24842	-13506	-16170	-16898	-15467	-16672	-16279
1.1333	-19094	-23312	-24425	-25658	-27200	-24923	-13588	-16179	-16907	-15498	-16711	-16384
1.13663	-19151	-23376	-24462	-25758	-27240	-24990	-13665	-16195	-16920	-15543	-16740	-16481
1.13997	-19215	-23437	-24492	-25855	-27279	-25038	-13737	-16225	-16940	-15598	-16763	-16568
1.1433	-19282	-23494	-24517	-25950	-27318	-25067	-13808	-16265	-16963	-15656	-16785	-16647
1.14663	-19350	-23546	-24541	-26040	-27356	-25080	-13883	-16311	-16987	-15710	-16812	-16718
1.14997	-19421	-23593	-24571	-26126	-27389	-25084	-13959	-16361	-17013	-15753	-16849	-16774
1.1533	-19498	-23633	-24611	-26206	-27417	-25087	-14033	-16416	-17040	-15788	-16899	-16817
1.15663	-19581	-23667	-24662	-26278	-27442	-25097	-14102	-16480	-17072	-15821	-16964	-16850
1.15997	-19672	-23700	-24722	-26343	-27468	-25122	-14166	-16550	-17111	-15857	-17040	-16878
1.1633	-19772	-23736	-24790	-26407	-27495	-25169	-14227	-16621	-17154	-15898	-17116	-16906
1.16663	-19876	-23778	-24863	-26470	-27520	-25238	-14288	-16683	-17200	-15943	-17185	-16933
1.16997	-19979	-23827	-24936	-26528	-27542	-25324	-14349	-16731	-17246	-15991	-17240	-16960
1.1733	-20069	-23884	-25005	-26574	-27565	-25422	-14402	-16766	-17289	-16042	-17280	-16985
1.17663	-20142	-23948	-25071	-26607	-27592	-25522	-14445	-16792	-17328	-16095	-17305	-17013
1.17997	-20203	-24012	-25137	-26634	-27624	-25616	-14478	-16817	-17360	-16153	-17318	-17045
1.1833	-20255	-24072	-25209	-26660	-27664	-25696	-14506	-16842	-17385	-16210	-17325	-17081
1.18663	-20304	-24127	-25282	-26692	-27712	-25760	-14536	-16869	-17401	-16265	-17330	-17118
1.18997	-20347	-24176	-25353	-26737	-27768	-25812	-14573	-16902	-17410	-16320	-17339	-17156
1.1933	-20385	-24221	-25417	-26795	-27834	-25853	-14619	-16940	-17416	-16381	-17355	-17193
1.19663	-20421	-24263	-25475	-26866	-27915	-25881	-14670	-16989	-17426	-16451	-17382	-17231
1.19997	-20455	-24304	-25526	-26950	-28005	-25901	-14722	-17048	-17443	-16525	-17423	-17267
1.2033	-20490	-24343	-25574	-27046	-28100	-25922	-14774	-17116	-17470	-16599	-17475	-17305
1.20663	-20528	-24380	-25621	-27148	-28192	-25953	-14825	-17185	-17507	-16674	-17534	-17340
1.20997	-20565	-24413	-25670	-27251	-28276	-26005	-14878	-17250	-17553	-16752	-17600	-17367
1.2133	-20598	-24445	-25717	-27352	-28355	-26082	-14937	-17310	-17607	-16835	-17671	-17382
1.21663	-20625	-24478	-25763	-27448	-28428	-26180	-15004	-17370	-17665	-16925	-17740	-17392
1.21997	-20652	-24516	-25807	-27535	-28494	-26296	-15077	-17432	-17725	-17023	-17799	-17405
1.2233	-20682	-24559	-25848	-27614	-28554	-26425	-15152	-17496	-17783	-17129	-17841	-17427
1.22663	-20715	-24608	-25887	-27688	-28615	-26563	-15230	-17564	-17829	-17236	-17864	-17463
1.22997	-20757	-24666	-25926	-27755	-28678	-26705	-15313	-17634	-17855	-17337	-17873	-17520
1.2333	-20807	-24733	-25970	-27815	-28743	-26844	-15397	-17704	-17858	-17431	-17881	-17596
1.23663	-20863	-24810	-26024	-27870	-28811	-26973	-15481	-17775	-17845	-17517	-17900	-17687
1.23997	-20922	-24891	-26092	-27923	-28880	-27086	-15561	-17842	-17825	-17596	-17937	-17785
1.2433	-20982	-24975	-26171	-27977	-28951	-27176	-15631	-17902	-17807	-17670	-17990	-17885
1.24663	-21040	-25059	-26262	-28032	-29025	-27240	-15691	-17953	-17795	-17737	-18053	-17982
1.24997	-21100	-25142	-26357	-28083	-29098	-27278	-15742	-17999	-17792	-17797	-18119	-18078
1.2533	-21158	-25222	-26451	-28129	-29167	-27295	-15786	-18042	-17803	-17854	-18188	-18170
1.25663	-21209	-25296	-26540	-28169	-29232	-27295	-15827	-18084	-17833	-17915	-18261	-18260
1.25997	-21250	-25365	-26619	-28200	-29296	-27288	-15866	-18130	-17880	-17979	-18333	-18346
1.2633	-21284	-25430	-26685	-28225	-29359	-27277	-15901	-18180	-17941	-18043	-18401	-18430
1.26663	-21315	-25491	-26740	-28247	-29417	-27269	-15926	-18229	-18015	-18106	-18463	-18513
1.26997	-21346	-25545	-26788	-28270	-29465	-27269	-15943	-18274	-18097	-18166	-18521	-18594
1.2733	-21381	-25592	-26837	-28301	-29502	-27275	-15957	-18311	-18181	-18220	-18576	-18671
1.27663	-21422	-25635	-26889	-28341	-29536	-27287	-15977	-18343	-18265	-18268	-18631	-18738
1.27997	-21467	-25675	-26945	-28391	-29579	-27303	-16008	-18379	-18344	-18307	-18685	-18791
1.2833	-21521	-25716	-27002	-28449	-29637	-27321	-16049	-18429	-18411	-18335	-18737	-18831
1.28663	-21584	-25761	-27061	-28508	-29709	-27343	-16101	-18496	-18467	-18353	-18790	-18860
1.28997	-21653	-25810	-27124	-28564	-29789	-27375	-16164	-18580	-18517	-18366	-18841	-18881
1.2933	-21726	-25861	-27192	-28614	-29873	-27418	-16235	-18677	-18567	-18378	-18886	-18893
1.29663	-21798	-25911	-27261	-28659	-29960	-27473	-16310	-18776	-18620	-18395	-18928	-18895
1.29997	-21867	-25962	-27325	-28703	-30054	-27539	-16387	-18872	-18671	-18425	-18970	-18891
1.3033	-21934	-26017	-27383	-28748	-30154	-27615	-16466	-18957	-18717	-18474	-19009	-18886
1.30663	-21996	-26079	-27439	-28796	-30258	-27703	-16551	-19033	-18758	-18542	-19046	-18884
1.30997	-22053	-26147	-27496	-28847	-30362	-27800	-16643	-19098	-18799	-18624	-19083	-18890
1.3133	-22104	-26223	-27557	-28897	-30465	-27905	-16745	-19151	-18843	-18715	-19122	-18903
1.31663	-22150	-26305	-27624	-28943	-30563	-28013	-16854	-19193	-18892	-18805	-19166	-18926
1.31997	-22190	-26391	-27700	-28987	-30650	-28115	-16966	-19228	-18948	-18889	-19220	-18961
1.3233	-22229	-26476	-27787	-29032	-30729	-28199	-17073	-19259	-19009	-18964	-19286	-19006
1.32663	-22267	-26558	-27883	-29081	-30799	-28260	-17175	-19287	-19073	-19031	-19360	-19057
1.32997	-22307	-26634	-27984	-29133	-30859	-28303	-17269	-19316	-19134	-19089	-19436	-19111
1.3333	-22353	-26701	-28082	-29188	-30910	-28331	-17355	-19346	-19195	-19138	-19511	-19166
1.33663	-22403	-26756	-28169	-29248	-30954	-28346	-17431	-19376	-19254	-19178	-19579	-19221
1.33997	-22452	-26802	-28246	-29309	-30994	-28357	-17498	-19408	-19308	-19214	-19637	-19276
1.3433	-22492	-26841	-28313	-29367	-31033	-28373	-17564	-19442	-19356	-19248	-19684	-19331
1.34663	-22523	-26880	-28375	-29419	-31072	-28399	-17632	-19483	-19393	-19281	-19720	-19392
1.34997	-22549	-26923	-28433	-29463	-31112	-28435	-17703	-19533	-19419	-19322	-19749	-19457
1.3533	-22573	-26975	-28484	-29500	-31154	-28477	-17780	-19589	-19437	-19373	-19773	-19523
1.35663	-22598	-27035	-28523	-29533	-31199	-28526	-17862	-19653	-19452	-19435	-19796	-19582
1.35997	-22633	-27097	-28544	-29566	-31249	-28580	-17951	-19722	-19468	-19506	-19825	-19630
1.3633	-22684	-27156	-28549	-29600	-31307	-28640	-18045	-19793	-19485	-19580	-19858	-19668
1.36663	-22748	-27208	-28546	-29636	-31378	-28706	-18144	-19865	-19500	-19657	-19898	-19698
1.36997	-22819	-27256	-28543	-29672	-31462	-28772	-18251	-19939	-19508	-19738	-19942	-19731
1.3733	-22893	-27300	-28550	-29708	-31550	-28833	-18366	-20015	-19511	-19818	-19990	-19775
1.37663	-22963	-27344	-28569	-29745	-31633	-28882	-18485	-20092	-19511	-19897	-20044	-19826
1.37997	-23027	-27387	-28603	-29788	-31701	-28918	-18598	-20168	-19509	-19972	-20105	-19884
1.3833	-23086	-27428	-28653	-29846	-31750	-28944	-18699	-20246	-19505	-20045	-20172	-19947
1.38663	-23138	-27466	-28719	-29921	-31783	-28964	-18787	-20328	-19500	-20122	-20247	-20023
1.38997	-23181	-27503	-28802	-30010	-31806	-28983	-18867	-20417	-19495	-20209	-20334	-20117
1.3933	-23215	-27543	-28899	-30109	-31830	-29002	-18943	-20517	-19494	-20304	-20429	-20227
1.39663	-23242	-27588	-29008	-30211	-31862	-29020	-19016	-20625	-19503	-20406	-20527	-20345
1.39997	-23261	-27641	-29120	-30313	-31903	-29037	-19088	-20735	-19530	-20509	-20618	-20465
1.4033	-23275	-27704	-29228	-30408	-31950	-29057	-19165	-20843	-19576	-20602	-20696	-20582
1.40663	-23287	-27773	-29321	-30495	-32002	-29079	-19250	-20945	-19642	-20680	-20764	-20694
1.40997	-23300	-27840	-29396	-30573	-32057	-29100	-19340	-21034	-19731	-20744	-20828	-20799
1.4133	-23325	-27900	-29454	-30643	-32113	-29124	-19431	-21107	-19842	-20798	-20893	-20891
1.41663	-23363	-27954	-29497	-30705	-32166	-29159	-19520	-21165	-19969	-20847	-20965	-20968
1.41997	-23417	-28002	-29532	-30759	-32215	-29213	-19605	-21218	-20102	-20899	-21050	-21029
1.4233	-23485	-28048	-29567	-30811	-32262	-29283	-19685	-21275	-20230	-20960	-21141	-21077
1.42663	-23564	-28093	-29603	-30866	-32309	-29363	-19765	-21341	-20348	-21033	-21230	-21115
1.42997	-23648	-28135	-29639	-30921	-32355	-29447	-19843	-21418	-20457	-21119	-21309	-21146
1.4333	-23730	-28174	-29673	-30974	-32403	-29530	-19921	-21503	-20556	-21216	-21374	-21173
1.43663	-23803	-28212	-29707	-31022	-32454	-29613	-20002	-21592	-20650	-21316	-21423	-21201
1.43997	-23863	-28255	-29743	-31060	-32511	-29698	-20086	-21686	-20740	-21414	-21459	-21241
1.4433	-23904	-28304	-29782	-31088	-32578	-29787	-20166	-21784	-20828	-21512	-21488	-21297
1.44663	-23926	-28357	-29817	-31103	-32659	-29878	-20237	-21885	-20914	-21608	-21515	-21367
1.44997	-23933	-28410	-29848	-31104	-32748	-29968	-20300	-21989	-20999	-21698	-21548	-21449
1.4533	-23927	-28460	-29875	-31094	-32841	-30053	-20357	-22091	-21083	-21777	-21586	-21538
1.45663	-23919	-28506	-29896	-31077	-32933	-30134	-20413	-22187	-21161	-21840	-21626	-21632
1.45997	-23914	-28549	-29916	-31062	-33021	-30208	-20471	-22273	-21226	-21888	-21660	-21727
1.4633	-23915	-28589	-29940	-31056	-33103	-30274	-20533	-22347	-21277	-21922	-21686	-21817
1.46663	-23924	-28626	-29971	-31064	-33176	-30331	-20602	-22407	-21313	-21950	-21709	-21895
1.46997	-23942	-28659	-30008	-31090	-33242	-30377	-20676	-22456	-21340	-21978	-21737	-21959
1.4733	-23972	-28689	-30049	-31138	-33300	-30411	-20755	-22498	-21368	-22011	-21776	-22014
1.47663	-24017	-28722	-30093	-31208	-33346	-30436	-20837	-22537	-21403	-22055	-21832	-22064
1.47997	-24074	-28759	-30140	-31292	-33379	-30459	-20920	-22581	-21449	-22109	-21902	-22110
1.4833	-24140	-28797	-30185	-31377	-33399	-30482	-21004	-22632	-21510	-22166	-21977	-22150
1.48663	-24211	-28836	-30236	-31451	-33408	-30504	-21089	-22690	-21589	-22216	-22050	-22184
1.48997	-24286	-28878	-30299	-31513	-33412	-30522	-21175	-22755	-21680	-22257	-22120	-22220
1.4933	-24369	-28926	-30377	-31570	-33414	-30537	-21256	-22829	-21779	-22288	-22181	-22264
1.49663	-24462	-28982	-30468	-31628	-33416	-30554	-21330	-22913	-21878	-22316	-22229	-22320
1.49997	-24560	-29044	-30570	-31690	-33420	-30576	-21391	-23007	-21969	-22348	-22261	-22384
1.5033	-24655	-29111	-30676	-31758	-33429	-30609	-21441	-23107	-22047	-22387	-22288	-22451
1.50663	-24737	-29182	-30782	-31831	-33445	-30652	-21486	-23209	-22114	-22427	-22313	-22521
1.50997	-24801	-29253	-30886	-31906	-33468	-30705	-21530	-23310	-22176	-22471	-22343	-22594
1.5133	-24847	-29328	-30986	-31981	-33497	-30765	-21575	-23408	-22236	-22520	-22385	-22671
1.51663	-24877	-29405	-31077	-32055	-33539	-30829	-21627	-23496	-22300	-22580	-22445	-22754
1.51997	-24895	-29481	-31154	-32126	-33595	-30893	-21694	-23567	-22370	-22655	-22526	-22841
1.5233	-24908	-29546	-31215	-32191	-33670	-30958	-21778	-23625	-22446	-22750	-22631	-22936
1.52663	-24924	-29599	-31259	-32248	-33760	-31024	-21876	-23674	-22528	-22863	-22751	-23038
1.52997	-24942	-29645	-31289	-32302	-33857	-31088	-21979	-23722	-22617	-22991	-22871	-23143
1.5333	-24967	-29693	-31307	-32357	-33949	-31151	-22073	-23774	-22703	-23128	-22984	-23248
1.53663	-24999	-29751	-31317	-32410	-34027	-31214	-22155	-23833	-22776	-23267	-23090	-23353
1.53997	-25038	-29822	-31323	-32460	-34087	-31278	-22224	-23894	-22829	-23404	-23186	-23457
1.5433	-25082	-29899	-31332	-32508	-34132	-31341	-22290	-23956	-22868	-23538	-23279	-23563
1.54663	-25126	-29975	-31351	-32553	-34171	-31401	-22360	-24016	-22898	-23657	-23375	-23669
1.54997	-25171	-30043	-31380	-32594	-34215	-31456	-22438	-24071	-22927	-23753	-23480	-23779
1.5533	-25222	-30096	-31416	-32635	-34269	-31505	-22526	-24124	-22963	-23819	-23594	-23893
1.55663	-25277	-30137	-31459	-32674	-34336	-31549	-22622	-24179	-23012	-23860	-23712	-24007
1.55997	-25334	-30169	-31511	-32710	-34408	-31592	-22725	-24240	-23076	-23888	-23829	-24113
1.5633	-25393	-30198	-31572	-32740	-34473	-31639	-22834	-24310	-23151	-23915	-23939	-24205
1.56663	-25451	-30226	-31640	-32765	-34528	-31692	-22947	-24392	-23233	-23948	-24038	-24275
1.56997	-25507	-30259	-31712	-32786	-34573	-31751	-23060	-24487	-23323	-23992	-24117	-24313
1.5733	-25562	-30300	-31783	-32801	-34610	-31816	-23173	-24597	-23425	-24046	-24175	-24324
1.57663	-25615	-30349	-31852	-32813	-34642	-31881	-23290	-24716	-23536	-24110	-24214	-24317
1.57997	-25662	-30407	-31916	-32827	-34675	-31944	-23410	-24837	-23655	-24186	-24238	-24302
1.5833	-25698	-30467	-31971	-32845	-34712	-32006	-23530	-24955	-23778	-24274	-24253	-24286
1.58663	-25724	-30518	-32017	-32870	-34754	-32068	-23648	-25068	-23898	-24373	-24267	-24280
1.58997	-25747	-30556	-32055	-32900	-34801	-32126	-23760	-25175	-24012	-24483	-24284	-24288
1.5933	-25773	-30582	-32086	-32939	-34856	-32176	-23862	-25274	-24113	-24601	-24305	-24320
1.59663	-25804	-30599	-32114	-32987	-34918	-32218	-23959	-25366	-24201	-24724	-24338	-24378
1.59997	-25840	-30615	-32142	-33039	-34986	-32258	-24055	-25454	-24276	-24843	-24389	-24462
1.6033	-25879	-30635	-32172	-33095	-35056	-32296	-24157	-25537	-24337	-24954	-24458	-24572
1.60663	-25925	-30660	-32202	-33161	-35134	-32335	-24264	-25612	-24387	-25050	-24539	-24707
1.60997	-25983	-30692	-32235	-33239	-35217	-32375	-24376	-25681	-24429	-25129	-24621	-24862
1.6133	-26052	-30732	-32274	-33324	-35299	-32417	-24488	-25741	-24466	-25194	-24701	-25034
1.61663	-26127	-30780	-32318	-33405	-35373	-32462	-24588	-25790	-24502	-25249	-24780	-25216
1.61997	-26207	-30834	-32368	-33478	-35435	-32510	-24670	-25831	-24543	-25291	-24865	-25400
1.6233	-26288	-30891	-32425	-33544	-35483	-32561	-24729	-25876	-24592	-25320	-24959	-25576
1.62663	-26367	-30944	-32494	-33599	-35522	-32614	-24769	-25932	-24648	-25339	-25065	-25737
1.62997	-26446	-30991	-32577	-33645	-35557	-32666	-24800	-26003	-24711	-25355	-25180	-25873
1.6333	-26526	-31033	-32670	-33684	-35588	-32719	-24829	-26088	-24781	-25380	-25294	-25981
1.63663	-26610	-31068	-32766	-33722	-35618	-32774	-24861	-26183	-24858	-25418	-25397	-26063
1.63997	-26699	-31097	-32860	-33766	-35648	-32835	-24902	-26283	-24947	-25465	-25481	-26123
1.6433	-26787	-31116	-32947	-33816	-35678	-32900	-24953	-26385	-25050	-25518	-25547	-26161
1.64663	-26871	-31129	-33028	-33869	-35712	-32970	-25017	-26489	-25164	-25580	-25599	-26182
1.64997	-26946	-31143	-33101	-33925	-35754	-33037	-25090	-26592	-25285	-25651	-25643	-26194
1.6533	-27008	-31166	-33168	-33984	-35804	-33099	-25173	-26693	-25406	-25730	-25686	-26203
1.65663	-27054	-31197	-33227	-34045	-35861	-33152	-25260	-26791	-25523	-25813	-25732	-26213
1.65997	-27082	-31238	-33278	-34108	-35923	-33196	-25351	-26880	-25631	-25901	-25783	-26237
1.6633	-27096	-31297	-33323	-34166	-35991	-33234	-25443	-26957	-25729	-25992	-25835	-26276
1.66663	-27100	-31376	-33363	-34220	-36067	-33271	-25528	-27024	-25817	-26080	-25890	-26329
1.66997	-27097	-31474	-33399	-34265	-36151	-33306	-25604	-27080	-25897	-26162	-25951	-26390
1.6733	-27094	-31580	-33434	-34304	-36242	-33339	-25669	-27131	-25970	-26240	-26020	-26451
1.67663	-27095	-31685	-33470	-34334	-36337	-33367	-25725	-27185	-26038	-26316	-26099	-26507
1.67997	-27103	-31781	-33502	-34355	-36429	-33391	-25781	-27241	-26105	-26388	-26189	-26560
1.6833	-27124	-31863	-33527	-34368	-36518	-33414	-25842	-27298	-26172	-26459	-26287	-26615
1.68663	-27157	-31932	-33545	-34380	-36600	-33438	-25913	-27355	-26246	-26529	-26384	-26672
1.68997	-27197	-31989	-33563	-34398	-36670	-33464	-25992	-27414	-26323	-26604	-26475	-26734
1.6933	-27242	-32041	-33589	-34431	-36726	-33491	-26074	-27469	-26406	-26683	-26560	-26803
1.69663	-27284	-32093	-33627	-34484	-36768	-33519	-26155	-27522	-26491	-26768	-26642	-26876
1.69997	-27318	-32149	-33682	-34557	-36798	-33545	-26231	-27573	-26573	-26857	-26720	-26953
1.7033	-27343	-32209	-33751	-34650	-36818	-33565	-26303	-27626	-26646	-26944	-26797	-27031
1.70663	-27362	-32277	-33833	-34757	-36835	-33585	-26376	-27683	-26713	-27027	-26876	-27112
1.70997	-27381	-32351	-33922	-34870	-36853	-33609	-26457	-27744	-26783	-27107	-26961	-27193
1.7133	-27404	-32424	-34015	-34979	-36875	-33643	-26551	-27810	-26859	-27180	-27052	-27274
1.71663	-27432	-32493	-34108	-35077	-36905	-33688	-26657	-27882	-26944	-27247	-27143	-27354
1.71997	-27468	-32558	-34197	-35159	-36942	-33743	-26772	-27957	-27035	-27316	-27229	-27438
1.7233	-27510	-32617	-34278	-35226	-36986	-33806	-26896	-28030	-27128	-27391	-27307	-27532
1.72663	-27555	-32672	-34350	-35280	-37035	-33875	-27019	-28098	-27216	-27475	-27378	-27639
1.72997	-27602	-32723	-34414	-35325	-37083	-33948	-27130	-28159	-27301	-27568	-27443	-27754
1.7333	-27650	-32770	-34474	-35360	-37131	-34016	-27220	-28210	-27389	-27667	-27504	-27871
1.73663	-27701	-32812	-34538	-35387	-37177	-34077	-27289	-28255	-27482	-27771	-27566	-27976
1.73997	-27754	-32852	-34605	-35407	-37215	-34127	-27342	-28301	-27581	-27880	-27629	-28055
1.7433	-27807	-32887	-34670	-35420	-37247	-34161	-27385	-28353	-27686	-27994	-27688	-28109
1.74663	-27855	-32918	-34728	-35428	-37273	-34178	-27430	-28414	-27799	-28112	-27740	-28144
1.74997	-27901	-32943	-34781	-35433	-37300	-34182	-27483	-28486	-27916	-28231	-27788	-28168
1.7533	-27950	-32969	-34831	-35440	-37333	-34185	-27543	-28570	-28031	-28346	-27839	-28188
1.75663	-28006	-32997	-34882	-35453	-37376	-34197	-27611	-28663	-28143	-28449	-27895	-28205
1.75997	-28070	-33033	-34937	-35476	-37424	-34220	-27686	-28761	-28251	-28536	-27954	-28224
1.7633	-28142	-33075	-34996	-35515	-37474	-34261	-27770	-28861	-28349	-28608	-28018	-28249
1.76663	-28220	-33122	-35053	-35570	-37521	-34317	-27862	-28964	-28431	-28669	-28086	-28279
1.76997	-28301	-33172	-35103	-35639	-37566	-34384	-27957	-29067	-28501	-28727	-28151	-28316
1.7733	-28380	-33223	-35148	-35719	-37611	-34456	-28051	-29166	-28561	-28787	-28212	-28359
1.77663	-28451	-33272	-35187	-35805	-37656	-34529	-28149	-29258	-28609	-28846	-28272	-28412
1.77997	-28510	-33317	-35226	-35892	-37703	-34596	-28254	-29343	-28652	-28898	-28334	-28475
1.7833	-28560	-33358	-35271	-35972	-37755	-34653	-28367	-29426	-28693	-28944	-28402	-28551
1.78663	-28601	-33399	-35322	-36037	-37815	-34699	-28490	-29513	-28732	-28990	-28479	-28642
1.78997	-28637	-33439	-35375	-36084	-37880	-34733	-28624	-29610	-28767	-29044	-28560	-28754
1.7933	-28670	-33480	-35427	-36114	-37942	-34756	-28770	-29716	-28796	-29112	-28635	-28887
1.79663	-28700	-33525	-35476	-36134	-37996	-34773	-28924	-29828	-28823	-29194	-28699	-29035
1.79997	-28730	-33576	-35517	-36149	-38045	-34790	-29078	-29940	-28858	-29286	-28756	-29188
1.8033	-28765	-33633	-35550	-36160	-38090	-34812	-29225	-30046	-28913	-29382	-28814	-29333
1.80663	-28804	-33694	-35580	-36177	-38133	-34838	-29357	-30142	-28991	-29486	-28877	-29465
1.80997	-28845	-33759	-35608	-36208	-38171	-34864	-29471	-30229	-29088	-29597	-28943	-29585
1.8133	-28885	-33827	-35634	-36254	-38205	-34891	-29563	-30308	-29194	-29716	-29013	-29696
1.81663	-28927	-33893	-35657	-36315	-38240	-34918	-29635	-30380	-29302	-29839	-29086	-29808
1.81997	-28970	-33954	-35678	-36382	-38281	-34946	-29690	-30445	-29406	-29966	-29165	-29922
1.8233	-29010	-34009	-35698	-36447	-38330	-34975	-29733	-30501	-29498	-30099	-29254	-30035
1.82663	-29043	-34058	-35720	-36509	-38389	-35004	-29774	-30546	-29582	-30230	-29354	-30144
1.82997	-29070	-34102	-35746	-36570	-38453	-35034	-29815	-30582	-29661	-30354	-29461	-30244
1.8333	-29097	-34138	-35778	-36633	-38519	-35070	-29858	-30612	-29738	-30471	-29572	-30330
1.83663	-29123	-34170	-35815	-36695	-38587	-35115	-29902	-30641	-29816	-30583	-29686	-30400
1.83997	-29147	-34204	-35855	-36752	-38655	-35175	-29949	-30680	-29899	-30690	-29800	-30455
1.8433	-29168	-34239	-35896	-36804	-38720	-35250	-29995	-30731	-29989	-30787	-29915	-30502
1.84663	-29187	-34275	-35936	-36850	-38775	-35333	-30046	-30796	-30085	-30878	-30031	-30544
1.84997	-29205	-34309	-35977	-36894	-38817	-35416	-30110	-30870	-30192	-30967	-30147	-30585
1.8533	-29222	-34340	-36023	-36937	-38847	-35491	-30189	-30948	-30309	-31054	-30261	-30624
1.85663	-29236	-34373	-36079	-36977	-38870	-35555	-30275	-31028	-30429	-31140	-30372	-30662
1.85997	-29252	-34412	-36147	-37014	-38891	-35611	-30359	-31109	-30542	-31221	-30478	-30698
1.8633	-29274	-34453	-36228	-37047	-38916	-35665	-30434	-31193	-30642	-31298	-30577	-30739
1.86663	-29309	-34498	-36319	-37076	-38949	-35718	-30499	-31282	-30721	-31373	-30669	-30786
1.86997	-29356	-34547	-36419	-37100	-38991	-35769	-30554	-31376	-30779	-31446	-30756	-30842
1.8733	-29412	-34598	-36524	-37122	-39039	-35818	-30597	-31474	-30824	-31519	-30840	-30911
1.87663	-29477	-34648	-36627	-37140	-39094	-35868	-30629	-31575	-30863	-31593	-30921	-30988
1.87997	-29552	-34694	-36723	-37158	-39156	-35921	-30652	-31680	-30906	-31669	-31002	-31069
1.8833	-29632	-34735	-36809	-37180	-39220	-35977	-30673	-31788	-30959	-31742	-31079	-31152
1.88663	-29712	-34774	-36886	-37209	-39286	-36037	-30700	-31894	-31024	-31808	-31148	-31232
1.88997	-29786	-34810	-36952	-37252	-39352	-36098	-30743	-31998	-31095	-31866	-31203	-31309
1.8933	-29850	-34846	-37005	-37311	-39416	-36158	-30805	-32097	-31168	-31915	-31237	-31382
1.89663	-29906	-34884	-37046	-37385	-39479	-36212	-30883	-32187	-31238	-31959	-31255	-31454
1.89997	-29958	-34926	-37075	-37469	-39538	-36257	-30977	-32266	-31306	-32002	-31261	-31528
1.9033	-30009	-34973	-37099	-37558	-39593	-36297	-31084	-32331	-31373	-32050	-31260	-31614
1.90663	-30058	-35027	-37120	-37648	-39647	-36334	-31200	-32388	-31447	-32109	-31256	-31714
1.90997	-30105	-35089	-37141	-37740	-39699	-36372	-31319	-32439	-31538	-32182	-31258	-31829
1.9133	-30152	-35157	-37159	-37833	-39747	-36414	-31437	-32489	-31649	-32266	-31273	-31953
1.91663	-30199	-35226	-37171	-37924	-39789	-36459	-31550	-32545	-31782	-32356	-31305	-32078
1.91997	-30247	-35284	-37177	-38008	-39829	-36506	-31657	-32605	-31930	-32447	-31357	-32199
1.9233	-30294	-35330	-37183	-38083	-39866	-36550	-31760	-32668	-32088	-32535	-31432	-32315
1.92663	-30338	-35363	-37191	-38144	-39901	-36590	-31861	-32731	-32245	-32618	-31526	-32426
1.92997	-30377	-35388	-37206	-38191	-39936	-36623	-31965	-32796	-32391	-32696	-31628	-32529
1.9333	-30409	-35415	-37231	-38228	-39972	-36654	-32074	-32866	-32517	-32766	-31738	-32622
1.93663	-30434	-35452	-37268	-38263	-40012	-36688	-32189	-32941	-32620	-32827	-31854	-32707
1.93997	-30455	-35502	-37316	-38303	-40055	-36728	-32309	-33018	-32706	-32878	-31975	-32779
1.9433	-30481	-35567	-37374	-38345	-40099	-36775	-32436	-33094	-32777	-32921	-32100	-32834
1.94663	-30513	-35643	-37444	-38387	-40139	-36828	-32565	-33169	-32840	-32961	-32226	-32873
1.94997	-30550	-35723	-37525	-38428	-40178	-36887	-32690	-33242	-32899	-33004	-32351	-32894
1.9533	-30588	-35802	-37617	-38467	-40219	-36952	-32805	-33315	-32959	-33057	-32473	-32904
1.95663	-30624	-35871	-37712	-38504	-40266	-37021	-32906	-33388	-33024	-33120	-32590	-32914
1.95997	-30658	-35929	-37805	-38541	-40317	-37090	-32991	-33454	-33097	-33197	-32705	-32934
1.9633	-30692	-35976	-37892	-38577	-40370	-37156	-33060	-33512	-33181	-33287	-32821	-32970
1.96663	-30728	-36014	-37973	-38609	-40423	-37221	-33112	-33562	-33273	-33384	-32943	-33026
1.96997	-30769	-36043	-38048	-38637	-40472	-37283	-33150	-33611	-33365	-33482	-33067	-33104
1.9733	-30819	-36068	-38115	-38661	-40514	-37340	-33179	-33666	-33453	-33578	-33185	-33195
1.97663	-30874	-36090	-38172	-38682	-40549	-37394	-33203	-33729	-33533	-33669	-33287	-33293
1.97997	-30931	-36110	-38217	-38705	-40580	-37448	-33227	-33798	-33606	-33760	-33371	-33395
1.9833	-30988	-36130	-38256	-38731	-40611	-37500	-33254	-33869	-33671	-33854	-33433	-33500
1.98663	-31043	-36148	-38294	-38762	-40645	-37552	-33291	-33941	-33729	-33950	-33471	-33607
1.98997	-31096	-36163	-38332	-38802	-40686	-37600	-33342	-34013	-33783	-34044	-33487	-33717
1.9933	-31142	-36173	-38369	-38852	-40737	-37640	-33412	-34084	-33836	-34131	-33484	-33826
1.99663	-31182	-36179	-38404	-38912	-40792	-37675	-33500	-34156	-33891	-34211	-33472	-33931
1.99997	-31216	-36179	-38439	-38978	-40843	-37704	-33604	-34228	-33952	-34285	-33462	-34027
2.0033	-31244	-36179	-38469	-39046	-40890	-37724	-33719	-34303	-34019	-34354	-33463	-34110
2.00663	-31267	-36183	-38495	-39118	-40937	-37734	-33841	-34380	-34095	-34418	-33477	-34179
2.00997	-31285	-36190	-38521	-39196	-40988	-37731	-33965	-34459	-34178	-34481	-33507	-34237
2.0133	-31296	-36201	-38547	-39280	-41039	-37720	-34083	-34546	-34265	-34541	-33555	-34287
2.01663	-31304	-36216	-38572	-39366	-41087	-37704	-34192	-34646	-34351	-34600	-33614	-34336
2.01997	-31311	-36238	-38592	-39453	-41134	-37684	-34290	-34756	-34440	-34665	-33684	-34394
2.0233	-31319	-36267	-38610	-39539	-41184	-37669	-34381	-34870	-34529	-34743	-33764	-34461
2.02663	-31328	-36305	-38626	-39624	-41235	-37664	-34465	-34978	-34611	-34835	-33847	-34531
2.02997	-31337	-36349	-38644	-39709	-41284	-37674	-34542	-35074	-34686	-34943	-33926	-34602
2.0333	-31350	-36396	-38663	-39796	-41334	-37701	-34610	-35156	-34761	-35062	-33998	-34675
2.03663	-31367	-36445	-38686	-39886	-41384	-37742	-34667	-35223	-34838	-35178	-34063	-34752
2.03997	-31393	-36499	-38713	-39976	-41437	-37794	-34713	-35279	-34911	-35277	-34123	-34839
2.0433	-31428	-36558	-38744	-40064	-41493	-37855	-34747	-35330	-34973	-35353	-34191	-34935
2.04663	-31473	-36625	-38775	-40146	-41556	-37923	-34776	-35381	-35028	-35405	-34271	-35038
2.04997	-31525	-36698	-38805	-40222	-41630	-37997	-34804	-35439	-35082	-35442	-34363	-35148
2.0533	-31584	-36778	-38833	-40292	-41719	-38078	-34839	-35506	-35144	-35473	-34463	-35260
2.05663	-31649	-36865	-38864	-40355	-41819	-38160	-34886	-35576	-35223	-35509	-34566	-35370
2.05997	-31712	-36957	-38898	-40409	-41922	-38244	-34949	-35644	-35324	-35558	-34668	-35475
2.0633	-31769	-37051	-38935	-40451	-42019	-38329	-35029	-35710	-35447	-35626	-34763	-35574
2.06663	-31818	-37144	-38974	-40479	-42110	-38412	-35127	-35776	-35590	-35710	-34847	-35664
2.06997	-31856	-37236	-39018	-40494	-42193	-38488	-35245	-35841	-35745	-35807	-34917	-35746
2.0733	-31885	-37325	-39069	-40504	-42268	-38552	-35381	-35899	-35902	-35909	-34973	-35818
2.07663	-31904	-37412	-39127	-40515	-42331	-38601	-35532	-35946	-36053	-36009	-35026	-35879
2.07997	-31915	-37494	-39192	-40530	-42382	-38635	-35690	-35989	-36192	-36103	-35087	-35931
2.0833	-31917	-37564	-39263	-40552	-42421	-38657	-35842	-36034	-36319	-36191	-35161	-35978
2.08663	-31911	-37615	-39338	-40580	-42452	-38675	-35984	-36087	-36434	-36275	-35251	-36024
2.08997	-31898	-37649	-39413	-40608	-42481	-38692	-36111	-36155	-36538	-36357	-35352	-36070
2.0933	-31879	-37669	-39489	-40633	-42515	-38713	-36220	-36238	-36634	-36440	-35460	-36118
2.09663	-31855	-37681	-39557	-40652	-42551	-38738	-36311	-36333	-36723	-36527	-35567	-36173
2.09997	-31828	-37687	-39613	-40667	-42585	-38768	-36383	-36435	-36806	-36619	-35670	-36238
2.1033	-31798	-37690	-39653	-40678	-42612	-38801	-36437	-36541	-36887	-36710	-35767	-36316
2.10663	-31768	-37693	-39676	-40691	-42629	-38837	-36476	-36648	-36966	-36796	-35860	-36406
2.10997	-31737	-37704	-39685	-40709	-42639	-38872	-36498	-36753	-37048	-36872	-35951	-36502
2.1133	-31706	-37726	-39685	-40732	-42643	-38906	-36509	-36850	-37138	-36940	-36040	-36605
2.11663	-31677	-37753	-39686	-40761	-42642	-38937	-36515	-36937	-37236	-37001	-36128	-36709
2.11997	-31650	-37782	-39698	-40798	-42640	-38969	-36525	-37017	-37332	-37063	-36213	-36810
2.1233	-31625	-37806	-39727	-40845	-42643	-39001	-36543	-37093	-37419	-37127	-36290	-36899
2.12663	-31606	-37820	-39767	-40900	-42656	-39030	-36569	-37175	-37491	-37191	-36360	-36974
2.12997	-31597	-37823	-39815	-40960	-42678	-39053	-36601	-37260	-37546	-37254	-36429	-37032
2.1333	-31601	-37812	-39870	-41015	-42713	-39068	-36640	-37347	-37591	-37317	-36500	-37079
2.13663	-31615	-37793	-39933	-41058	-42763	-39077	-36689	-37432	-37633	-37378	-36573	-37120
2.13997	-31633	-37769	-39998	-41091	-42830	-39083	-36749	-37518	-37684	-37438	-36651	-37152
2.1433	-31652	-37742	-40062	-41123	-42907	-39088	-36821	-37608	-37746	-37497	-36731	-37177
2.14663	-31667	-37721	-40121	-41162	-42981	-39094	-36909	-37703	-37814	-37557	-36814	-37201
2.14997	-31676	-37713	-40174	-41214	-43044	-39102	-37015	-37800	-37881	-37621	-36905	-37234
2.1533	-31678	-37715	-40219	-41279	-43090	-39118	-37138	-37893	-37944	-37687	-37005	-37282
2.15663	-31674	-37727	-40255	-41349	-43121	-39146	-37274	-37979	-38013	-37757	-37110	-37340
2.15997	-31670	-37752	-40281	-41420	-43141	-39187	-37411	-38054	-38094	-37830	-37211	-37403
2.1633	-31668	-37789	-40298	-41487	-43154	-39236	-37544	-38112	-38191	-37911	-37301	-37468
2.16663	-31667	-37831	-40311	-41552	-43168	-39290	-37670	-38152	-38301	-38000	-37384	-37532
2.16997	-31663	-37874	-40324	-41607	-43186	-39341	-37787	-38174	-38423	-38096	-37464	-37599
2.1733	-31650	-37919	-40338	-41645	-43210	-39383	-37887	-38188	-38549	-38197	-37548	-37671
2.17663	-31620	-37969	-40353	-41665	-43243	-39411	-37966	-38206	-38676	-38304	-37637	-37750
2.17997	-31573	-38020	-40370	-41672	-43282	-39426	-38031	-38238	-38801	-38415	-37733	-37838
2.1833	-31510	-38066	-40384	-41668	-43321	-39434	-38092	-38289	-38921	-38528	-37832	-37933
2.18663	-31431	-38109	-40393	-41654	-43350	-39436	-38158	-38356	-39034	-38645	-37930	-38037
2.18997	-31339	-38152	-40398	-41634	-43365	-39434	-38233	-38430	-39143	-38760	-38023	-38151
2.1933	-31235	-38194	-40403	-41611	-43369	-39425	-38318	-38504	-39256	-38865	-38103	-38274
2.19663	-31127	-38230	-40410	-41589	-43367	-39408	-38409	-38578	-39375	-38959	-38169	-38404
2.19997	-31020	-38255	-40424	-41571	-43364	-39388	-38502	-38654	-39501	-39039	-38220	-38533
2.2033	-30925	-38264	-40444	-41556	-43363	-39370	-38596	-38732	-39633	-39104	-38259	-38656
2.20663	-30847	-38258	-40464	-41543	-43366	-39359	-38684	-38813	-39765	-39156	-38285	-38773
2.20997	-30783	-38238	-40476	-41533	-43373	-39357	-38766	-38897	-39894	-39196	-38304	-38885
2.2133	-30724	-38210	-40474	-41527	-43383	-39369	-38843	-38983	-40025	-39228	-38323	-38990
2.21663	-30665	-38181	-40462	-41526	-43393	-39397	-38915	-39068	-40160	-39259	-38348	-39091
2.21997	-30606	-38155	-40444	-41529	-43403	-39437	-38985	-39142	-40297	-39292	-38381	-39189
2.2233	-30549	-38134	-40423	-41532	-43416	-39484	-39054	-39204	-40432	-39329	-38428	-39281
2.22663	-30495	-38117	-40402	-41533	-43431	-39534	-39126	-39253	-40563	-39369	-38493	-39366
2.22997	-30441	-38099	-40384	-41534	-43449	-39579	-39202	-39297	-40684	-39415	-38569	-39447
2.2333	-30387	-38079	-40371	-41530	-43467	-39618	-39282	-39347	-40793	-39465	-38647	-39529
2.23663	-30332	-38054	-40361	-41523	-43482	-39647	-39362	-39404	-40881	-39517	-38723	-39613
2.23997	-30276	-38024	-40357	-41513	-43488	-39663	-39445	-39469	-40943	-39575	-38798	-39697
2.2433	-30217	-37990	-40360	-41497	-43485	-39659	-39530	-39545	-40986	-39643	-38872	-39772
2.24663	-30153	-37954	-40371	-41477	-43480	-39633	-39619	-39631	-41014	-39719	-38944	-39837
2.24997	-30075	-37918	-40391	-41456	-43478	-39590	-39715	-39719	-41033	-39805	-39013	-39890
2.2533	-29982	-37884	-40416	-41437	-43478	-39538	-39813	-39802	-41050	-39898	-39080	-39935
2.25663	-29874	-37855	-40443	-41425	-43482	-39488	-39909	-39879	-41070	-39995	-39148	-39977
2.25997	-29752	-37831	-40465	-41425	-43493	-39444	-40000	-39951	-41100	-40093	-39217	-40021
2.2633	-29617	-37808	-40480	-41442	-43515	-39405	-40084	-40020	-41141	-40189	-39285	-40068
2.26663	-29471	-37784	-40485	-41473	-43547	-39369	-40158	-40082	-41190	-40279	-39353	-40120
2.26997	-29316	-37756	-40477	-41510	-43584	-39336	-40219	-40136	-41249	-40361	-39423	-40173
2.2733	-29155	-37723	-40452	-41550	-43623	-39307	-40262	-40182	-41320	-40435	-39494	-40225
2.27663	-28985	-37686	-40411	-41585	-43660	-39281	-40290	-40221	-41405	-40504	-39560	-40278
2.27997	-28804	-37642	-40355	-41611	-43688	-39256	-40311	-40262	-41504	-40574	-39614	-40337
2.2833	-28613	-37591	-40284	-41623	-43700	-39229	-40333	-40310	-41616	-40651	-39658	-40400
2.28663	-28410	-37533	-40204	-41622	-43691	-39194	-40360	-40366	-41734	-40735	-39700	-40469
2.28997	-28200	-37469	-40123	-41609	-43666	-39148	-40389	-40429	-41849	-40818	-39743	-40544
2.2933	-27985	-37400	-40045	-41586	-43626	-39093	-40417	-40496	-41951	-40899	-39790	-40621
2.29663	-27762	-37329	-39973	-41552	-43571	-39027	-40443	-40563	-42032	-40976	-39843	-40696
2.29997	-27533	-37257	-39907	-41507	-43501	-38951	-40465	-40628	-42097	-41053	-39898	-40764
2.3033	-27296	-37189	-39843	-41446	-43420	-38869	-40485	-40689	-42156	-41127	-39948	-40826
2.30663	-27054	-37125	-39783	-41367	-43329	-38784	-40506	-40748	-42213	-41194	-39994	-40884
2.30997	-26809	-37060	-39724	-41275	-43228	-38695	-40533	-40812	-42271	-41253	-40035	-40939
2.3133	-26559	-36986	-39663	-41176	-43118	-38604	-40567	-40887	-42332	-41300	-40072	-40997
2.31663	-26304	-36897	-39596	-41079	-43001	-38514	-40609	-40974	-42394	-41332	-40107	-41061
2.31997	-26044	-36793	-39521	-40986	-42882	-38426	-40661	-41071	-42459	-41353	-40148	-41135
2.3233	-25783	-36674	-39440	-40897	-42765	-38340	-40722	-41171	-42524	-41376	-40199	-41222
2.32663	-25522	-36542	-39353	-40807	-42657	-38254	-40789	-41276	-42588	-41402	-40264	-41321
2.32997	-25259	-36403	-39261	-40711	-42559	-38170	-40860	-41385	-42653	-41435	-40341	-41433
2.3333	-24993	-36260	-39170	-40607	-42470	-38087	-40933	-41499	-42716	-41472	-40434	-41553
2.33663	-24722	-36122	-39088	-40500	-42387	-38005	-41009	-41616	-42775	-41510	-40544	-41672
2.33997	-24444	-35993	-39012	-40394	-42305	-37923	-41094	-41730	-42833	-41546	-40665	-41782
2.3433	-24160	-35875	-38941	-40291	-42219	-37836	-41187	-41828	-42895	-41579	-40790	-41880
2.34663	-23867	-35772	-38872	-40194	-42128	-37740	-41288	-41906	-42961	-41613	-40909	-41965
2.34997	-23561	-35680	-38803	-40098	-42031	-37632	-41388	-41966	-43032	-41654	-41015	-42042
2.3533	-23238	-35589	-38734	-40006	-41930	-37509	-41483	-42013	-43108	-41706	-41102	-42115
2.35663	-22895	-35492	-38662	-39921	-41827	-37376	-41575	-42054	-43195	-41776	-41168	-42186
2.35997	-22532	-35386	-38578	-39837	-41722	-37236	-41665	-42095	-43294	-41867	-41216	-42254
2.3633	-22145	-35266	-38470	-39748	-41614	-37094	-41756	-42138	-43401	-41975	-41252	-42318
2.36663	-21736	-35128	-38330	-39650	-41501	-36957	-41849	-42183	-43510	-42096	-41280	-42383
2.36997	-21313	-34969	-38155	-39546	-41385	-36826	-41945	-42235	-43615	-42226	-41307	-42454
2.3733	-20880	-34793	-37951	-39439	-41262	-36701	-42043	-42295	-43717	-42359	-41337	-42532
2.37663	-20439	-34604	-37725	-39329	-41132	-36576	-42141	-42360	-43817	-42494	-41375	-42617
2.37997	-19993	-34406	-37490	-39215	-40995	-36443	-42236	-42432	-43911	-42626	-41426	-42707
2.3833	-19540	-34205	-37253	-39090	-40855	-36296	-42329	-42506	-43994	-42751	-41491	-42795
2.38663	-19081	-34004	-37021	-38949	-40712	-36131	-42421	-42578	-44064	-42866	-41565	-42877
2.38997	-18612	-33806	-36799	-38793	-40565	-35946	-42514	-42641	-44126	-42972	-41646	-42947
2.3933	-18128	-33613	-36590	-38622	-40414	-35743	-42605	-42696	-44186	-43068	-41729	-43004
2.39663	-17624	-33422	-36394	-38440	-40259	-35529	-42686	-42740	-44254	-43149	-41811	-43051
2.39997	-17102	-33230	-36209	-38247	-40104	-35310	-42753	-42776	-44332	-43207	-41889	-43091
2.4033	-16565	-33034	-36030	-38046	-39949	-35091	-42807	-42804	-44417	-43241	-41961	-43128
2.40663	-16014	-32826	-35852	-37838	-39792	-34872	-42855	-42829	-44498	-43251	-42022	-43167
2.40997	-15450	-32605	-35667	-37620	-39630	-34649	-42907	-42852	-44570	-43239	-42071	-43214
2.4133	-14871	-32374	-35472	-37391	-39460	-34420	-42968	-42875	-44639	-43211	-42106	-43267
2.41663	-14281	-32139	-35263	-37149	-39278	-34182	-43039	-42897	-44709	-43175	-42127	-43321
2.41997	-13678	-31900	-35034	-36894	-39083	-33939	-43115	-42919	-44782	-43142	-42139	-43374
2.4233	-13059	-31660	-34780	-36629	-38876	-33692	-43189	-42956	-44860	-43124	-42148	-43427
2.42663	-12425	-31417	-34498	-36357	-38653	-33441	-43258	-43013	-44947	-43128	-42157	-43482
2.42997	-11777	-31167	-34196	-36084	-38413	-33183	-43326	-43090	-45042	-43154	-42178	-43540
2.4333	-11119	-30902	-33890	-35810	-38156	-32917	-43398	-43181	-45146	-43203	-42217	-43601
2.43663	-10453	-30618	-33581	-35533	-37887	-32645	-43476	-43278	-45255	-43271	-42278	-43663
2.43997	-9777	-30316	-33269	-35250	-37610	-32362	-43555	-43372	-45358	-43353	-42361	-43728
2.4433	-9089	-29995	-32949	-34958	-37327	-32066	-43627	-43459	-45447	-43441	-42462	-43794
2.44663	-8381	-29657	-32614	-34654	-37038	-31752	-43687	-43539	-45515	-43525	-42573	-43862
2.44997	-7651	-29302	-32266	-34336	-36740	-31418	-43736	-43605	-45564	-43603	-42692	-43931
2.4533	-6900	-28929	-31906	-33998	-36434	-31064	-43776	-43657	-45600	-43671	-42811	-43996
2.45663	-6128	-28540	-31533	-33642	-36118	-30692	-43809	-43696	-45626	-43729	-42925	-44054
2.45997	-5333	-28139	-31140	-33270	-35793	-30304	-43836	-43728	-45646	-43780	-43022	-44106
2.4633	-4510	-27726	-30731	-32886	-35461	-29904	-43857	-43755	-45668	-43829	-43099	-44156
2.46663	-3658	-27298	-30312	-32492	-35124	-29496	-43875	-43780	-45699	-43874	-43157	-44211
2.46997	-2778	-26853	-29890	-32091	-34785	-29082	-43891	-43805	-45744	-43914	-43201	-44277
2.4733	-1872	-26395	-29468	-31681	-34443	-28663	-43905	-43836	-45804	-43957	-43237	-44354
2.47663	-942	-25930	-29043	-31263	-34092	-28243	-43919	-43875	-45870	-44011	-43270	-44435
2.47997	14	-25460	-28615	-30834	-33733	-27822	-43941	-43921	-45939	-44074	-43306	-44518
2.4833	994	-24986	-28185	-30395	-33364	-27398	-43974	-43972	-46010	-44142	-43348	-44600
2.48663	1992	-24508	-27752	-29944	-32980	-26970	-44020	-44025	-46088	-44207	-43400	-44681
2.48997	3005	-24024	-27311	-29478	-32577	-26533	-44076	-44080	-46170	-44266	-43458	-44760
2.4933	4028	-23534	-26856	-28998	-32151	-26083	-44134	-44136	-46251	-44316	-43518	-44840
2.49663	5059	-23036	-26386	-28504	-31699	-25621	-44188	-44190	-46329	-44351	-43576	-44924
2.49997	6096	-22525	-25899	-27994	-31224	-25145	-44236	-44239	-46406	-44372	-43628	-45012
2.5033	7137	-21992	-25394	-27470	-30726	-24655	-44277	-44285	-46481	-44382	-43668	-45103
2.50663	8184	-21432	-24868	-26937	-30205	-24153	-44318	-44330	-46554	-44394	-43691	-45194
2.50997	9243	-20845	-24323	-26397	-29665	-23639	-44366	-44376	-46628	-44417	-43697	-45282
2.5133	10320	-20234	-23755	-25845	-29114	-23112	-44424	-44421	-46705	-44463	-43699	-45358
2.51663	11423	-19605	-23167	-25276	-28555	-22572	-44492	-44463	-46785	-44528	-43704	-45417
2.51997	12561	-18967	-22562	-24684	-27986	-22018	-44571	-44501	-46869	-44608	-43717	-45461
2.5233	13743	-18328	-21946	-24073	-27404	-21446	-44660	-44535	-46964	-44696	-43739	-45494
2.52663	14971	-17685	-21320	-23445	-26805	-20856	-44758	-44568	-47067	-44788	-43764	-45515
2.52997	16241	-17035	-20686	-22803	-26187	-20248	-44858	-44598	-47173	-44883	-43789	-45523
2.5333	17543	-16370	-20043	-22150	-25552	-19620	-44950	-44629	-47276	-44972	-43816	-45523
2.53663	18869	-15688	-19382	-21492	-24909	-18970	-45030	-44663	-47371	-45048	-43847	-45522
2.53997	20213	-14985	-18696	-20833	-24257	-18294	-45097	-44699	-47454	-45111	-43885	-45525
2.5433	21569	-14259	-17983	-20172	-23597	-17592	-45150	-44732	-47525	-45157	-43928	-45536
2.54663	22935	-13505	-17245	-19504	-22926	-16866	-45186	-44764	-47593	-45186	-43980	-45559
2.54997	24312	-12718	-16483	-18820	-22242	-16120	-45205	-44795	-47664	-45204	-44038	-45593
2.5533	25704	-11897	-15703	-18121	-21541	-15356	-45211	-44831	-47743	-45213	-44099	-45634
2.55663	27118	-11042	-14905	-17408	-20821	-14576	-45212	-44877	-47837	-45219	-44159	-45683
2.55997	28558	-10158	-14091	-16678	-20083	-13783	-45217	-44933	-47942	-45222	-44218	-45740
2.5633	30028	-9250	-13265	-15921	-19329	-12976	-45233	-44993	-48047	-45228	-44276	-45805
2.56663	31529	-8328	-12427	-15130	-18563	-12157	-45260	-45054	-48141	-45241	-44330	-45874
2.56997	33064	-7395	-11574	-14308	-17780	-11326	-45297	-45117	-48224	-45260	-44374	-45946
2.5733	34632	-6453	-10703	-13456	-16975	-10481	-45347	-45178	-48296	-45277	-44410	-46015
2.57663	36229	-5501	-9815	-12571	-16137	-9623	-45412	-45236	-48360	-45289	-44445	-46075
2.57997	37855	-4538	-8905	-11651	-15264	-8748	-45485	-45290	-48421	-45299	-44480	-46122
2.5833	39508	-3560	-7967	-10698	-14353	-7850	-45557	-45337	-48488	-45310	-44510	-46157
2.58663	41187	-2563	-7000	-9715	-13409	-6924	-45623	-45371	-48562	-45330	-44530	-46173
2.58997	42886	-1549	-5999	-8708	-12434	-5973	-45684	-45388	-48641	-45363	-44543	-46169
2.5933	44595	-517	-4966	-7676	-11436	-4998	-45745	-45391	-48720	-45407	-44551	-46150
2.59663	46309	538	-3902	-6619	-10426	-3996	-45808	-45387	-48793	-45455	-44553	-46127
2.59997	48027	1617	-2808	-5538	-9404	-2961	-45872	-45382	-48860	-45500	-44552	-46106
2.6033	49756	2720	-1689	-4436	-8372	-1891	-45933	-45382	-48923	-45537	-44552	-46095
2.60663	51502	3847	-545	-3312	-7327	-793	-45988	-45389	-48985	-45570	-44557	-46100
2.60997	53273	4998	623	-2168	-6266	331	-46036	-45406	-49046	-45604	-44566	-46122
2.6133	55073	6173	1815	-1005	-5185	1478	-46073	-45430	-49108	-45636	-44583	-46159
2.61663	56909	7375	3031	173	-4079	2645	-46100	-45458	-49172	-45664	-44607	-46210
2.61997	58777	8608	4271	1365	-2946	3835	-46120	-45483	-49235	-45686	-44641	-46270
2.6233	60679	9872	5532	2578	-1783	5038	-46139	-45505	-49289	-45700	-44684	-46333
2.62663	62616	11168	6812	3814	-590	6248	-46162	-45529	-49330	-45702	-44737	-46393
2.62997	64586	12490	8104	5079	631	7465	-46188	-45557	-49361	-45692	-44797	-46446
2.6333	66587	13836	9408	6373	1879	8688	-46209	-45585	-49387	-45670	-44864	-46488
2.63663	68613	15205	10726	7690	3150	9922	-46225	-45607	-49414	-45634	-44935	-46522
2.63997	70663	16592	12064	9024	4437	11170	-46238	-45623	-49445	-45587	-45004	-46556
2.6433	72740	17995	13430	10377	5738	12436	-46250	-45627	-49482	-45527	-45064	-46594
2.64663	74845	19417	14826	11753	7061	13719	-46260	-45617	-49525	-45458	-45112	-46635
2.64997	76981	20866	16253	13157	8415	15019	-46269	-45590	-49572	-45383	-45146	-46673
2.6533	79143	22351	17716	14593	9807	16337	-46276	-45549	-49618	-45310	-45162	-46700
2.65663	81323	23878	19218	16064	11230	17675	-46278	-45496	-49664	-45242	-45159	-46716
2.65997	83519	25442	20763	17561	12672	19036	-46277	-45434	-49718	-45182	-45132	-46720
2.6633	85726	27035	22346	19078	14129	20432	-46274	-45369	-49786	-45126	-45081	-46715
2.66663	87944	28654	23956	20608	15605	21869	-46273	-45309	-49869	-45075	-45015	-46708
2.66997	90180	30301	25588	22152	17105	23344	-46277	-45259	-49963	-45031	-44938	-46704
2.6733	92436	31969	27241	23708	18634	24856	-46285	-45224	-50061	-44992	-44858	-46710
2.67663	94713	33650	28911	25276	20193	26400	-46297	-45207	-50152	-44953	-44778	-46730
2.67997	97011	35336	30599	26863	21782	27974	-46307	-45207	-50232	-44919	-44707	-46759
2.6833	99335	37028	32306	28481	23393	29573	-46304	-45221	-50298	-44894	-44651	-46791
2.68663	101690	38732	34034	30139	25024	31197	-46281	-45238	-50348	-44878	-44615	-46819
2.68997	104077	40453	35787	31843	26671	32841	-46239	-45246	-50381	-44870	-44593	-46844
2.6933	106496	42197	37570	33589	28334	34499	-46182	-45237	-50396	-44861	-44575	-46866
2.69663	108940	43976	39381	35367	30016	36170	-46118	-45210	-50396	-44845	-44559	-46878
2.69997	111400	45790	41214	37174	31721	37856	-46053	-45168	-50391	-44812	-44539	-46873
2.7033	113874	47644	43067	39007	33453	39563	-45991	-45118	-50391	-44756	-44514	-46851
2.70663	116361	49542	44938	40865	35222	41294	-45931	-45063	-50404	-44671	-44483	-46818
2.70997	118861	51487	46828	42746	37033	43049	-45871	-45006	-50432	-44560	-44449	-46783
2.7133	121373	53480	48736	44653	38882	44824	-45809	-44942	-50474	-44430	-44415	-46750
2.71663	123885	55513	50668	46588	40764	46613	-45744	-44873	-50529	-44285	-44383	-46726
2.71997	126386	57571	52628	48548	42678	48415	-45680	-44797	-50592	-44135	-44351	-46708
2.7233	128870	59641	54614	50532	44627	50236	-45619	-44716	-50655	-43987	-44318	-46693
2.72663	131351	61717	56626	52544	46606	52081	-45567	-44629	-50717	-43846	-44279	-46673
2.72997	133852	63806	58663	54587	48606	53954	-45524	-44535	-50777	-43715	-44232	-46640
2.7333	136389	65919	60728	56658	50627	55859	-45491	-44432	-50834	-43593	-44180	-46585
2.73663	138974	68064	62827	58752	52674	57798	-45465	-44318	-50885	-43479	-44125	-46511
2.73997	141605	70239	64963	60865	54753	59771	-45440	-44199	-50928	-43368	-44071	-46427
2.7433	144271	72446	67132	62992	56868	61775	-45412	-44082	-50960	-43257	-44017	-46345
2.74663	146954	74688	69330	65132	59016	63811	-45372	-43979	-50984	-43143	-43965	-46270
2.74997	149649	76959	71556	67288	61197	65877	-45321	-43897	-51008	-43026	-43913	-46202
2.7533	152349	79251	73805	69466	63401	67972	-45260	-43842	-51035	-42904	-43854	-46141
2.75663	155042	81552	76076	71669	65625	70091	-45192	-43807	-51059	-42776	-43784	-46082
2.75997	157715	83860	78366	73895	67865	72229	-45117	-43782	-51082	-42644	-43699	-46019
2.7633	160358	86179	80675	76145	70121	74380	-45037	-43754	-51104	-42506	-43596	-45946
2.76663	162975	88513	83011	78418	72396	76548	-44948	-43712	-51125	-42362	-43474	-45860
2.76997	165580	90867	85376	80709	74695	78732	-44852	-43651	-51145	-42210	-43339	-45762
2.7733	168187	93240	87769	83020	77023	80925	-44754	-43568	-51164	-42051	-43195	-45658
2.77663	170809	95631	90182	85352	79382	83123	-44654	-43459	-51179	-41885	-43047	-45546
2.77997	173455	98042	92608	87712	81767	85325	-44554	-43323	-51187	-41713	-42898	-45426
2.7833	176127	100473	95035	90106	84172	87530	-44450	-43166	-51193	-41535	-42752	-45295
2.78663	178822	102923	97460	92533	86596	89742	-44338	-42995	-51197	-41349	-42611	-45154
2.78997	181534	105391	99888	94985	89033	91965	-44215	-42818	-51201	-41156	-42472	-45005
2.7933	184257	107881	102322	97461	91484	94217	-44079	-42636	-51203	-40954	-42328	-44848
2.79663	186988	110390	104769	99955	93954	96507	-43932	-42443	-51195	-40743	-42173	-44679
2.79997	189725	112912	107239	102468	96441	98840	-43774	-42236	-51172	-40524	-42001	-44498
2.8033	192463	115448	109744	104999	98944	101217	-43611	-42015	-51134	-40294	-41815	-44306
2.80663	195197	117997	112285	107549	101460	103635	-43449	-41786	-51083	-40052	-41618	-44109
2.80997	197923	120559	114859	110119	103989	106075	-43287	-41556	-51023	-39804	-41416	-43916
2.8133	200638	123138	117464	112700	106537	108518	-43127	-41330	-50960	-39555	-41208	-43733
2.81663	203345	125732	120100	115283	109107	110956	-42973	-41110	-50902	-39299	-40992	-43563
2.81997	206046	128342	122766	117871	111701	113389	-42823	-40894	-50854	-39030	-40769	-43404
2.8233	208737	130966	125462	120476	114314	115820	-42674	-40680	-50817	-38749	-40547	-43252
2.82663	211421	133603	128183	123105	116942	118254	-42524	-40462	-50786	-38462	-40335	-43106
2.82997	214110	136252	130924	125757	119592	120698	-42368	-40235	-50761	-38169	-40137	-42962
2.8333	216800	138918	133676	128432	122270	123156	-42198	-40000	-50740	-37872	-39955	-42815
2.83663	219483	141603	136437	131131	124975	125637	-42011	-39759	-50720	-37568	-39789	-42662
2.83997	222163	144309	139212	133851	127703	128146	-41809	-39510	-50700	-37259	-39632	-42501
2.8433	224841	147037	142003	136589	130448	130682	-41593	-39252	-50676	-36947	-39475	-42331
2.84663	227514	149784	144804	139339	133201	133238	-41363	-38984	-50650	-36632	-39313	-42154
2.84997	230183	152549	147605	142095	135962	135809	-41114	-38708	-50614	-36313	-39137	-41976
2.8533	232852	155332	150411	144849	138732	138393	-40849	-38421	-50568	-35985	-38942	-41791
2.85663	235526	158137	153221	147599	141512	140985	-40572	-38124	-50511	-35644	-38725	-41596
2.85997	238194	160959	156030	150348	144301	143576	-40290	-37819	-50439	-35286	-38486	-41390
2.8633	240845	163800	158834	153098	147100	146155	-40007	-37511	-50351	-34911	-38224	-41179
2.86663	243468	166657	161633	155850	149907	148716	-39727	-37204	-50251	-34517	-37940	-40959
2.86997	246066	169532	164433	158610	152724	151264	-39449	-36904	-50143	-34108	-37639	-40732
2.8733	248651	172418	167248	161384	155551	153805	-39170	-36614	-50032	-33692	-37326	-40503
2.87663	251232	175312	170093	164174	158385	156334	-38886	-36331	-49920	-33279	-37007	-40274
2.87997	253811	178207	172964	166984	161222	158854	-38594	-36049	-49809	-32874	-36689	-40048
2.8833	256379	181102	175851	169819	164066	161372	-38292	-35759	-49699	-32474	-36376	-39820
2.88663	258934	183999	178749	172680	166924	163895	-37979	-35452	-49588	-32075	-36067	-39581
2.88997	261467	186904	181654	175556	169800	166428	-37655	-35118	-49473	-31676	-35764	-39323
2.8933	263970	189814	184563	178435	172694	168980	-37325	-34750	-49352	-31274	-35462	-39039
2.89663	266442	192728	187476	181312	175601	171552	-36990	-34352	-49222	-30859	-35158	-38730
2.89997	268893	195650	190388	184179	178513	174144	-36655	-33924	-49079	-30427	-34844	-38400
2.9033	271331	198582	193285	187029	181417	176745	-36323	-33474	-48929	-29976	-34516	-38056
2.90663	273757	201527	196154	189867	184310	179345	-35991	-33010	-48777	-29506	-34173	-37706
2.90997	276166	204477	198993	192694	187197	181940	-35653	-32542	-48631	-29019	-33816	-37352
2.9133	278555	207418	201807	195517	190083	184536	-35303	-32078	-48496	-28521	-33450	-36992
2.91663	280919	210337	204615	198346	192973	187134	-34935	-31626	-48370	-28020	-33073	-36626
2.91997	283254	213227	207428	201181	195866	189734	-34546	-31190	-48251	-27518	-32682	-36259
2.9233	285554	216089	210247	204027	198755	192332	-34131	-30769	-48136	-27017	-32278	-35896
2.92663	287816	218924	213072	206882	201642	194919	-33688	-30355	-48020	-26513	-31865	-35539
2.92997	290045	221734	215903	209744	204525	197482	-33218	-29946	-47897	-26000	-31449	-35182
2.9333	292244	224523	218737	212605	207400	200013	-32722	-29532	-47761	-25476	-31032	-34820
2.93663	294417	227290	221571	215452	210263	202508	-32206	-29101	-47605	-24939	-30611	-34445
2.93997	296560	230043	224400	218275	213113	204973	-31679	-28654	-47425	-24387	-30179	-34056
2.9433	298663	232786	227224	221071	215950	207420	-31146	-28194	-47223	-23817	-29731	-33656
2.94663	300720	235523	230046	223846	218770	209861	-30613	-27725	-47004	-23233	-29260	-33250
2.94997	302732	238253	232864	226607	221565	212303	-30083	-27248	-46774	-22639	-28771	-32837
2.9533	304700	240984	235679	229357	224318	214749	-29559	-26765	-46535	-22032	-28265	-32416
2.95663	306634	243718	238487	232099	227019	217196	-29040	-26272	-46294	-21408	-27743	-31984
2.95997	308544	246449	241284	234835	229679	219633	-28522	-25767	-46054	-20768	-27209	-31534
2.9633	310444	249174	244072	237566	232314	222057	-27999	-25249	-45820	-20117	-26670	-31061
2.96663	312348	251882	246853	240290	234941	224466	-27468	-24718	-45594	-19455	-26132	-30568
2.96997	314260	254578	249627	243004	237577	226858	-26929	-24176	-45371	-18779	-25596	-30060
2.9733	316176	257262	252401	245704	240234	229240	-26376	-23621	-45143	-18087	-25063	-29540
2.97663	318085	259924	255178	248384	242917	231618	-25803	-23052	-44906	-17374	-24534	-29019
2.97997	319973	262548	257952	251039	245630	233994	-25204	-22464	-44659	-16636	-24011	-28502
2.9833	321839	265123	260719	253671	248364	236372	-24586	-21852	-44410	-15878	-23490	-27984
2.98663	323678	267654	263474	256290	251109	238755	-23952	-21215	-44160	-15108	-22971	-27455
2.98997	325487	270159	266212	258900	253853	241138	-23306	-20556	-43904	-14331	-22444	-26908
2.9933	327259	272654	268929	261507	256584	243510	-22653	-19880	-43633	-13543	-21903	-26344
2.99663	328985	275148	271625	264116	259292	245864	-21999	-19185	-43345	-12744	-21349	-25765
2.99997	330659	277639	274289	266731	261968	248198	-21348	-18467	-43042	-11936	-20781	-25173
3.0033	332291	280126	276914	269344	264609	250507	-20701	-17727	-42723	-11126	-20196	-24570
3.00663	333890	282603	279496	271947	267214	252784	-20059	-16972	-42390	-10320	-19596	-23959
3.00997	335464	285067	282036	274530	269785	255024	-19417	-16208	-42042	-9522	-18977	-23344
3.0133	337018	287521	284546	277080	272326	257232	-18773	-15444	-41682	-8730	-18337	-22729
3.01663	338550	289968	287039	279594	274838	259418	-18119	-14685	-41307	-7947	-17674	-22116
3.01997	340058	292412	289521	282080	277321	261584	-17451	-13932	-40919	-7172	-16989	-21503
3.0233	341547	294852	291990	284547	279773	263732	-16767	-13187	-40515	-6398	-16283	-20886
3.02663	343014	297287	294444	287001	282192	265867	-16064	-12449	-40097	-5611	-15560	-20262
3.02997	344454	299710	296874	289442	284584	267995	-15338	-11712	-39669	-4796	-14824	-19621
3.0333	345867	302115	299275	291858	286953	270113	-14588	-10964	-39244	-3943	-14079	-18960
3.03663	347250	304504	301645	294249	289303	272208	-13808	-10187	-38827	-3048	-13327	-18281
3.03997	348600	306877	303979	296619	291634	274269	-12990	-9370	-38419	-2113	-12571	-17583
3.0433	349904	309229	306268	298964	293955	276292	-12133	-8511	-38022	-1147	-11812	-16867
3.04663	351152	311548	308509	301280	296275	278276	-11244	-7617	-37633	-158	-11052	-16131
3.04997	352349	313826	310700	303571	298594	280223	-10328	-6704	-37247	847	-10291	-15374
3.0533	353506	316058	312842	305834	300918	282142	-9390	-5785	-36859	1867	-9525	-14596
3.05663	354630	318241	314934	308070	303251	284034	-8441	-4866	-36464	2904	-8750	-13798
3.05997	355734	320376	316982	310279	305583	285899	-7488	-3945	-36059	3958	-7960	-12988
3.0633	356823	322467	319002	312455	307898	287738	-6534	-3024	-35642	5025	-7147	-12170
3.06663	357898	324514	321006	314595	310180	289551	-5575	-2102	-35216	6104	-6313	-11351
3.06997	358955	326519	322998	316703	312415	291343	-4611	-1169	-34781	7190	-5460	-10531
3.0733	359978	328486	324982	318774	314592	293117	-3643	-221	-34331	8274	-4585	-9712
3.07663	360958	330426	326964	320807	316704	294873	-2669	744	-33857	9357	-3689	-8889
3.07997	361891	332339	328943	322800	318753	296596	-1684	1725	-33361	10442	-2776	-8055
3.0833	362781	334224	330909	324751	320747	298282	-690	2717	-32843	11534	-1852	-7208
3.08663	363635	336085	332854	326662	322692	299939	317	3719	-32305	12638	-921	-6351
3.08997	364449	337927	334774	328543	324590	301567	1338	4731	-31749	13762	17	-5484
3.0933	365214	339752	336667	330398	326438	303157	2377	5753	-31182	14910	964	-4606
3.09663	365926	341557	338527	332226	328237	304715	3435	6781	-30606	16084	1920	-3711
3.09997	366576	343332	340353	334025	329994	306242	4514	7817	-30020	17286	2886	-2798
3.1033	367157	345068	342154	335793	331723	307742	5609	8869	-29428	18520	3865	-1867
3.10663	367682	346755	343929	337526	333441	309214	6719	9938	-28833	19789	4858	-909
3.10997	368176	348385	345677	339226	335152	310658	7845	11024	-28236	21089	5862	83
3.1133	368667	349954	347390	340893	336850	312073	8982	12125	-27636	22412	6880	1111
3.11663	369173	351464	349060	342524	338522	313449	10131	13239	-27033	23753	7916	2171
3.11997	369704	352919	350685	344123	340157	314778	11294	14368	-26423	25110	8973	3258
3.1233	370247	354322	352267	345697	341743	316062	12476	15507	-25804	26479	10047	4366
3.12663	370774	355688	353810	347248	343286	317305	13676	16658	-25173	27854	11132	5496
3.12997	371258	357038	355308	348785	344792	318509	14888	17827	-24534	29233	12233	6650
3.1333	371682	358387	356761	350314	346266	319673	16106	19017	-23886	30616	13349	7824
3.13663	372047	359746	358172	351837	347706	320800	17324	20228	-23230	32002	14485	9008
3.13997	372372	361114	359544	353349	349105	321899	18538	21461	-22566	33391	15648	10196
3.1433	372671	362494	360884	354837	350458	322991	19747	22717	-21888	34787	16838	11380
3.14663	372952	363870	362199	356285	351760	324088	20953	23992	-21189	36191	18049	12562
3.14997	373222	365223	363498	357676	353014	325181	22160	25280	-20466	37605	19275	13748
3.1533	373481	366531	364784	359003	354232	326256	23379	26573	-19718	39035	20510	14942
3.15663	373731	367777	366053	360264	355428	327302	24618	27865	-18945	40483	21756	16145
3.15997	373968	368959	367290	361460	356612	328313	25884	29158	-18149	41952	23016	17363
3.1633	374185	370075	368484	362595	357787	329295	27179	30465	-17334	43439	24295	18598
3.16663	374377	371125	369626	363663	358953	330254	28498	31796	-16503	44934	25591	19855
3.16997	374539	372111	370710	364669	360098	331196	29830	33151	-15661	46435	26904	21134
3.1733	374664	373046	371742	365630	361217	332124	31173	34525	-14816	47939	28236	22432
3.17663	374748	373937	372745	366560	362314	333041	32525	35908	-13969	49455	29580	23750
3.17997	374793	374802	373734	367466	363398	333947	33891	37297	-13125	50997	30933	25092
3.1833	374802	375664	374719	368346	364479	334835	35284	38691	-12286	52568	32290	26454
3.18663	374775	376534	375704	369202	365557	335704	36709	40097	-11450	54168	33646	27831
3.18997	374705	377408	376681	370033	366622	336547	38158	41519	-10604	55791	35001	29221
3.1933	374595	378277	377640	370840	367656	337351	39626	42963	-9739	57427	36360	30627
3.19663	374460	379128	378582	371632	368644	338109	41111	44425	-8853	59068	37728	32046
3.19997	374311	379952	379503	372416	369576	338817	42619	45901	-7943	60722	39110	33477
3.2033	374151	380744	380385	373183	370448	339468	44150	47396	-7002	62400	40509	34927
3.20663	373983	381490	381210	373913	371259	340059	45704	48910	-6031	64100	41929	36408
3.20997	373801	382187	381969	374597	372010	340592	47281	50444	-5036	65818	43368	37923
3.2133	373590	382838	382663	375236	372700	341070	48881	51996	-4018	67548	44821	39470
3.21663	373335	383441	383311	375835	373335	341504	50505	53563	-2975	69293	46288	41042
3.21997	373030	384002	383924	376403	373929	341911	52150	55137	-1910	71052	47771	42632
3.2233	372685	384526	384500	376946	374497	342307	53807	56710	-826	72826	49275	44232
3.22663	372317	385007	385039	377468	375044	342693	55468	58279	274	74622	50798	45842
3.22997	371935	385441	385547	377965	375559	343064	57130	59846	1390	76444	52343	47463
3.2333	371544	385828	386034	378437	376043	343419	58793	61419	2528	78292	53914	49096
3.23663	371142	386174	386509	378893	376499	343753	60456	63007	3689	80163	55514	50747
3.23997	370718	386491	386978	379337	376915	344061	62124	64614	4875	82057	57147	52419
3.2433	370265	386800	387435	379765	377277	344339	63801	66238	6081	83973	58813	54116
3.24663	369777	387116	387865	380172	377587	344588	65490	67878	7303	85904	60506	55837
3.24997	369248	387436	388246	380555	377868	344813	67185	69530	8536	87846	62219	57580
3.2533	368681	387743	388568	380907	378137	345020	68886	71194	9780	89793	63946	59339
3.25663	368081	388015	388824	381222	378396	345207	70595	72871	11035	91736	65679	61107
3.25997	367459	388230	389012	381499	378641	345369	72313	74564	12298	93670	67415	62880
3.2633	366821	388383	389141	381735	378869	345503	74049	76280	13571	95594	69150	64651
3.26663	366168	388475	389226	381926	379076	345601	75813	78023	14861	97502	70885	66422
3.26997	365503	388512	389278	382062	379256	345657	77617	79798	16175	99400	72628	68200
3.2733	364825	388503	389304	382142	379394	345667	79465	81603	17515	101291	74382	69996
3.27663	364133	388453	389305	382165	379480	345630	81349	83433	18880	103183	76158	71821
3.27997	363429	388368	389277	382138	379519	345546	83252	85284	20266	105087	77966	73677
3.2833	362712	388253	389219	382070	379520	345418	85159	87151	21667	107015	79810	75561
3.28663	361981	388115	389136	381984	379485	345258	87066	89031	23085	108971	81682	77467
3.28997	361235	387958	389028	381889	379412	345072	88971	90915	24519	110960	83574	79386
3.2933	360482	387788	388895	381792	379302	344864	90877	92796	25969	112978	85479	81311
3.29663	359742	387607	388729	381699	379154	344634	92784	94672	27436	115019	87388	83244
3.29997	359031	387422	388525	381618	378970	344384	94689	96551	28924	117083	89295	85190
3.3033	358345	387226	388285	381547	378756	344117	96584	98441	30433	119167	91198	87152
3.30663	357663	387014	388017	381471	378515	343838	98466	100342	31968	121274	93097	89139
3.30997	356956	386773	387737	381373	378257	343543	100340	102255	33528	123402	94992	91158
3.3133	356206	386500	387453	381240	377998	343227	102214	104181	35100	125546	96889	93214
3.31663	355404	386196	387172	381067	377755	342888	104098	106124	36676	127699	98797	95305
3.31997	354543	385875	386889	380854	377539	342537	105996	108090	38250	129852	100721	97417
3.3233	353623	385550	386606	380605	377349	342180	107909	110077	39819	132008	102660	99534
3.32663	352648	385222	386315	380318	377171	341818	109838	112077	41388	134167	104609	101646
3.32997	351626	384885	385999	379987	376977	341449	111792	114079	42967	136327	106562	103747
3.3333	350566	384522	385647	379619	376742	341063	113779	116071	44562	138488	108516	105838
3.33663	349476	384123	385256	379218	376445	340650	115796	118052	46183	140650	110471	107920
3.33997	348367	383682	384825	378787	376080	340207	117831	120031	47839	142813	112426	109997
3.3433	347249	383202	384354	378326	375651	339732	119874	122013	49539	144976	114380	112069
3.34663	346139	382692	383853	377835	375170	339233	121925	124009	51286	147133	116336	114133
3.34997	345045	382154	383329	377303	374645	338708	123986	126020	53073	149286	118294	116195
3.3533	343961	381582	382785	376721	374082	338166	126063	128043	54893	151432	120260	118265
3.35663	342875	380966	382224	376096	373497	337623	128156	130070	56737	153571	122244	120354
3.35997	341782	380302	381644	375440	372897	337088	130262	132099	58602	155711	124250	122469
3.3633	340684	379595	381036	374766	372283	336560	132382	134124	60484	157865	126274	124615
3.36663	339590	378860	380394	374087	371656	336029	134512	136143	62382	160038	128313	126791
3.36997	338507	378117	379723	373415	371010	335483	136650	138156	64290	162231	130363	128992
3.3733	337432	377378	379034	372755	370338	334913	138795	140163	66208	164435	132423	131211
3.37663	336355	376648	378332	372100	369639	334316	140948	142166	68136	166640	134492	133446
3.37997	335268	375926	377620	371445	368911	333689	143106	144167	70075	168842	136565	135695
3.3833	334165	375203	376889	370787	368151	333021	145271	146170	72018	171039	138645	137955
3.38663	333045	374467	376131	370128	367364	332307	147443	148174	73966	173232	140733	140226
3.38997	331913	373721	375350	369468	366550	331554	149619	150186	75925	175413	142824	142514
3.3933	330772	372967	374549	368803	365713	330777	151803	152218	77898	177576	144917	144825
3.39663	329620	372201	373736	368130	364855	329987	154000	154273	79886	179725	147010	147153
3.39997	328454	371416	372911	367437	363979	329187	156201	156352	81897	181867	149105	149490
3.4033	327268	370608	372075	366712	363085	328380	158396	158446	83938	184007	151197	151828
3.40663	326055	369773	371230	365947	362178	327565	160576	160550	86008	186148	153291	154161
3.40997	324810	368903	370381	365142	361257	326731	162739	162659	88096	188288	155400	156480
3.4133	323533	367997	369520	364294	360323	325877	164886	164771	90193	190429	157533	158784
3.41663	322242	367063	368642	363405	359380	325005	167026	166878	92295	192566	159684	161081
3.41997	320950	366107	367741	362486	358439	324108	169167	168972	94409	194692	161843	163379
3.4233	319660	365132	366805	361540	357507	323183	171320	171052	96545	196808	163999	165677
3.42663	318374	364136	365830	360566	356578	322230	173492	173119	98701	198921	166146	167969
3.42997	317093	363111	364823	359568	355636	321262	175682	175177	100877	201041	168282	170253
3.4333	315817	362056	363791	358560	354672	320293	177884	177226	103067	203168	170404	172533
3.43663	314544	360978	362743	357559	353682	319327	180090	179266	105269	205293	172508	174810
3.43997	313268	359894	361682	356576	352668	318357	182302	181299	107477	207412	174590	177086
3.4433	311991	358808	360606	355611	351630	317367	184525	183334	109689	209517	176646	179356
3.44663	310712	357716	359514	354646	350575	316348	186752	185383	111903	211603	178676	181618
3.44997	309428	356614	358404	353663	349505	315301	188978	187451	114124	213677	180682	183874
3.4533	308135	355504	357280	352651	348428	314236	191199	189536	116357	215749	182668	186127
3.45663	306840	354393	356146	351604	347346	313162	193414	191633	118599	217822	184644	188389
3.45997	305553	353281	355002	350525	346259	312089	195624	193738	120852	219896	186615	190661
3.4633	304268	352156	353847	349426	345171	311019	197827	195841	123119	221963	188592	192936
3.46663	302973	351012	352695	348315	344094	309942	200021	197934	125404	224019	190587	195209
3.46997	301661	349847	351555	347194	343032	308853	202202	200008	127709	226061	192605	197488
3.4733	300328	348669	350428	346061	341978	307754	204367	202057	130033	228085	194641	199778
3.47663	298971	347473	349308	344913	340922	306645	206511	204075	132379	230085	196679	202078
3.47997	297592	346252	348186	343750	339847	305529	208636	206067	134739	232060	198712	204387
3.4833	296189	345008	347060	342569	338745	304413	210752	208039	137104	234009	200739	206699
3.48663	294765	343747	345923	341374	337610	303294	212875	209996	139463	235937	202758	209006
3.48997	293327	342484	344764	340163	336435	302163	215028	211946	141808	237853	204766	211297
3.4933	291883	341234	343578	338937	335220	301007	217220	213891	144143	239764	206762	213562
3.49663	290440	340005	342366	337693	333966	299816	219450	215830	146477	241676	208749	215793
3.49997	289013	338790	341133	336429	332677	298595	221698	217763	148818	243588	210729	217990
3.5033	287606	337578	339892	335143	331358	297354	223931	219689	151168	245501	212694	220147
3.50663	286217	336358	338652	333833	330019	296111	226126	221610	153531	247414	214644	222268
3.50997	284846	335122	337398	332501	328669	294877	228271	223529	155908	249330	216579	224363
3.5133	283488	333864	336121	331155	327313	293655	230368	225440	158298	251247	218500	226441
3.51663	282138	332577	334818	329811	325956	292448	232418	227349	160700	253155	220401	228499
3.51997	280786	331255	333497	328479	324601	291253	234433	229249	163118	255042	222281	230536
3.5233	279430	329909	332161	327161	323253	290065	236434	231127	165552	256899	224145	232563
3.52663	278067	328546	330812	325853	321906	288874	238443	232978	168001	258726	225993	234591
3.52997	276698	327177	329447	324548	320554	287681	240464	234798	170459	260531	227822	236624
3.5333	275331	325811	328059	323240	319187	286487	242496	236590	172926	262315	229632	238652
3.53663	273967	324452	326645	321924	317801	285296	244539	238364	175399	264082	231421	240666
3.53997	272608	323096	325211	320600	316389	284105	246592	240132	177872	265829	233201	242665
3.5433	271251	321741	323768	319270	314948	282906	248650	241909	180333	267545	234988	244646
3.54663	269891	320381	322332	317944	313483	281694	250707	243700	182769	269228	236784	246609
3.54997	268518	319016	320910	316626	312007	280468	252754	245496	185181	270881	238581	248559
3.5533	267130	317642	319505	315307	310532	279226	254783	247292	187572	272499	240370	250507
3.55663	265732	316258	318119	313974	309074	277963	256794	249084	189945	274086	242145	252458
3.55997	264334	314860	316758	312620	307649	276684	258786	250866	192304	275655	243900	254417
3.5633	262949	313445	315422	311247	306258	275390	260758	252628	194659	277217	245634	256378
3.56663	261580	312013	314101	309861	304891	274078	262711	254370	197017	278777	247337	258333
3.56997	260220	310567	312781	308465	303538	272749	264639	256093	199380	280330	248998	260281
3.5733	258856	309116	311443	307062	302192	271409	266537	257799	201749	281872	250607	262218
3.57663	257474	307662	310077	305657	300850	270070	268401	259486	204126	283394	252165	264137
3.57997	256073	306200	308683	304254	299509	268740	270235	261145	206515	284884	253679	266023
3.5833	254664	304730	307271	302863	298162	267424	272044	262777	208917	286326	255161	267865
3.58663	253255	303253	305849	301484	296812	266128	273835	264387	211325	287716	256630	269654
3.58997	251848	301766	304424	300114	295457	264839	275616	265979	213738	289051	258094	271385
3.5933	250446	300271	303007	298752	294095	263543	277391	267551	216148	290331	259551	273056
3.59663	249048	298777	301590	297388	292723	262226	279161	269099	218542	291557	260990	274671
3.59997	247644	297292	300167	296010	291334	260886	280928	270618	220908	292740	262397	276239
3.6033	246225	295815	298730	294618	289921	259525	282694	272110	223245	293899	263770	277767
3.60663	244789	294343	297278	293220	288484	258153	284452	273574	225566	295050	265127	279267
3.60997	243333	292881	295813	291824	287022	256778	286194	275003	227887	296210	266488	280758
3.6133	241857	291433	294336	290438	285539	255402	287925	276393	230216	297388	267853	282253
3.61663	240371	289999	292846	289062	284043	254034	289647	277758	232553	298590	269218	283759
3.61997	238884	288579	291341	287688	282545	252678	291358	279112	234890	299812	270582	285279
3.6233	237405	287172	289821	286297	281050	251335	293051	280460	237219	301044	271941	286816
3.62663	235946	285779	288285	284876	279555	250005	294716	281801	239530	302273	273281	288372
3.62997	234502	284389	286736	283422	278063	248687	296345	283133	241818	303491	274595	289944
3.6333	233071	282997	285187	281935	276578	247379	297935	284456	244074	304704	275887	291518
3.63663	231647	281596	283651	280426	275098	246080	299491	285770	246294	305908	277149	293075
3.63997	230227	280183	282127	278910	273625	244784	301002	287068	248475	307092	278380	294604
3.6433	228816	278749	280613	277401	272157	243482	302465	288339	250615	308251	279587	296105
3.64663	227421	277293	279102	275910	270692	242170	303896	289578	252726	309387	280773	297581
3.64997	226056	275817	277595	274438	269226	240845	305312	290777	254819	310501	281941	299037
3.6533	224727	274321	276088	272974	267757	239507	306717	291939	256902	311590	283093	300480
3.65663	223427	272797	274580	271512	266292	238157	308121	293075	258981	312652	284224	301899
3.65997	222144	271248	273063	270051	264832	236797	309526	294197	261063	313686	285332	303276
3.6633	220867	269682	271530	268595	263380	235432	310924	295314	263149	314698	286417	304598
3.66663	219591	268110	269982	267144	261942	234066	312312	296429	265238	315693	287486	305864
3.66997	218315	266540	268430	265688	260523	232705	313692	297545	267330	316675	288551	307084
3.6733	217034	264981	266883	264212	259123	231348	315072	298659	269420	317649	289619	308268
3.67663	215750	263437	265352	262703	257736	229992	316454	299760	271499	318610	290696	309420
3.67997	214464	261908	263847	261156	256354	228633	317829	300834	273563	319551	291782	310538
3.6833	213171	260395	262370	259584	254971	227273	319188	301867	275607	320457	292863	311629
3.68663	211870	258904	260918	258003	253579	225910	320526	302861	277634	321316	293921	312712
3.68997	210562	257439	259484	256424	252171	224547	321842	303829	279638	322120	294943	313802
3.6933	209252	255999	258065	254855	250736	223185	323133	304790	281611	322869	295919	314899
3.69663	207944	254576	256654	253308	249273	221821	324387	305758	283543	323572	296846	315998
3.69997	206636	253164	255246	251786	247783	220454	325594	306733	285429	324247	297718	317085
3.7033	205324	251756	253839	250280	246271	219086	326740	307712	287275	324909	298534	318146
3.70663	204001	250339	252431	248779	244753	217720	327823	308679	289085	325562	299305	319174
3.70997	202657	248898	251018	247278	243248	216371	328856	309620	290863	326199	300044	320168
3.7133	201298	247434	249593	245784	241764	215052	329853	310528	292609	326821	300756	321121
3.71663	199930	245949	248154	244304	240306	213759	330828	311405	294328	327426	301456	322027
3.71997	198563	244456	246700	242839	238866	212481	331782	312261	296021	328009	302147	322889
3.7233	197201	242968	245230	241388	237430	211210	332709	313101	297680	328571	302824	323722
3.72663	195844	241493	243745	239947	235990	209948	333609	313921	299292	329107	303482	324535
3.72997	194499	240031	242244	238509	234537	208692	334479	314719	300853	329615	304118	325339
3.7333	193172	238583	240731	237072	233070	207438	335311	315497	302372	330100	304729	326135
3.73663	191859	237144	239215	235640	231592	206179	336103	316253	303865	330567	305317	326914
3.73997	190558	235713	237708	234213	230104	204910	336865	316975	305344	331021	305881	327663
3.7433	189271	234289	236214	232787	228609	203629	337612	317658	306820	331453	306424	328372
3.74663	187999	232874	234734	231359	227109	202335	338357	318305	308300	331858	306942	329039
3.74997	186738	231460	233271	229922	225607	201027	339110	318924	309791	332239	307433	329672
3.7533	185488	230044	231821	228476	224109	199707	339875	319531	311295	332603	307906	330278
3.75663	184245	228627	230386	227030	222616	198386	340649	320137	312812	332962	308375	330869
3.75997	183004	227216	228966	225594	221132	197069	341425	320750	314334	333320	308845	331451
3.7633	181754	225817	227557	224173	219663	195760	342202	321366	315852	333666	309313	332017
3.76663	180494	224429	226150	222760	218213	194464	342975	321979	317357	333987	309772	332564
3.76997	179223	223044	224740	221347	216781	193183	343737	322579	318843	334280	310215	333099
3.7733	177942	221659	223323	219939	215359	191913	344478	323155	320307	334546	310643	333626
3.77663	176657	220278	221896	218546	213941	190650	345194	323683	321731	334791	311055	334140
3.77997	175374	218902	220457	217175	212532	189395	345882	324154	323104	335020	311442	334644
3.7833	174100	217522	219008	215823	211137	188149	346546	324573	324428	335236	311794	335134
3.78663	172837	216126	217561	214481	209754	186914	347197	324948	325708	335437	312114	335607
3.78997	171587	214713	216125	213144	208382	185689	347844	325289	326949	335610	312408	336056
3.7933	170353	213287	214699	211804	207020	184473	348489	325605	328159	335741	312685	336474
3.79663	169133	211856	213288	210455	205665	183258	349129	325903	329342	335831	312940	336852
3.79997	167926	210425	211895	209102	204315	182035	349754	326192	330507	335887	313171	337187
3.8033	166724	208999	210524	207742	202963	180794	350345	326478	331657	335928	313385	337485
3.80663	165525	207578	209168	206374	201601	179528	350883	326757	332787	335972	313585	337752
3.80997	164330	206162	207821	205001	200226	178240	351358	327017	333894	336023	313766	337986
3.8133	163142	204759	206481	203619	198837	176939	351763	327253	334975	336087	313923	338186
3.81663	161959	203371	205147	202221	197439	175634	352097	327465	336030	336160	314065	338361
3.81997	160782	201993	203816	200805	196039	174332	352361	327652	337057	336230	314201	338530
3.8233	159609	200622	202481	199383	194646	173042	352574	327815	338059	336287	314329	338712
3.82663	158440	199262	201138	197972	193270	171766	352759	327957	339034	336322	314439	338917
3.82997	157276	197926	199780	196582	191916	170511	352935	328079	339979	336326	314528	339150
3.8333	156124	196621	198409	195213	190578	169278	353114	328179	340885	336295	314598	339407
3.83663	154988	195348	197029	193862	189249	168057	353307	328256	341738	336233	314650	339671
3.83997	153868	194094	195643	192521	187917	166837	353527	328310	342548	336153	314699	339925
3.8433	152759	192840	194253	191180	186568	165612	353775	328350	343340	336065	314762	340157
3.84663	151655	191570	192864	189828	185199	164377	354042	328388	344132	335969	314843	340353
3.84997	150556	190278	191480	188464	183814	163136	354315	328432	344928	335858	314937	340502
3.8533	149463	188967	190102	187095	182427	161890	354578	328483	345731	335726	315034	340595
3.85663	148378	187643	188729	185724	181051	160647	354813	328532	346541	335569	315132	340624
3.85997	147300	186314	187371	184356	179690	159414	355010	328572	347354	335388	315230	340588
3.8633	146224	184993	186031	182997	178346	158195	355177	328590	348155	335185	315314	340498
3.86663	145151	183686	184703	181655	177019	156996	355321	328587	348921	334962	315367	340372
3.86997	144081	182388	183379	180332	175717	155817	355440	328559	349636	334725	315377	340225
3.8733	143014	181092	182057	179026	174443	154658	355529	328504	350290	334479	315338	340065
3.87663	141950	179796	180737	177732	173193	153514	355591	328427	350888	334228	315240	339897
3.87997	140892	178500	179418	176445	171959	152379	355631	328336	351444	333981	315088	339720
3.8833	139842	177199	178105	175160	170737	151247	355654	328233	351970	333745	314888	339534
3.88663	138792	175892	176803	173873	169526	150116	355672	328123	352475	333519	314647	339357
3.88997	137743	174584	175513	172579	168323	148989	355690	328010	352961	333296	314374	339195
3.8933	136695	173274	174238	171275	167120	147880	355704	327891	353434	333072	314079	339041
3.89663	135650	171958	172975	169964	165910	146799	355707	327762	353893	332838	313772	338897
3.89997	134604	170643	171723	168652	164696	145743	355690	327618	354331	332581	313472	338768
3.9033	133557	169340	170479	167346	163482	144698	355654	327457	354737	332297	313184	338657
3.90663	132509	168060	169237	166049	162272	143651	355605	327275	355097	331986	312908	338557
3.90997	131460	166805	167985	164766	161066	142596	355543	327066	355408	331649	312643	338457
3.9133	130412	165572	166717	163501	159865	141534	355468	326819	355682	331286	312376	338350
3.91663	129365	164357	165432	162259	158673	140463	355378	326526	355940	330893	312089	338229
3.91997	128321	163160	164134	161040	157486	139381	355272	326196	356187	330469	311771	338084
3.9233	127278	161974	162836	159849	156295	138287	355152	325842	356425	330020	311429	337908
3.92663	126234	160796	161548	158682	155094	137176	355016	325474	356661	329561	311069	337703
3.92997	125188	159624	160273	157526	153880	136053	354853	325106	356895	329106	310705	337472
3.9333	124145	158455	159013	156367	152651	134923	354655	324748	357132	328662	310349	337220
3.93663	123110	157281	157766	155197	151409	133792	354418	324400	357369	328227	310004	336945
3.93997	122088	156106	156526	154015	150157	132661	354136	324062	357599	327798	309668	336641
3.9433	121084	154935	155290	152826	148903	131529	353820	323731	357807	327368	309329	336304
3.94663	120095	153777	154065	151633	147655	130395	353481	323403	357992	326927	308974	335937
3.94997	119118	152636	152855	150442	146421	129262	353141	323080	358158	326464	308600	335545
3.9533	118150	151513	151662	149265	145207	128137	352811	322758	358304	325970	308210	335133
3.95663	117190	150409	150490	148106	144012	127031	352497	322425	358417	325437	307807	334709
3.95997	116231	149317	149341	146965	142827	125955	352199	322071	358487	324870	307396	334281
3.9633	115267	148223	148210	145837	141655	124912	351918	321694	358516	324276	306978	333851
3.96663	114302	147109	147092	144719	140496	123896	351649	321296	358516	323662	306559	333420
3.96997	113342	145963	145983	143606	139349	122905	351376	320881	358494	323032	306145	332982
3.9733	112392	144786	144884	142493	138212	121936	351083	320452	358462	322399	305734	332541
3.97663	111455	143590	143794	141376	137079	120987	350753	320015	358423	321778	305332	332101
3.97997	110530	142388	142714	140251	135955	120059	350375	319570	358375	321175	304944	331659
3.9833	109616	141191	141640	139120	134845	119147	349953	319114	358321	320586	304566	331207
3.98663	108711	140008	140565	137987	133753	118236	349498	318649	358267	320008	304182	330743
3.98997	107816	138844	139485	136857	132680	117315	349028	318177	358213	319436	303785	330263
3.9933	106928	137698	138389	135733	131624	116380	348552	317685	358161	318860	303363	329771
3.99663	106049	136566	137272	134624	130584	115434	348069	317163	358116	318265	302904	329267
3.99997	105176	135446	136132	133533	129554	114481	347586	316613	358074	317643	302405	328749
4.0033	104307	134342	134977	132458	128528	113521	347106	316044	358030	317004	301871	328220
4.00663	103434	133252	133817	131394	127501	112551	346629	315463	357978	316360	301300	327683
4.00997	102554	132174	132661	130325	126463	111567	346146	314880	357912	315720	300700	327147
4.0133	101661	131111	131519	129240	125413	110574	345652	314304	357819	315085	300075	326616
4.01663	100755	130066	130398	128131	124352	109579	345141	313732	357693	314451	299424	326086
4.01997	99845	129035	129300	126998	123286	108587	344603	313159	357527	313823	298750	325546
4.0233	98943	128020	128221	125847	122215	107606	344031	312588	357320	313200	298055	324996
4.02663	98053	127012	127151	124699	121141	106641	343427	312014	357087	312577	297343	324446
4.02997	97177	126004	126082	123567	120063	105690	342805	311427	356841	311949	296618	323899
4.0333	96312	124985	125016	122453	118980	104747	342172	310818	356590	311309	295893	323346
4.03663	95453	123954	123956	121358	117894	103799	341533	310183	356334	310652	295183	322770
4.03997	94600	122908	122899	120277	116807	102833	340884	309519	356070	309980	294501	322167
4.0433	93753	121850	121842	119210	115719	101846	340230	308828	355794	309296	293853	321531
4.04663	92914	120783	120784	118166	114630	100842	339578	308120	355510	308592	293230	320868
4.04997	92088	119715	119726	117147	113539	99835	338931	307401	355219	307857	292622	320187
4.0533	91277	118650	118668	116152	112451	98837	338281	306684	354925	307086	292013	319501
4.05663	90484	117584	117611	115175	111379	97850	337630	305974	354627	306284	291389	318808
4.05997	89709	116521	116556	114210	110328	96878	336984	305273	354314	305455	290747	318100
4.0633	88947	115466	115504	113249	109303	95920	336346	304585	353981	304608	290082	317370
4.06663	88192	114424	114458	112287	108302	94981	335715	303903	353619	303755	289392	316617
4.06997	87435	113400	113422	111319	107322	94060	335086	303229	353220	302903	288679	315843
4.0733	86669	112401	112398	110342	106352	93159	334451	302567	352773	302056	287954	315052
4.07663	85894	111429	111387	109361	105388	92274	333802	301919	352272	301216	287230	314249
4.07997	85114	110482	110393	108383	104430	91402	333139	301284	351723	300387	286513	313444
4.0833	84327	109552	109416	107413	103479	90538	332464	300655	351134	299576	285799	312650
4.08663	83537	108636	108452	106451	102535	89685	331775	300024	350515	298783	285092	311875
4.08997	82745	107737	107500	105494	101599	88843	331075	299379	349884	298003	284393	311116
4.0933	81952	106858	106560	104536	100672	88007	330369	298714	349258	297227	283703	310361
4.09663	81163	105994	105634	103575	99750	87173	329661	298028	348642	296444	283029	309599
4.09997	80384	105137	104725	102610	98830	86336	328949	297320	348037	295646	282369	308824
4.1033	79621	104279	103830	101644	97911	85490	328227	296593	347448	294833	281713	308033
4.10663	78874	103412	102941	100684	96990	84634	327491	295848	346875	294009	281050	307231
4.10997	78146	102527	102048	99733	96064	83772	326733	295090	346321	293176	280369	306434
4.1133	77434	101618	101145	98795	95137	82909	325945	294325	345786	292342	279666	305651
4.11663	76733	100689	100230	97868	94212	82048	325131	293563	345262	291514	278937	304884
4.11997	76037	99745	99307	96952	93293	81189	324305	292815	344738	290689	278176	304127
4.1233	75340	98792	98383	96040	92387	80334	323471	292089	344210	289859	277391	303370
4.12663	74642	97838	97463	95126	91494	79487	322633	291390	343686	289010	276595	302607
4.12997	73941	96887	96550	94218	90617	78658	321791	290713	343162	288146	275795	301835
4.1333	73237	95936	95642	93324	89754	77853	320941	290047	342623	287277	275000	301047
4.13663	72528	94991	94738	92447	88901	77075	320076	289380	342059	286404	274222	300236
4.13997	71814	94057	93841	91579	88051	76318	319200	288694	341464	285537	273468	299397
4.1433	71093	93145	92951	90719	87200	75579	318318	287981	340841	284685	272743	298526
4.14663	70365	92253	92071	89865	86351	74853	317440	287249	340189	283851	272042	297633
4.14997	69640	91379	91204	89010	85509	74134	316576	286500	339508	283029	271355	296726
4.1533	68921	90518	90350	88150	84676	73405	315729	285738	338802	282207	270666	295814
4.15663	68208	89662	89502	87288	83845	72661	314912	284970	338081	281377	269951	294911
4.15997	67503	88810	88649	86427	83012	71901	314126	284202	337350	280532	269197	294021
4.1633	66806	87970	87780	85565	82175	71132	313375	283437	336608	279676	268396	293140
4.16663	66112	87151	86898	84706	81337	70357	312648	282668	335849	278811	267549	292264
4.16997	65417	86362	86015	83848	80502	69577	311926	281890	335068	277938	266666	291387
4.1733	64725	85600	85144	82991	79676	68799	311189	281094	334269	277058	265769	290508
4.17663	64035	84848	84286	82135	78856	68030	310427	280273	333459	276178	264876	289630
4.17997	63351	84091	83441	81280	78038	67269	309637	279429	332645	275308	264001	288748
4.1833	62682	83318	82608	80428	77217	66518	308824	278574	331823	274451	263153	287862
4.18663	62035	82528	81787	79573	76395	65778	307987	277718	330992	273607	262333	286975
4.18997	61411	81727	80976	78715	75571	65047	307118	276866	330157	272770	261530	286084
4.1933	60805	80919	80174	77852	74742	64318	306215	276022	329318	271929	260725	285189
4.19663	60213	80108	79377	76988	73905	63587	305284	275189	328478	271073	259910	284280
4.19997	59627	79293	78571	76126	73060	62857	304331	274363	327648	270188	259081	283348
4.2033	59037	78475	77751	75270	72214	62130	303370	273541	326839	269274	258243	282391
4.20663	58437	77658	76919	74424	71374	61411	302412	272718	326056	268338	257395	281420
4.20997	57823	76851	76078	73593	70549	60700	301470	271888	325296	267388	256532	280446
4.2133	57199	76053	75232	72778	69746	59997	300541	271047	324551	266426	255646	279477
4.21663	56572	75258	74384	71979	68963	59298	299625	270194	323803	265461	254732	278520
4.21997	55948	74464	73537	71194	68196	58599	298721	269330	323045	264496	253792	277584
4.2233	55332	73674	72697	70424	67443	57898	297815	268461	322270	263531	252847	276674
4.22663	54724	72895	71867	69671	66698	57195	296896	267592	321476	262580	251903	275794
4.22997	54123	72134	71050	68932	65954	56493	295963	266730	320660	261655	250967	274934
4.2333	53527	71397	70256	68206	65217	55792	295029	265876	319821	260761	250042	274082
4.23663	52931	70689	69492	67486	64493	55095	294099	265020	318961	259891	249130	273215
4.23997	52333	70005	68759	66767	63784	54408	293174	264161	318095	259033	248236	272310
4.2433	51734	69336	68046	66047	63084	53741	292252	263296	317234	258178	247359	271354
4.24663	51135	68676	67343	65324	62386	53095	291332	262418	316389	257318	246488	270346
4.24997	50537	68021	66639	64597	61692	52467	290410	261523	315572	256448	245616	269303
4.2533	49943	67362	65929	63871	60999	51851	289482	260614	314780	255563	244740	268249
4.25663	49357	66695	65209	63152	60306	51242	288548	259690	313998	254661	243860	267204
4.25997	48783	66014	64480	62441	59614	50640	287614	258754	313203	253736	242974	266175
4.2633	48221	65323	63741	61744	58919	50043	286684	257805	312381	252790	242083	265164
4.26663	47667	64625	62988	61061	58219	49447	285755	256839	311516	251833	241187	264176
4.26997	47116	63923	62221	60392	57513	48849	284826	255861	310603	250871	240276	263218
4.2733	46565	63221	61448	59729	56800	48247	283899	254879	309648	249903	239350	262295
4.27663	46011	62518	60676	59066	56082	47647	282964	253900	308668	248928	238414	261403
4.27997	45450	61817	59912	58397	55361	47049	282018	252934	307681	247948	237480	260534
4.2833	44876	61125	59165	57714	54641	46451	281063	251995	306703	246964	236552	259675
4.28663	44288	60444	58443	57016	53929	45854	280102	251086	305733	245978	235633	258814
4.28997	43685	59772	57744	56307	53232	45258	279140	250207	304767	245001	234727	257940
4.2933	43074	59107	57069	55592	52553	44656	278175	249351	303797	244033	233835	257044
4.29663	42463	58440	56416	54881	51892	44048	277206	248505	302811	243068	232951	256130
4.29997	41854	57770	55786	54180	51247	43427	276231	247653	301803	242096	232072	255202
4.3033	41253	57100	55179	53492	50610	42790	275253	246787	300775	241102	231207	254261
4.30663	40666	56433	54585	52815	49982	42143	274283	245897	299734	240082	230362	253312
4.30997	40099	55769	53999	52152	49363	41492	273317	244983	298685	239043	229535	252363
4.3133	39552	55107	53415	51504	48756	40844	272343	244043	297628	238001	228718	251424
4.31663	39021	54445	52829	50867	48160	40204	271360	243089	296574	236971	227903	250499
4.31997	38507	53780	52233	50232	47573	39572	270364	242137	295534	235965	227077	249592
4.3233	38006	53110	51620	49596	46991	38954	269352	241193	294522	234995	226229	248696
4.32663	37517	52437	50990	48959	46413	38348	268322	240256	293550	234056	225351	247800
4.32997	37042	51763	50344	48315	45838	37756	267281	239326	292615	233131	224440	246894
4.3333	36587	51088	49681	47662	45266	37175	266244	238398	291706	232206	223496	245979
4.33663	36154	50415	49000	46999	44696	36602	265220	237471	290807	231269	222537	245053
4.33997	35736	49745	48305	46330	44122	36039	264218	236540	289904	230324	221581	244109
4.3433	35326	49078	47607	45665	43537	35490	263245	235603	288978	229372	220633	243142
4.34663	34918	48414	46916	45014	42939	34956	262305	234669	288021	228418	219699	242146
4.34997	34509	47753	46237	44376	42328	34433	261392	233749	287031	227465	218794	241119
4.3533	34088	47096	45579	43747	41706	33918	260490	232861	286004	226525	217932	240068
4.35663	33647	46446	44945	43124	41074	33411	259590	232004	284950	225608	217111	239004
4.35997	33184	45806	44335	42508	40432	32909	258680	231166	283882	224711	216324	237938
4.3633	32699	45179	43747	41900	39778	32412	257748	230332	282813	223831	215568	236878
4.36663	32198	44567	43177	41299	39118	31919	256794	229492	281747	222963	214838	235829
4.36997	31688	43972	42620	40702	38462	31431	255815	228638	280682	222100	214117	234799
4.3733	31180	43393	42074	40107	37821	30944	254814	227769	279623	221232	213373	233795
4.37663	30682	42827	41536	39516	37196	30453	253800	226885	278573	220344	212587	232826
4.37997	30194	42268	41000	38932	36586	29954	252783	225997	277533	219431	211745	231893
4.3833	29709	41715	40463	38356	35988	29447	251772	225117	276500	218503	210851	230990
4.38663	29223	41167	39924	37788	35399	28935	250776	224239	275469	217569	209914	230103
4.38997	28732	40624	39380	37228	34822	28419	249804	223351	274439	216634	208951	229215
4.3933	28238	40081	38827	36677	34254	27899	248856	222437	273414	215693	207974	228312
4.39663	27744	39532	38260	36132	33693	27380	247928	221497	272395	214746	206994	227379
4.39997	27254	38975	37682	35585	33136	26865	247006	220538	271381	213793	206015	226419
4.4033	26776	38411	37100	35031	32586	26357	246080	219569	270372	212829	205033	225446
4.40663	26312	37846	36516	34465	32041	25856	245147	218600	269366	211851	204050	224470
4.40997	25860	37286	35930	33883	31494	25363	244207	217635	268357	210861	203068	223484
4.4133	25425	36732	35337	33289	30948	24878	243258	216668	267333	209870	202089	222485
4.41663	25012	36183	34736	32688	30408	24397	242294	215699	266293	208888	201110	221475
4.41997	24620	35641	34128	32094	29876	23920	241314	214734	265243	207921	200129	220455
4.4233	24246	35107	33518	31514	29349	23448	240328	213775	264197	206973	199151	219436
4.42663	23882	34578	32913	30952	28822	22978	239345	212827	263176	206051	198181	218426
4.42997	23523	34051	32324	30411	28291	22507	238369	211888	262186	205157	197217	217423
4.4333	23165	33524	31754	29893	27755	22028	237399	210949	261218	204286	196262	216422
4.43663	22803	32995	31201	29392	27214	21543	236429	210007	260255	203429	195312	215424
4.43997	22433	32465	30663	28904	26668	21055	235448	209069	259279	202572	194375	214431
4.4433	22055	31935	30141	28420	26121	20567	234456	208140	258281	201709	193454	213448
4.44663	21669	31407	29629	27931	25576	20088	233453	207218	257260	200833	192546	212477
4.44997	21267	30888	29125	27431	25034	19621	232446	206303	256221	199946	191643	211513
4.4533	20852	30383	28626	26920	24499	19168	231437	205397	255172	199050	190735	210556
4.45663	20425	29893	28135	26400	23975	18721	230432	204508	254122	198150	189819	209603
4.45997	19994	29417	27652	25873	23461	18271	229435	203634	253075	197243	188898	208648
4.4633	19565	28951	27168	25342	22960	17811	228447	202776	252028	196318	187975	207687
4.46663	19143	28487	26677	24811	22472	17340	227461	201934	250975	195364	187056	206720
4.46997	18734	28021	26171	24282	21996	16860	226472	201106	249913	194376	186148	205748
4.4733	18344	27549	25653	23758	21525	16375	225477	200277	248840	193369	185258	204774
4.47663	17971	27067	25126	23239	21056	15888	224479	199436	247758	192359	184383	203796
4.47997	17613	26579	24598	22726	20579	15403	223477	198578	246671	191359	183515	202813
4.4833	17268	26085	24076	22222	20096	14925	222472	197701	245589	190375	182651	201822
4.48663	16934	25591	23566	21728	19610	14458	221473	196797	244522	189409	181797	200830
4.48997	16605	25101	23066	21247	19125	14010	220492	195861	243481	188468	180957	199840
4.4933	16273	24618	22577	20779	18642	13583	219537	194902	242464	187556	180133	198855
4.49663	15936	24141	22103	20324	18161	13180	218601	193931	241469	186667	179319	197883
4.49997	15589	23669	21641	19878	17677	12798	217672	192957	240500	185798	178505	196935
4.5033	15228	23197	21192	19437	17186	12432	216738	191994	239543	184945	177676	196012
4.50663	14855	22725	20755	18997	16688	12074	215801	191051	238577	184099	176825	195105
4.50997	14474	22258	20330	18549	16185	11722	214866	190123	237583	183250	175956	194206
4.5133	14093	21807	19915	18089	15678	11367	213931	189205	236555	182390	175078	193311
4.51663	13716	21372	19503	17619	15178	11003	212992	188297	235498	181516	174195	192411
4.51997	13346	20952	19082	17144	14694	10624	212048	187395	234423	180631	173312	191500
4.5233	12986	20544	18647	16668	14232	10224	211093	186496	233341	179729	172436	190575
4.52663	12632	20144	18195	16192	13790	9806	210132	185590	232259	178801	171565	189640
4.52997	12284	19743	17728	15721	13363	9379	209171	184670	231181	177847	170696	188695
4.5333	11941	19337	17250	15256	12949	8949	208213	183737	230108	176870	169823	187743
4.53663	11601	18924	16763	14798	12545	8519	207263	182803	229046	175879	168938	186783
4.53997	11261	18505	16270	14348	12145	8090	206324	181870	228006	174887	168039	185818
4.5433	10910	18085	15777	13907	11746	7661	205397	180942	227002	173917	167134	184850
4.54663	10550	17664	15290	13475	11346	7236	204481	180019	226035	172982	166232	183876
4.54997	10184	17241	14816	13054	10945	6817	203580	179100	225099	172089	165331	182896
4.5533	9821	16815	14358	12638	10547	6408	202696	178187	224183	171223	164429	181912
4.55663	9465	16388	13917	12226	10152	6010	201831	177283	223276	170367	163523	180932
4.55997	9120	15960	13491	11817	9755	5623	200979	176388	222362	169512	162620	179971
4.5633	8784	15537	13080	11407	9360	5245	200131	175503	221426	168652	161732	179043
4.56663	8456	15121	12677	10994	8970	4874	199279	174629	220467	167789	160866	178157
4.56997	8137	14715	12278	10577	8584	4510	198415	173760	219484	166934	160023	177316
4.5733	7828	14314	11877	10162	8199	4150	197531	172895	218480	166099	159198	176507
4.57663	7531	13909	11468	9749	7816	3791	196630	172038	217458	165291	158384	175713
4.57997	7245	13495	11046	9338	7437	3433	195718	171195	216411	164504	157576	174923
4.5833	6972	13073	10611	8924	7063	3076	194795	170366	215330	163736	156771	174128
4.58663	6710	12646	10164	8511	6693	2724	193858	169541	214215	162985	155967	173317
4.58997	6455	12217	9714	8103	6324	2380	192901	168713	213081	162248	155163	172479
4.5933	6203	11787	9272	7701	5954	2047	191931	167880	211944	161517	154354	171608
4.59663	5946	11361	8849	7305	5581	1725	190952	167047	210813	160781	153538	170712
4.59997	5681	10942	8448	6915	5206	1416	189961	166214	209698	160034	152711	169803
4.6033	5403	10536	8068	6530	4826	1125	188958	165386	208607	159273	151872	168893
4.60663	5109	10149	7706	6153	4440	850	187950	164564	207539	158495	151031	167987
4.60997	4799	9779	7355	5786	4055	587	186946	163758	206487	157701	150195	167088
4.6133	4479	9422	7005	5430	3674	331	185949	162967	205437	156898	149367	166203
4.61663	4156	9081	6648	5085	3298	77	184959	162179	204380	156086	148550	165336
4.61997	3834	8752	6284	4746	2929	-182	183974	161383	203309	155267	147748	164483
4.6233	3518	8428	5913	4406	2567	-451	183000	160574	202231	154438	146958	163643
4.62663	3207	8103	5534	4053	2212	-731	182041	159745	201164	153595	146185	162813
4.62997	2900	7774	5148	3686	1861	-1022	181099	158892	200116	152744	145430	161989
4.6333	2597	7436	4759	3306	1506	-1321	180177	158018	199098	151892	144691	161164
4.63663	2300	7088	4368	2922	1148	-1626	179279	157137	198111	151052	143955	160341
4.63997	2010	6732	3978	2546	790	-1937	178413	156262	197155	150237	143215	159519
4.6433	1726	6379	3591	2177	436	-2251	177573	155401	196228	149450	142473	158698
4.64663	1450	6031	3208	1815	91	-2565	176749	154554	195319	148692	141731	157883
4.64997	1179	5685	2823	1459	-243	-2877	175930	153719	194418	147962	140998	157086
4.6533	913	5340	2434	1105	-570	-3186	175111	152895	193518	147253	140273	156306
4.65663	656	4990	2042	747	-897	-3487	174285	152084	192610	146553	139551	155532
4.65997	406	4632	1650	380	-1227	-3775	173445	151288	191693	145849	138828	154748
4.6633	159	4264	1269	-1	-1561	-4047	172589	150512	190768	145129	138096	153946
4.66663	-85	3890	904	-395	-1898	-4306	171722	149760	189832	144386	137341	153128
4.66997	-329	3514	551	-793	-2237	-4556	170850	149025	188881	143620	136557	152294
4.6733	-574	3143	205	-1185	-2574	-4810	169974	148292	187910	142837	135754	151441
4.67663	-818	2783	-135	-1568	-2905	-5066	169089	147542	186920	142037	134945	150567
4.67997	-1062	2435	-467	-1943	-3230	-5327	168187	146772	185924	141230	134137	149673
4.6833	-1308	2101	-788	-2308	-3550	-5592	167263	145980	184930	140422	133336	148766
4.68663	-1554	1775	-1098	-2664	-3868	-5861	166322	145166	183943	139616	132555	147854
4.68997	-1798	1455	-1400	-3010	-4180	-6129	165375	144333	182965	138816	131799	146945
4.6933	-2042	1140	-1693	-3348	-4480	-6398	164433	143492	181999	138023	131067	146041
4.69663	-2283	825	-1975	-3678	-4767	-6664	163497	142647	181050	137233	130346	145145
4.69997	-2517	510	-2249	-3997	-5046	-6923	162579	141805	180118	136441	129626	144267
4.7033	-2742	193	-2519	-4307	-5324	-7178	161689	140967	179192	135644	128899	143415
4.70663	-2958	-124	-2791	-4606	-5606	-7431	160833	140131	178264	134842	128166	142603
4.70997	-3168	-436	-3073	-4897	-5894	-7685	160009	139292	177330	134037	127429	141835
4.7133	-3375	-739	-3372	-5187	-6185	-7942	159214	138445	176392	133236	126687	141109
4.71663	-3585	-1030	-3684	-5481	-6473	-8201	158436	137591	175449	132440	125941	140418
4.71997	-3799	-1310	-4002	-5779	-6756	-8454	157664	136739	174506	131654	125195	139752
4.7233	-4017	-1580	-4319	-6084	-7034	-8702	156890	135897	173570	130876	124452	139095
4.72663	-4235	-1844	-4637	-6393	-7309	-8945	156107	135073	172639	130110	123708	138428
4.72997	-4452	-2104	-4954	-6708	-7578	-9187	155317	134276	171710	129362	122970	137738
4.7333	-4669	-2359	-5269	-7028	-7846	-9430	154525	133511	170779	128634	122244	137029
4.73663	-4883	-2613	-5579	-7351	-8117	-9674	153728	132771	169839	127926	121523	136314
4.73997	-5095	-2872	-5885	-7677	-8394	-9916	152927	132045	168892	127231	120802	135601
4.7433	-5303	-3141	-6190	-8006	-8674	-10160	152123	131327	167940	126544	120078	134891
4.74663	-5507	-3423	-6497	-8330	-8950	-10411	151315	130612	166983	125858	119349	134180
4.74997	-5708	-3722	-6811	-8642	-9220	-10669	150503	129897	166019	125174	118611	133468
4.7533	-5906	-4032	-7131	-8938	-9488	-10936	149692	129184	165048	124494	117862	132759
4.75663	-6105	-4342	-7455	-9216	-9764	-11211	148883	128482	164076	123811	117102	132051
4.75997	-6307	-4645	-7781	-9480	-10053	-11489	148076	127787	163106	123119	116339	131344
4.7633	-6510	-4938	-8108	-9735	-10354	-11766	147271	127094	162143	122417	115583	130632
4.76663	-6714	-5225	-8435	-9994	-10664	-12044	146464	126397	161196	121706	114833	129909
4.76997	-6918	-5506	-8757	-10260	-10976	-12323	145656	125688	160275	120983	114091	129177
4.7733	-7127	-5785	-9072	-10538	-11285	-12603	144853	124962	159384	120247	113363	128435
4.77663	-7342	-6062	-9375	-10823	-11588	-12880	144052	124221	158516	119502	112657	127683
4.77997	-7561	-6332	-9662	-11109	-11884	-13151	143246	123466	157659	118752	111976	126921
4.7833	-7778	-6594	-9930	-11390	-12173	-13416	142427	122701	156801	118000	111315	126151
4.78663	-7987	-6850	-10186	-11663	-12455	-13674	141596	121933	155935	117251	110664	125380
4.78997	-8190	-7098	-10434	-11928	-12730	-13924	140751	121171	155058	116511	110019	124610
4.7933	-8390	-7335	-10679	-12185	-12996	-14170	139894	120417	154169	115786	109373	123844
4.79663	-8588	-7570	-10924	-12438	-13259	-14414	139035	119668	153265	115075	108725	123084
4.79997	-8784	-7807	-11168	-12685	-13524	-14659	138181	118923	152345	114381	108073	122327
4.8033	-8979	-8048	-11416	-12925	-13800	-14905	137337	118180	151409	113708	107414	121574
4.80663	-9173	-8291	-11674	-13160	-14088	-15153	136510	117444	150459	113056	106742	120829
4.80997	-9359	-8530	-11950	-13388	-14386	-15407	135699	116715	149495	112424	106053	120095
4.8133	-9531	-8764	-12247	-13613	-14685	-15665	134899	115998	148517	111803	105345	119373
4.81663	-9686	-8996	-12559	-13835	-14981	-15929	134100	115292	147527	111188	104621	118660
4.81997	-9825	-9225	-12875	-14057	-15274	-16197	133300	114599	146531	110576	103892	117960
4.8233	-9952	-9451	-13187	-14275	-15563	-16466	132502	113916	145543	109961	103170	117275
4.82663	-10072	-9673	-13484	-14487	-15844	-16731	131711	113235	144570	109332	102458	116601
4.82997	-10186	-9893	-13761	-14701	-16115	-16986	130930	112557	143617	108680	101756	115928
4.8333	-10299	-10111	-14016	-14924	-16374	-17230	130163	111884	142686	108008	101071	115248
4.83663	-10413	-10332	-14247	-15159	-16622	-17461	129407	111220	141778	107324	100410	114560
4.83997	-10528	-10557	-14459	-15406	-16861	-17678	128659	110560	140890	106640	99773	113860
4.8433	-10644	-10787	-14659	-15660	-17093	-17878	127922	109895	140022	105961	99155	113149
4.84663	-10764	-11021	-14856	-15914	-17315	-18063	127194	109220	139173	105292	98548	112431
4.84997	-10886	-11259	-15056	-16168	-17527	-18238	126472	108532	138349	104637	97944	111712
4.8533	-11012	-11496	-15266	-16422	-17732	-18408	125758	107822	137553	103998	97340	110999
4.85663	-11143	-11732	-15489	-16675	-17937	-18581	125055	107089	136778	103379	96737	110299
4.85997	-11277	-11968	-15723	-16924	-18147	-18766	124370	106343	136015	102774	96130	109608
4.8633	-11410	-12201	-15961	-17163	-18366	-18972	123704	105600	135259	102179	95520	108924
4.86663	-11546	-12431	-16199	-17396	-18595	-19201	123051	104863	134507	101594	94911	108250
4.86997	-11685	-12661	-16435	-17624	-18832	-19448	122403	104129	133755	101016	94297	107588
4.8733	-11828	-12889	-16668	-17850	-19070	-19705	121757	103404	133001	100445	93677	106931
4.87663	-11974	-13115	-16898	-18075	-19308	-19964	121106	102697	132242	99875	93051	106268
4.87997	-12123	-13340	-17124	-18299	-19542	-20223	120441	102015	131479	99304	92419	105587
4.8833	-12277	-13560	-17343	-18522	-19769	-20482	119762	101354	130708	98724	91778	104886
4.88663	-12440	-13772	-17555	-18746	-19986	-20739	119066	100707	129928	98133	91130	104172
4.88997	-12611	-13978	-17763	-18973	-20197	-20994	118350	100062	129139	97527	90477	103451
4.8933	-12784	-14177	-17974	-19203	-20406	-21245	117611	99414	128337	96910	89824	102725
4.89663	-12955	-14370	-18189	-19433	-20618	-21491	116846	98761	127518	96284	89177	102001
4.89997	-13121	-14559	-18407	-19659	-20835	-21734	116054	98107	126682	95657	88544	101284
4.9033	-13283	-14749	-18627	-19881	-21054	-21976	115232	97456	125830	95030	87926	100579
4.90663	-13440	-14941	-18853	-20098	-21274	-22217	114385	96805	124963	94408	87317	99888
4.90997	-13586	-15139	-19083	-20308	-21493	-22455	113526	96147	124082	93790	86708	99214
4.9133	-13723	-15343	-19311	-20513	-21709	-22692	112673	95478	123190	93178	86094	98557
4.91663	-13850	-15557	-19535	-20718	-21919	-22932	111837	94799	122301	92568	85474	97921
4.91997	-13967	-15781	-19751	-20924	-22121	-23175	111031	94112	121432	91960	84851	97308
4.9233	-14078	-16012	-19952	-21135	-22316	-23418	110261	93421	120590	91346	84230	96709
4.92663	-14187	-16250	-20140	-21348	-22504	-23653	109534	92738	119763	90721	83609	96113
4.92997	-14297	-16492	-20323	-21561	-22681	-23871	108848	92073	118940	90088	82979	95515
4.9333	-14411	-16739	-20509	-21770	-22844	-24071	108196	91428	118116	89452	82335	94913
4.93663	-14530	-16988	-20699	-21978	-22991	-24253	107570	90799	117292	88816	81687	94303
4.93997	-14654	-17233	-20891	-22184	-23123	-24418	106958	90176	116476	88181	81043	93686
4.9433	-14778	-17465	-21084	-22385	-23245	-24575	106342	89550	115678	87551	80402	93068
4.94663	-14899	-17677	-21278	-22578	-23360	-24730	105711	88915	114904	86929	79761	92458
4.94997	-15016	-17875	-21475	-22760	-23474	-24888	105058	88275	114154	86320	79119	91865
4.9533	-15127	-18063	-21673	-22926	-23589	-25051	104383	87634	113425	85727	78476	91281
4.95663	-15233	-18245	-21871	-23073	-23709	-25222	103687	86995	112711	85148	77835	90695
4.95997	-15335	-18423	-22068	-23210	-23839	-25401	102973	86359	112002	84577	77201	90103
4.9633	-15431	-18597	-22263	-23340	-23981	-25589	102239	85728	111288	83998	76581	89505
4.96663	-15521	-18764	-22451	-23469	-24133	-25785	101489	85102	110560	83403	75972	88901
4.96997	-15610	-18922	-22626	-23598	-24291	-25992	100737	84478	109810	82786	75365	88293
4.9733	-15704	-19077	-22790	-23730	-24454	-26206	99993	83858	109035	82152	74754	87676
4.97663	-15805	-19235	-22941	-23870	-24619	-26421	99262	83243	108233	81504	74136	87048
4.97997	-15918	-19396	-23079	-24016	-24783	-26630	98541	82632	107416	80841	73513	86407
4.9833	-16039	-19561	-23208	-24167	-24945	-26830	97831	82012	106601	80162	72886	85756
4.98663	-16163	-19729	-23334	-24324	-25106	-27021	97135	81379	105800	79476	72263	85100
4.98997	-16286	-19902	-23462	-24489	-25273	-27202	96445	80730	105021	78785	71657	84448
4.9933	-16406	-20081	-23597	-24663	-25450	-27369	95759	80061	104263	78094	71074	83815
4.99663	-16523	-20268	-23736	-24843	-25637	-27526	95069	79378	103518	77409	70518	83211
4.99997	-16639	-20465	-23880	-25027	-25831	-27676	94369	78686	102775	76733	69982	82637
5.0033	-16753	-20668	-24034	-25214	-26031	-27821	93657	77993	102027	76069	69460	82083
5.00663	-16863	-20869	-24200	-25406	-26237	-27963	92940	77302	101276	75425	68944	81538
5.00997	-16969	-21063	-24383	-25601	-26446	-28102	92231	76617	100526	74806	68431	80992
5.0133	-17070	-21248	-24580	-25800	-26654	-28242	91533	75942	99784	74210	67914	80438
5.01663	-17164	-21418	-24786	-25998	-26858	-28390	90849	75281	99051	73633	67388	79871
5.01997	-17253	-21574	-24999	-26193	-27063	-28546	90183	74638	98329	73072	66852	79291
5.0233	-17338	-21715	-25217	-26383	-27266	-28711	89537	74014	97615	72529	66302	78697
5.02663	-17425	-21847	-25437	-26565	-27465	-28885	88912	73405	96906	72002	65740	78093
5.02997	-17520	-21975	-25652	-26734	-27659	-29067	88300	72812	96203	71487	65173	77482
5.0333	-17619	-22104	-25853	-26892	-27843	-29254	87701	72230	95510	70978	64607	76863
5.03663	-17718	-22243	-26037	-27040	-28019	-29442	87114	71658	94829	70475	64042	76234
5.03997	-17817	-22393	-26207	-27178	-28190	-29627	86535	71095	94154	69971	63482	75597
5.0433	-17918	-22559	-26366	-27308	-28359	-29806	85952	70536	93478	69458	62929	74958
5.04663	-18021	-22742	-26517	-27435	-28530	-29972	85352	69982	92796	68936	62386	74327
5.04997	-18128	-22943	-26662	-27563	-28703	-30119	84727	69432	92101	68408	61856	73706
5.0533	-18238	-23160	-26807	-27697	-28881	-30251	84075	68888	91396	67875	61338	73090
5.05663	-18352	-23386	-26958	-27839	-29065	-30371	83409	68355	90691	67329	60830	72481
5.05997	-18468	-23615	-27116	-27991	-29261	-30482	82744	67828	89989	66761	60327	71885
5.0633	-18582	-23839	-27283	-28149	-29470	-30588	82087	67299	89293	66176	59818	71307
5.06663	-18687	-24057	-27460	-28305	-29691	-30692	81441	66768	88600	65581	59297	70744
5.06997	-18784	-24262	-27647	-28455	-29914	-30795	80808	66239	87900	64985	58758	70192
5.0733	-18878	-24453	-27840	-28599	-30128	-30902	80185	65720	87192	64388	58198	69647
5.07663	-18972	-24625	-28032	-28739	-30327	-31015	79571	65209	86480	63792	57615	69104
5.07997	-19065	-24780	-28216	-28879	-30513	-31133	78962	64697	85769	63198	57009	68557
5.0833	-19158	-24919	-28388	-29023	-30692	-31257	78358	64179	85061	62613	56386	67995
5.08663	-19253	-25042	-28545	-29167	-30864	-31390	77756	63649	84359	62043	55762	67412
5.08997	-19351	-25150	-28689	-29315	-31028	-31531	77151	63105	83663	61488	55149	66810
5.0933	-19449	-25247	-28822	-29470	-31183	-31682	76534	62544	82963	60946	54552	66197
5.09663	-19550	-25340	-28950	-29636	-31331	-31844	75904	61969	82253	60420	53976	65583
5.09997	-19652	-25437	-29074	-29810	-31476	-32018	75263	61382	81537	59902	53417	64983
5.1033	-19751	-25548	-29198	-29989	-31627	-32200	74618	60782	80819	59383	52869	64407
5.10663	-19849	-25677	-29325	-30170	-31795	-32380	73974	60172	80104	58860	52325	63855
5.10997	-19946	-25823	-29458	-30347	-31986	-32555	73337	59557	79395	58332	51779	63322
5.1133	-20049	-25981	-29601	-30515	-32198	-32721	72713	58940	78688	57801	51231	62795
5.11663	-20154	-26150	-29757	-30669	-32426	-32876	72112	58325	77981	57271	50676	62260
5.11997	-20262	-26325	-29921	-30808	-32658	-33021	71535	57718	77276	56749	50118	61710
5.1233	-20373	-26500	-30091	-30928	-32883	-33155	70979	57124	76574	56240	49568	61144
5.12663	-20487	-26664	-30259	-31032	-33090	-33283	70438	56550	75876	55747	49041	60571
5.12997	-20604	-26813	-30421	-31123	-33270	-33409	69903	55993	75186	55267	48538	60003
5.1333	-20720	-26950	-30570	-31207	-33425	-33535	69368	55448	74511	54803	48056	59449
5.13663	-20832	-27081	-30705	-31287	-33563	-33654	68829	54911	73856	54351	47592	58914
5.13997	-20937	-27213	-30823	-31367	-33688	-33762	68282	54384	73216	53902	47141	58395
5.1433	-21040	-27347	-30931	-31448	-33806	-33860	67713	53868	72591	53447	46696	57886
5.14663	-21148	-27482	-31035	-31528	-33923	-33958	67118	53359	71976	52985	46252	57374
5.14997	-21265	-27618	-31137	-31606	-34039	-34063	66500	52852	71370	52510	45803	56860
5.1533	-21389	-27758	-31242	-31682	-34156	-34172	65866	52341	70771	52020	45345	56344
5.15663	-21517	-27903	-31348	-31760	-34277	-34285	65223	51820	70173	51517	44872	55825
5.15997	-21645	-28054	-31456	-31843	-34406	-34404	64579	51291	69571	51006	44384	55295
5.1633	-21771	-28210	-31564	-31934	-34542	-34533	63941	50755	68961	50485	43881	54744
5.16663	-21892	-28368	-31672	-32034	-34680	-34669	63311	50212	68344	49953	43370	54170
5.16997	-22007	-28525	-31782	-32139	-34818	-34808	62690	49663	67718	49410	42858	53578
5.1733	-22118	-28679	-31895	-32244	-34955	-34949	62078	49109	67085	48858	42352	52976
5.17663	-22225	-28828	-32013	-32349	-35091	-35090	61478	48551	66445	48303	41851	52370
5.17997	-22334	-28970	-32130	-32456	-35220	-35233	60887	47988	65796	47752	41353	51769
5.1833	-22446	-29105	-32243	-32565	-35336	-35377	60305	47422	65138	47211	40850	51179
5.18663	-22564	-29236	-32351	-32679	-35438	-35517	59730	46863	64473	46689	40340	50605
5.18997	-22686	-29366	-32453	-32800	-35525	-35649	59161	46316	63805	46187	39822	50048
5.1933	-22814	-29497	-32550	-32925	-35600	-35770	58595	45787	63143	45703	39299	49509
5.19663	-22945	-29622	-32648	-33052	-35670	-35881	58036	45279	62497	45230	38775	48987
5.19997	-23075	-29744	-32752	-33185	-35742	-35983	57485	44783	61875	44759	38247	48478
5.2033	-23196	-29862	-32863	-33322	-35826	-36078	56942	44291	61275	44284	37722	47972
5.20663	-23309	-29976	-32978	-33458	-35927	-36168	56407	43799	60690	43807	37205	47467
5.20997	-23413	-30090	-33099	-33591	-36042	-36255	55878	43307	60114	43326	36704	46966
5.2133	-23511	-30209	-33229	-33725	-36166	-36343	55349	42813	59539	42843	36221	46476
5.21663	-23608	-30335	-33364	-33856	-36296	-36439	54819	42318	58964	42352	35763	45996
5.21997	-23706	-30468	-33498	-33981	-36431	-36543	54289	41822	58383	41857	35335	45521
5.2233	-23808	-30608	-33630	-34093	-36565	-36653	53762	41327	57792	41362	34932	45047
5.22663	-23916	-30754	-33759	-34189	-36699	-36763	53239	40838	57185	40871	34547	44577
5.22997	-24034	-30902	-33888	-34271	-36837	-36871	52716	40358	56563	40387	34170	44110
5.2333	-24160	-31044	-34015	-34341	-36975	-36978	52194	39890	55935	39915	33790	43643
5.23663	-24294	-31182	-34137	-34407	-37112	-37084	51677	39432	55309	39456	33404	43172
5.23997	-24435	-31316	-34252	-34473	-37248	-37187	51168	38978	54690	39006	33008	42693
5.2433	-24583	-31448	-34357	-34539	-37382	-37283	50663	38522	54080	38557	32600	42206
5.24663	-24733	-31579	-34451	-34605	-37513	-37371	50158	38060	53477	38099	32177	41715
5.24997	-24886	-31701	-34535	-34671	-37642	-37450	49657	37589	52882	37630	31744	41225
5.2533	-25041	-31814	-34605	-34744	-37769	-37523	49158	37115	52293	37153	31308	40733
5.25663	-25203	-31921	-34663	-34824	-37887	-37593	48658	36638	51706	36673	30871	40236
5.25997	-25369	-32027	-34709	-34913	-37986	-37657	48158	36155	51118	36192	30432	39728
5.2633	-25533	-32132	-34749	-35013	-38063	-37715	47655	35663	50527	35713	29990	39208
5.26663	-25690	-32236	-34787	-35122	-38125	-37767	47143	35162	49929	35244	29542	38678
5.26997	-25839	-32337	-34832	-35241	-38181	-37816	46616	34650	49321	34791	29082	38145
5.2733	-25981	-32432	-34887	-35367	-38233	-37870	46070	34136	48704	34358	28608	37622
5.27663	-26116	-32524	-34956	-35495	-38284	-37934	45513	33631	48083	33947	28121	37121
5.27997	-26243	-32616	-35042	-35616	-38336	-38016	44955	33142	47463	33551	27632	36646
5.2833	-26357	-32713	-35142	-35726	-38389	-38118	44407	32671	46852	33159	27153	36198
5.28663	-26455	-32817	-35256	-35827	-38440	-38237	43875	32220	46256	32764	26690	35771
5.28997	-26537	-32926	-35380	-35921	-38490	-38369	43364	31789	45679	32358	26245	35357
5.2933	-26606	-33042	-35511	-36010	-38540	-38503	42868	31378	45123	31943	25815	34945
5.29663	-26671	-33166	-35650	-36091	-38592	-38626	42381	30977	44583	31517	25399	34528
5.29997	-26742	-33295	-35798	-36160	-38652	-38730	41897	30575	44058	31079	24993	34097
5.3033	-26825	-33421	-35949	-36221	-38720	-38812	41409	30161	43551	30624	24595	33649
5.30663	-26925	-33538	-36097	-36278	-38799	-38876	40911	29729	43061	30151	24203	33190
5.30997	-27045	-33651	-36237	-36338	-38887	-38925	40399	29279	42585	29662	23818	32725
5.3133	-27186	-33759	-36370	-36402	-38988	-38961	39874	28813	42122	29165	23435	32260
5.31663	-27343	-33859	-36502	-36470	-39100	-38995	39338	28334	41670	28675	23054	31790
5.31997	-27508	-33952	-36638	-36541	-39216	-39035	38798	27853	41222	28200	22674	31314
5.3233	-27678	-34047	-36780	-36618	-39328	-39089	38266	27376	40772	27744	22287	30832
5.32663	-27845	-34147	-36929	-36705	-39435	-39157	37747	26910	40316	27308	21888	30347
5.32997	-28006	-34254	-37071	-36800	-39539	-39233	37237	26458	39846	26888	21478	29865
5.3333	-28160	-34372	-37199	-36900	-39641	-39317	36737	26023	39354	26481	21054	29392
5.33663	-28306	-34496	-37307	-37000	-39742	-39408	36248	25609	38842	26080	20619	28927
5.33997	-28443	-34624	-37397	-37099	-39837	-39506	35766	25213	38321	25680	20173	28467
5.3433	-28570	-34753	-37476	-37199	-39927	-39608	35290	24831	37798	25278	19720	28017
5.34663	-28689	-34879	-37546	-37301	-40017	-39710	34819	24458	37268	24877	19266	27585
5.34997	-28803	-35000	-37614	-37405	-40109	-39804	34355	24090	36726	24483	18818	27169
5.3533	-28918	-35111	-37684	-37512	-40203	-39884	33901	23722	36168	24094	18384	26768
5.35663	-29037	-35211	-37755	-37615	-40293	-39952	33455	23343	35601	23712	17966	26378
5.35997	-29157	-35304	-37826	-37708	-40374	-40011	33017	22948	35036	23326	17565	25983
5.3633	-29277	-35392	-37896	-37786	-40442	-40062	32584	22538	34476	22930	17182	25581
5.36663	-29396	-35478	-37962	-37855	-40502	-40108	32151	22111	33925	22523	16807	25173
5.36997	-29519	-35562	-38026	-37918	-40559	-40152	31717	21669	33386	22106	16436	24764
5.3733	-29647	-35645	-38091	-37980	-40615	-40195	31285	21217	32857	21685	16062	24360
5.37663	-29782	-35728	-38167	-38043	-40671	-40244	30850	20762	32341	21271	15685	23959
5.37997	-29923	-35813	-38260	-38113	-40733	-40308	30401	20308	31833	20871	15306	23556
5.3833	-30068	-35903	-38374	-38192	-40804	-40387	29937	19857	31328	20490	14924	23146
5.38663	-30216	-36000	-38503	-38276	-40883	-40477	29461	19413	30820	20127	14536	22728
5.38997	-30371	-36106	-38638	-38362	-40971	-40574	28975	18978	30303	19777	14141	22309
5.3933	-30538	-36219	-38771	-38447	-41064	-40672	28484	18556	29784	19434	13742	21890
5.39663	-30721	-36339	-38899	-38534	-41161	-40766	27992	18145	29271	19096	13345	21475
5.39997	-30919	-36465	-39020	-38624	-41260	-40857	27502	17740	28766	18763	12955	21066
5.4033	-31130	-36595	-39136	-38720	-41359	-40950	27017	17339	28268	18429	12575	20669
5.40663	-31345	-36720	-39251	-38824	-41460	-41049	26540	16942	27776	18084	12203	20279
5.40997	-31557	-36836	-39365	-38938	-41563	-41155	26076	16550	27291	17724	11839	19886
5.4133	-31759	-36945	-39471	-39063	-41666	-41264	25628	16158	26810	17342	11491	19486
5.41663	-31943	-37049	-39570	-39190	-41763	-41370	25196	15763	26328	16942	11159	19076
5.41997	-32109	-37151	-39664	-39315	-41856	-41469	24771	15362	25840	16527	10844	18656
5.4233	-32260	-37247	-39763	-39433	-41945	-41555	24359	14959	25347	16101	10539	18233
5.42663	-32400	-37341	-39870	-39545	-42032	-41622	23962	14557	24849	15669	10236	17817
5.42997	-32533	-37437	-39982	-39653	-42121	-41671	23574	14157	24349	15236	9925	17412
5.4333	-32659	-37544	-40094	-39755	-42208	-41705	23189	13761	23845	14808	9604	17023
5.43663	-32781	-37661	-40206	-39848	-42293	-41733	22804	13365	23332	14390	9276	16654
5.43997	-32904	-37781	-40321	-39932	-42374	-41766	22421	12971	22810	13986	8942	16299
5.4433	-33031	-37898	-40438	-40015	-42450	-41812	22041	12579	22286	13596	8602	15955
5.44663	-33160	-38008	-40553	-40103	-42521	-41874	21662	12191	21769	13214	8257	15616
5.44997	-33292	-38110	-40667	-40202	-42584	-41950	21282	11807	21271	12831	7905	15270
5.4533	-33428	-38203	-40778	-40315	-42642	-42035	20896	11426	20799	12444	7540	14912
5.45663	-33567	-38289	-40889	-40436	-42698	-42123	20501	11046	20351	12054	7158	14547
5.45997	-33710	-38378	-40995	-40558	-42761	-42210	20099	10662	19929	11666	6764	14176
5.4633	-33854	-38474	-41097	-40680	-42837	-42298	19690	10275	19530	11282	6367	13795
5.46663	-33997	-38574	-41196	-40797	-42931	-42386	19278	9888	19152	10907	5971	13403
5.46997	-34131	-38674	-41292	-40907	-43041	-42473	18864	9499	18787	10546	5582	13002
5.4733	-34251	-38771	-41390	-41011	-43162	-42555	18446	9103	18424	10199	5205	12597
5.47663	-34358	-38866	-41492	-41116	-43287	-42627	18022	8699	18049	9865	4839	12194
5.47997	-34458	-38960	-41600	-41225	-43415	-42691	17591	8286	17656	9540	4482	11796
5.4833	-34563	-39054	-41711	-41342	-43544	-42755	17158	7870	17247	9220	4136	11407
5.48663	-34681	-39147	-41825	-41462	-43669	-42821	16728	7452	16829	8906	3806	11025
5.48997	-34813	-39238	-41942	-41582	-43793	-42889	16303	7037	16399	8600	3492	10646
5.4933	-34957	-39332	-42057	-41697	-43915	-42957	15886	6630	15955	8301	3191	10269
5.49663	-35106	-39436	-42167	-41804	-44040	-43024	15477	6237	15500	8006	2897	9891
5.49997	-35257	-39558	-42271	-41901	-44168	-43097	15076	5863	15039	7713	2600	9510
5.5033	-35406	-39694	-42368	-41992	-44296	-43175	14683	5506	14578	7419	2291	9121
5.50663	-35550	-39838	-42455	-42079	-44422	-43258	14298	5162	14118	7120	1971	8729
5.50997	-35691	-39985	-42540	-42167	-44542	-43345	13913	4828	13659	6813	1644	8339
5.5133	-35829	-40124	-42631	-42258	-44652	-43438	13520	4498	13207	6498	1308	7955
5.51663	-35963	-40252	-42731	-42351	-44750	-43536	13117	4167	12768	6174	965	7582
5.51997	-36093	-40364	-42841	-42448	-44832	-43636	12700	3831	12343	5845	617	7222
5.5233	-36216	-40460	-42959	-42549	-44902	-43734	12272	3490	11930	5510	265	6871
5.52663	-36336	-40543	-43089	-42653	-44964	-43825	11840	3148	11528	5172	-87	6524
5.52997	-36454	-40616	-43229	-42766	-45022	-43908	11410	2813	11137	4829	-440	6173
5.5333	-36571	-40679	-43377	-42891	-45079	-43989	10990	2490	10761	4478	-792	5813
5.53663	-36685	-40735	-43531	-43028	-45139	-44072	10581	2179	10400	4120	-1139	5442
5.53997	-36795	-40785	-43684	-43175	-45209	-44159	10184	1875	10051	3760	-1476	5067
5.5433	-36901	-40838	-43831	-43332	-45291	-44249	9798	1568	9707	3402	-1804	4691
5.54663	-37004	-40898	-43969	-43494	-45385	-44339	9420	1249	9359	3046	-2126	4318
5.54997	-37106	-40967	-44097	-43659	-45484	-44425	9041	917	9003	2692	-2441	3956
5.5533	-37213	-41043	-44223	-43821	-45585	-44509	8661	571	8632	2346	-2754	3610
5.55663	-37330	-41123	-44352	-43977	-45690	-44588	8285	217	8240	2011	-3068	3281
5.55997	-37459	-41207	-44483	-44123	-45798	-44664	7911	-140	7820	1687	-3384	2965
5.5633	-37596	-41297	-44616	-44255	-45911	-44743	7532	-494	7374	1367	-3699	2657
5.56663	-37738	-41396	-44743	-44373	-46027	-44829	7143	-846	6907	1042	-4016	2360
5.56997	-37880	-41504	-44865	-44478	-46147	-44924	6739	-1201	6425	714	-4339	2070
5.5733	-38022	-41617	-44980	-44575	-46271	-45026	6327	-1560	5939	384	-4671	1782
5.57663	-38166	-41731	-45090	-44668	-46397	-45132	5919	-1923	5459	57	-5009	1491
5.57997	-38311	-41838	-45195	-44760	-46525	-45241	5527	-2288	5001	-264	-5346	1190
5.5833	-38457	-41935	-45302	-44853	-46655	-45350	5153	-2655	4567	-583	-5676	875
5.58663	-38602	-42017	-45420	-44943	-46789	-45456	4801	-3013	4152	-899	-5993	544
5.58997	-38740	-42089	-45552	-45029	-46927	-45558	4468	-3351	3751	-1211	-6293	200
5.5933	-38871	-42158	-45696	-45114	-47062	-45657	4153	-3671	3364	-1521	-6573	-156
5.59663	-38994	-42228	-45846	-45195	-47186	-45752	3847	-3976	2992	-1834	-6832	-516
5.59997	-39109	-42299	-45994	-45272	-47295	-45839	3540	-4273	2628	-2152	-7077	-874
5.6033	-39215	-42376	-46135	-45350	-47393	-45916	3221	-4569	2258	-2472	-7316	-1224
5.60663	-39308	-42460	-46269	-45439	-47488	-45986	2883	-4864	1875	-2793	-7553	-1565
5.60997	-39388	-42551	-46405	-45543	-47580	-46055	2530	-5158	1482	-3118	-7789	-1897
5.6133	-39459	-42647	-46543	-45660	-47669	-46126	2171	-5451	1083	-3440	-8029	-2220
5.61663	-39521	-42745	-46681	-45788	-47753	-46196	1818	-5746	684	-3753	-8281	-2534
5.61997	-39575	-42842	-46818	-45924	-47831	-46269	1473	-6043	287	-4051	-8548	-2842
5.6233	-39627	-42939	-46952	-46072	-47903	-46345	1129	-6350	-108	-4331	-8831	-3149
5.62663	-39684	-43040	-47079	-46227	-47970	-46428	785	-6671	-500	-4599	-9133	-3458
5.62997	-39753	-43146	-47197	-46389	-48035	-46520	437	-7002	-887	-4860	-9452	-3768
5.6333	-39841	-43258	-47303	-46553	-48107	-46619	87	-7338	-1273	-5119	-9785	-4081
5.63663	-39947	-43375	-47397	-46716	-48194	-46721	-273	-7671	-1659	-5381	-10122	-4401
5.63997	-40071	-43496	-47488	-46874	-48297	-46823	-647	-7993	-2048	-5651	-10459	-4728
5.6433	-40213	-43613	-47577	-47023	-48412	-46924	-1035	-8303	-2436	-5932	-10791	-5063
5.64663	-40371	-43721	-47664	-47164	-48533	-47025	-1431	-8598	-2819	-6224	-11112	-5402
5.64997	-40537	-43816	-47747	-47295	-48660	-47123	-1833	-8886	-3197	-6523	-11417	-5733
5.6533	-40703	-43896	-47830	-47418	-48793	-47225	-2237	-9174	-3569	-6830	-11704	-6050
5.65663	-40863	-43967	-47920	-47533	-48930	-47331	-2637	-9467	-3944	-7144	-11974	-6352
5.65997	-41015	-44033	-48018	-47643	-49066	-47440	-3029	-9764	-4328	-7461	-12233	-6641
5.6633	-41158	-44104	-48121	-47750	-49196	-47554	-3411	-10064	-4716	-7777	-12486	-6922
5.66663	-41294	-44183	-48230	-47855	-49316	-47675	-3782	-10367	-5105	-8085	-12738	-7200
5.66997	-41422	-44272	-48342	-47965	-49432	-47803	-4142	-10669	-5489	-8379	-12992	-7482
5.6733	-41540	-44369	-48459	-48087	-49549	-47931	-4491	-10966	-5860	-8655	-13248	-7769
5.67663	-41649	-44474	-48582	-48223	-49666	-48053	-4825	-11260	-6210	-8918	-13509	-8061
5.67997	-41751	-44580	-48710	-48372	-49782	-48168	-5148	-11551	-6539	-9175	-13777	-8356
5.6833	-41850	-44683	-48844	-48525	-49898	-48275	-5461	-11842	-6856	-9424	-14050	-8653
5.68663	-41952	-44781	-48976	-48674	-50019	-48373	-5770	-12130	-7169	-9666	-14334	-8952
5.68997	-42060	-44876	-49105	-48817	-50148	-48463	-6077	-12411	-7482	-9901	-14627	-9246
5.6933	-42174	-44969	-49233	-48949	-50287	-48544	-6381	-12684	-7794	-10140	-14923	-9534
5.69663	-42298	-45063	-49359	-49070	-50428	-48619	-6679	-12949	-8105	-10390	-15214	-9815
5.69997	-42431	-45155	-49480	-49182	-50558	-48694	-6968	-13202	-8415	-10660	-15496	-10090
5.7033	-42568	-45246	-49594	-49286	-50675	-48770	-7251	-13444	-8730	-10949	-15768	-10363
5.70663	-42705	-45337	-49701	-49381	-50779	-48850	-7530	-13681	-9051	-11255	-16034	-10635
5.70997	-42840	-45426	-49804	-49474	-50876	-48932	-7807	-13922	-9380	-11570	-16299	-10908
5.7133	-42969	-45519	-49905	-49566	-50969	-49013	-8084	-14176	-9720	-11889	-16570	-11179
5.71663	-43090	-45618	-50007	-49664	-51060	-49092	-8365	-14450	-10073	-12209	-16845	-11451
5.71997	-43203	-45724	-50110	-49769	-51149	-49166	-8652	-14746	-10440	-12530	-17119	-11727
5.7233	-43308	-45840	-50217	-49879	-51236	-49239	-8944	-15058	-10816	-12854	-17388	-12005
5.72663	-43407	-45963	-50330	-49991	-51321	-49314	-9236	-15379	-11202	-13180	-17649	-12286
5.72997	-43501	-46088	-50450	-50104	-51409	-49390	-9529	-15701	-11593	-13499	-17903	-12571
5.7333	-43590	-46205	-50572	-50219	-51505	-49467	-9822	-16018	-11981	-13806	-18153	-12857
5.73663	-43675	-46309	-50693	-50336	-51611	-49551	-10110	-16328	-12357	-14100	-18400	-13141
5.73997	-43755	-46400	-50811	-50461	-51729	-49641	-10392	-16628	-12715	-14379	-18643	-13422
5.7433	-43834	-46486	-50927	-50593	-51857	-49738	-10666	-16917	-13053	-14638	-18880	-13698
5.74663	-43912	-46574	-51046	-50734	-51993	-49838	-10934	-17196	-13375	-14876	-19101	-13972
5.74997	-43987	-46672	-51172	-50878	-52137	-49940	-11203	-17462	-13687	-15096	-19305	-14242
5.7533	-44061	-46781	-51303	-51021	-52285	-50043	-11475	-17713	-13998	-15303	-19497	-14514
5.75663	-44137	-46899	-51435	-51157	-52427	-50153	-11756	-17944	-14306	-15508	-19682	-14793
5.75997	-44219	-47024	-51563	-51283	-52558	-50272	-12051	-18157	-14614	-15720	-19870	-15080
5.7633	-44311	-47148	-51688	-51399	-52680	-50400	-12360	-18362	-14927	-15951	-20063	-15374
5.76663	-44415	-47264	-51807	-51507	-52797	-50534	-12685	-18570	-15247	-16207	-20262	-15671
5.76997	-44527	-47367	-51919	-51612	-52915	-50675	-13020	-18789	-15571	-16481	-20471	-15961
5.7733	-44647	-47457	-52025	-51723	-53035	-50817	-13364	-19027	-15897	-16763	-20693	-16238
5.77663	-44772	-47535	-52121	-51842	-53153	-50956	-13710	-19291	-16220	-17045	-20926	-16505
5.77997	-44904	-47602	-52208	-51968	-53270	-51087	-14049	-19583	-16538	-17323	-21166	-16763
5.7833	-45043	-47660	-52294	-52097	-53380	-51211	-14378	-19901	-16849	-17594	-21413	-17014
5.78663	-45188	-47711	-52386	-52227	-53482	-51330	-14696	-20236	-17153	-17862	-21665	-17261
5.78997	-45333	-47759	-52489	-52355	-53577	-51443	-15006	-20574	-17452	-18127	-21922	-17507
5.7933	-45473	-47806	-52598	-52475	-53665	-51551	-15308	-20906	-17750	-18386	-22177	-17751
5.79663	-45599	-47859	-52711	-52586	-53747	-51657	-15609	-21222	-18046	-18643	-22428	-17990
5.79997	-45708	-47921	-52821	-52688	-53827	-51763	-15912	-21521	-18334	-18898	-22674	-18225
5.8033	-45803	-47995	-52928	-52784	-53907	-51875	-16212	-21804	-18610	-19146	-22915	-18458
5.80663	-45889	-48079	-53032	-52882	-53991	-51994	-16503	-22071	-18881	-19386	-23147	-18693
5.80997	-45971	-48169	-53140	-52984	-54079	-52121	-16784	-22330	-19158	-19618	-23377	-18931
5.8133	-46054	-48261	-53258	-53091	-54174	-52251	-17060	-22583	-19444	-19835	-23612	-19178
5.81663	-46138	-48352	-53388	-53201	-54278	-52379	-17329	-22828	-19740	-20040	-23858	-19433
5.81997	-46226	-48441	-53530	-53316	-54395	-52503	-17593	-23063	-20042	-20238	-24118	-19691
5.8233	-46316	-48529	-53678	-53437	-54524	-52618	-17851	-23283	-20348	-20426	-24393	-19953
5.82663	-46406	-48617	-53827	-53563	-54664	-52722	-18108	-23487	-20657	-20605	-24682	-20220
5.82997	-46492	-48704	-53972	-53691	-54813	-52810	-18367	-23684	-20971	-20775	-24973	-20493
5.8333	-46577	-48784	-54111	-53819	-54970	-52884	-18630	-23879	-21289	-20944	-25262	-20767
5.83663	-46664	-48859	-54244	-53941	-55131	-52948	-18900	-24080	-21608	-21121	-25543	-21044
5.83997	-46754	-48930	-54373	-54057	-55289	-53002	-19173	-24288	-21926	-21314	-25811	-21324
5.8433	-46850	-48998	-54495	-54167	-55440	-53048	-19443	-24502	-22243	-21526	-26058	-21604
5.84663	-46950	-49062	-54608	-54270	-55586	-53089	-19707	-24721	-22554	-21744	-26285	-21879
5.84997	-47054	-49124	-54709	-54365	-55728	-53126	-19963	-24944	-22854	-21959	-26499	-22143
5.8533	-47158	-49189	-54799	-54454	-55865	-53163	-20216	-25172	-23142	-22170	-26711	-22398
5.85663	-47260	-49259	-54880	-54540	-56000	-53204	-20474	-25406	-23423	-22387	-26926	-22644
5.85997	-47355	-49332	-54957	-54629	-56129	-53251	-20740	-25651	-23699	-22618	-27149	-22880
5.8633	-47443	-49401	-55033	-54724	-56249	-53302	-21016	-25907	-23969	-22864	-27385	-23106
5.86663	-47525	-49462	-55105	-54830	-56361	-53356	-21301	-26175	-24230	-23119	-27632	-23323
5.86997	-47602	-49518	-55173	-54947	-56465	-53418	-21589	-26454	-24485	-23378	-27886	-23530
5.8733	-47678	-49569	-55233	-55072	-56563	-53488	-21871	-26745	-24738	-23634	-28145	-23735
5.87663	-47756	-49620	-55292	-55196	-56653	-53566	-22140	-27043	-24990	-23888	-28400	-23948
5.87997	-47840	-49677	-55355	-55313	-56732	-53652	-22393	-27345	-25246	-24141	-28644	-24173
5.8833	-47935	-49741	-55427	-55423	-56795	-53744	-22630	-27647	-25505	-24396	-28872	-24408
5.88663	-48039	-49807	-55509	-55527	-56843	-53840	-22856	-27940	-25769	-24653	-29091	-24652
5.88997	-48149	-49875	-55598	-55630	-56877	-53937	-23077	-28223	-26039	-24918	-29302	-24900
5.8933	-48258	-49945	-55692	-55733	-56902	-54032	-23299	-28494	-26316	-25192	-29507	-25149
5.89663	-48362	-50022	-55788	-55837	-56924	-54123	-23524	-28756	-26601	-25466	-29704	-25391
5.89997	-48456	-50108	-55886	-55943	-56952	-54211	-23754	-29005	-26897	-25734	-29899	-25628
5.9033	-48541	-50202	-55986	-56053	-56993	-54299	-23987	-29240	-27195	-25992	-30097	-25861
5.90663	-48618	-50306	-56091	-56168	-57053	-54392	-24224	-29463	-27488	-26239	-30304	-26095
5.90997	-48693	-50417	-56196	-56290	-57135	-54496	-24466	-29682	-27770	-26476	-30517	-26329
5.9133	-48768	-50531	-56303	-56413	-57236	-54613	-24715	-29896	-28038	-26704	-30731	-26562
5.91663	-48847	-50644	-56411	-56537	-57349	-54736	-24975	-30105	-28294	-26924	-30939	-26794
5.91997	-48926	-50750	-56519	-56657	-57464	-54862	-25242	-30312	-28546	-27136	-31135	-27029
5.9233	-49001	-50848	-56627	-56768	-57576	-54991	-25513	-30520	-28800	-27343	-31317	-27270
5.92663	-49066	-50937	-56734	-56875	-57685	-55120	-25787	-30729	-29058	-27546	-31489	-27511
5.92997	-49122	-51018	-56839	-56989	-57793	-55249	-26062	-30936	-29322	-27748	-31657	-27748
5.9333	-49169	-51099	-56940	-57115	-57905	-55376	-26339	-31144	-29593	-27941	-31825	-27975
5.93663	-49213	-51186	-57032	-57252	-58024	-55501	-26616	-31350	-29867	-28120	-31994	-28192
5.93997	-49261	-51278	-57112	-57394	-58149	-55621	-26894	-31551	-30141	-28283	-32168	-28402
5.9433	-49318	-51376	-57182	-57536	-58277	-55735	-27176	-31748	-30412	-28434	-32347	-28600
5.94663	-49386	-51483	-57248	-57674	-58407	-55839	-27460	-31940	-30680	-28583	-32533	-28781
5.94997	-49468	-51598	-57309	-57806	-58532	-55932	-27741	-32127	-30952	-28738	-32725	-28948
5.9533	-49565	-51714	-57367	-57930	-58648	-56017	-28011	-32306	-31232	-28908	-32925	-29109
5.95663	-49679	-51820	-57429	-58045	-58752	-56099	-28266	-32478	-31517	-29095	-33138	-29276
5.95997	-49805	-51912	-57497	-58149	-58843	-56183	-28504	-32644	-31807	-29297	-33365	-29460
5.9633	-49934	-51989	-57575	-58239	-58923	-56268	-28729	-32806	-32100	-29513	-33601	-29666
5.96663	-50057	-52050	-57669	-58318	-58994	-56354	-28952	-32969	-32396	-29738	-33843	-29896
5.96997	-50172	-52097	-57776	-58388	-59062	-56440	-29175	-33143	-32693	-29974	-34087	-30141
5.9733	-50278	-52136	-57890	-58456	-59135	-56523	-29400	-33332	-32986	-30217	-34325	-30391
5.97663	-50376	-52170	-58009	-58524	-59222	-56602	-29625	-33537	-33269	-30467	-34551	-30634
5.97997	-50463	-52203	-58126	-58595	-59325	-56680	-29849	-33758	-33541	-30720	-34758	-30860
5.9833	-50540	-52237	-58236	-58668	-59442	-56759	-30075	-33993	-33802	-30972	-34948	-31066
5.98663	-50606	-52280	-58336	-58744	-59568	-56840	-30301	-34242	-34055	-31219	-35126	-31250
5.98997	-50662	-52336	-58430	-58826	-59700	-56921	-30527	-34501	-34305	-31463	-35295	-31419
5.9933	-50710	-52407	-58523	-58915	-59835	-57000	-30756	-34760	-34551	-31697	-35454	-31579
5.99663	-50751	-52494	-58617	-59013	-59971	-57078	-30989	-35011	-34794	-31915	-35607	-31735
5.99997	-50786	-52591	-58717	-59118	-60109	-57160	-31221	-35248	-35036	-32116	-35752	-31899
6.0033	-50821	-52690	-58817	-59224	-60244	-57247	-31453	-35467	-35277	-32296	-35889	-32076
6.00663	-50861	-52788	-58917	-59328	-60372	-57333	-31687	-35666	-35518	-32462	-36024	-32266
6.00997	-50909	-52880	-59013	-59426	-60496	-57414	-31927	-35849	-35759	-32621	-36160	-32471
6.0133	-50965	-52964	-59105	-59516	-60616	-57488	-32169	-36024	-35997	-32778	-36300	-32685
6.01663	-51029	-53040	-59192	-59599	-60734	-57557	-32412	-36198	-36235	-32935	-36448	-32898
6.01997	-51102	-53111	-59269	-59675	-60850	-57624	-32656	-36378	-36474	-33096	-36602	-33103
6.0233	-51183	-53174	-59334	-59747	-60962	-57693	-32899	-36563	-36719	-33270	-36766	-33298
6.02663	-51268	-53231	-59389	-59821	-61066	-57766	-33141	-36751	-36971	-33462	-36939	-33487
6.02997	-51358	-53286	-59438	-59903	-61157	-57840	-33380	-36936	-37228	-33667	-37127	-33678
6.0333	-51455	-53339	-59485	-59993	-61233	-57914	-33614	-37118	-37488	-33881	-37329	-33874
6.03663	-51559	-53394	-59537	-60088	-61296	-57986	-33846	-37303	-37746	-34096	-37543	-34074
6.03997	-51670	-53449	-59594	-60186	-61354	-58059	-34071	-37500	-38001	-34307	-37767	-34276
6.0433	-51784	-53510	-59657	-60285	-61410	-58130	-34283	-37714	-38248	-34507	-37997	-34480
6.04663	-51892	-53576	-59724	-60383	-61468	-58197	-34483	-37938	-38489	-34693	-38227	-34689
6.04997	-51991	-53647	-59797	-60480	-61528	-58262	-34675	-38167	-38723	-34863	-38445	-34900
6.0533	-52081	-53720	-59876	-60577	-61590	-58325	-34869	-38399	-38950	-35024	-38644	-35110
6.05663	-52162	-53793	-59955	-60676	-61647	-58389	-35068	-38634	-39169	-35182	-38827	-35322
6.05997	-52232	-53867	-60035	-60778	-61694	-58457	-35271	-38869	-39380	-35342	-38999	-35534
6.0633	-52295	-53941	-60117	-60887	-61731	-58531	-35472	-39103	-39582	-35506	-39165	-35745
6.06663	-52350	-54013	-60201	-60999	-61765	-58607	-35670	-39329	-39776	-35674	-39336	-35952
6.06997	-52398	-54081	-60286	-61114	-61801	-58678	-35865	-39549	-39969	-35842	-39516	-36155
6.0733	-52439	-54147	-60369	-61225	-61849	-58744	-36060	-39765	-40161	-36006	-39701	-36357
6.07663	-52479	-54210	-60452	-61330	-61912	-58807	-36259	-39976	-40359	-36163	-39886	-36560
6.07997	-52520	-54273	-60539	-61433	-61990	-58868	-36464	-40181	-40567	-36320	-40064	-36764
6.0833	-52566	-54337	-60632	-61533	-62080	-58930	-36677	-40383	-40786	-36486	-40236	-36965
6.08663	-52619	-54404	-60724	-61629	-62178	-58995	-36897	-40585	-41011	-36667	-40403	-37158
6.08997	-52682	-54473	-60812	-61720	-62278	-59068	-37121	-40788	-41242	-36861	-40564	-37336
6.0933	-52752	-54539	-60891	-61803	-62379	-59149	-37353	-40988	-41471	-37062	-40719	-37495
6.09663	-52824	-54599	-60960	-61877	-62479	-59237	-37592	-41190	-41695	-37269	-40869	-37639
6.09997	-52891	-54653	-61024	-61940	-62581	-59331	-37830	-41393	-41912	-37477	-41015	-37773
6.1033	-52951	-54702	-61090	-61994	-62684	-59429	-38062	-41598	-42120	-37681	-41155	-37910
6.10663	-53007	-54751	-61165	-62044	-62782	-59526	-38285	-41802	-42315	-37874	-41295	-38062
6.10997	-53059	-54803	-61248	-62095	-62872	-59617	-38502	-41999	-42502	-38055	-41437	-38232
6.1133	-53110	-54860	-61330	-62148	-62951	-59698	-38713	-42185	-42691	-38223	-41579	-38421
6.11663	-53161	-54924	-61407	-62203	-63020	-59771	-38923	-42362	-42888	-38378	-41721	-38627
6.11997	-53214	-54994	-61476	-62256	-63081	-59842	-39133	-42534	-43095	-38522	-41860	-38846
6.1233	-53277	-55071	-61541	-62307	-63137	-59916	-39343	-42702	-43311	-38663	-41993	-39073
6.12663	-53351	-55157	-61608	-62361	-63194	-59998	-39553	-42867	-43532	-38810	-42121	-39305
6.12997	-53438	-55250	-61677	-62423	-63257	-60088	-39766	-43027	-43759	-38969	-42247	-39537
6.1333	-53535	-55348	-61749	-62493	-63323	-60178	-39984	-43183	-43992	-39140	-42376	-39770
6.13663	-53637	-55443	-61822	-62572	-63393	-60266	-40205	-43336	-44228	-39318	-42510	-40001
6.13997	-53741	-55529	-61897	-62660	-63463	-60351	-40431	-43490	-44465	-39498	-42652	-40226
6.1433	-53843	-55599	-61977	-62754	-63533	-60436	-40659	-43649	-44700	-39672	-42800	-40441
6.14663	-53936	-55656	-62060	-62854	-63603	-60522	-40890	-43813	-44930	-39842	-42950	-40650
6.14997	-54016	-55703	-62149	-62957	-63672	-60606	-41124	-43980	-45156	-40011	-43102	-40857
6.1533	-54080	-55742	-62245	-63064	-63741	-60685	-41362	-44149	-45383	-40176	-43257	-41061
6.15663	-54130	-55777	-62348	-63176	-63808	-60756	-41601	-44320	-45608	-40338	-43410	-41260
6.15997	-54169	-55814	-62458	-63291	-63872	-60822	-41831	-44496	-45830	-40495	-43557	-41449
6.1633	-54200	-55862	-62573	-63407	-63932	-60886	-42047	-44681	-46045	-40650	-43701	-41626
6.16663	-54227	-55922	-62689	-63516	-63991	-60949	-42250	-44866	-46250	-40804	-43849	-41789
6.16997	-54256	-55990	-62800	-63616	-64053	-61017	-42443	-45047	-46445	-40957	-44007	-41939
6.1733	-54292	-56060	-62903	-63707	-64122	-61093	-42631	-45220	-46630	-41110	-44181	-42079
6.17663	-54337	-56130	-62992	-63790	-64195	-61181	-42813	-45384	-46805	-41261	-44367	-42213
6.17997	-54394	-56197	-63067	-63869	-64274	-61278	-42988	-45541	-46971	-41411	-44563	-42345
6.1833	-54460	-56262	-63133	-63943	-64361	-61381	-43155	-45697	-47135	-41560	-44766	-42477
6.18663	-54535	-56329	-63190	-64013	-64454	-61484	-43310	-45855	-47303	-41715	-44973	-42614
6.18997	-54616	-56397	-63242	-64084	-64554	-61586	-43453	-46018	-47483	-41881	-45179	-42759
6.1933	-54699	-56464	-63295	-64155	-64655	-61687	-43582	-46185	-47684	-42059	-45385	-42915
6.19663	-54781	-56532	-63355	-64224	-64752	-61783	-43703	-46353	-47908	-42239	-45584	-43079
6.19997	-54856	-56601	-63424	-64291	-64837	-61869	-43819	-46522	-48148	-42423	-45771	-43242
6.2033	-54924	-56676	-63503	-64355	-64905	-61941	-43934	-46694	-48397	-42612	-45946	-43399
6.20663	-54990	-56759	-63586	-64416	-64955	-61993	-44054	-46868	-48653	-42803	-46106	-43550
6.20997	-55056	-56850	-63666	-64477	-64991	-62021	-44181	-47041	-48908	-42992	-46248	-43697
6.2133	-55127	-56945	-63742	-64542	-65022	-62030	-44315	-47209	-49153	-43172	-46374	-43843
6.21663	-55204	-57042	-63816	-64611	-65052	-62030	-44457	-47371	-49392	-43342	-46485	-43987
6.21997	-55283	-57136	-63889	-64684	-65087	-62029	-44607	-47531	-49628	-43504	-46587	-44131
6.2233	-55361	-57220	-63963	-64755	-65129	-62033	-44765	-47688	-49864	-43667	-46687	-44277
6.22663	-55434	-57291	-64036	-64822	-65185	-62044	-44929	-47848	-50099	-43836	-46792	-44423
6.22997	-55501	-57350	-64106	-64880	-65256	-62065	-45098	-48010	-50334	-44010	-46906	-44568
6.2333	-55563	-57397	-64173	-64930	-65335	-62096	-45273	-48177	-50568	-44185	-47030	-44715
6.23663	-55620	-57435	-64241	-64980	-65412	-62134	-45457	-48351	-50802	-44366	-47164	-44861
6.23997	-55671	-57470	-64312	-65032	-65481	-62179	-45647	-48530	-51030	-44553	-47308	-45004
6.2433	-55714	-57504	-64387	-65090	-65542	-62227	-45842	-48711	-51249	-44748	-47463	-45144
6.24663	-55753	-57541	-64462	-65154	-65598	-62278	-46043	-48891	-51459	-44948	-47630	-45284
6.24997	-55793	-57582	-64532	-65219	-65652	-62331	-46250	-49072	-51660	-45146	-47805	-45425
6.2533	-55844	-57626	-64590	-65283	-65713	-62389	-46462	-49253	-51851	-45331	-47983	-45560
6.25663	-55906	-57676	-64636	-65344	-65781	-62452	-46673	-49434	-52032	-45500	-48156	-45687
6.25997	-55977	-57733	-64674	-65404	-65857	-62516	-46881	-49613	-52206	-45653	-48315	-45808
6.2633	-56055	-57795	-64709	-65461	-65936	-62584	-47084	-49791	-52372	-45790	-48459	-45931
6.26663	-56137	-57857	-64743	-65518	-66011	-62654	-47278	-49966	-52532	-45911	-48589	-46060
6.26997	-56221	-57916	-64777	-65579	-66080	-62725	-47461	-50132	-52688	-46020	-48712	-46202
6.2733	-56303	-57968	-64819	-65644	-66145	-62798	-47629	-50283	-52838	-46121	-48838	-46362
6.27663	-56379	-58015	-64870	-65710	-66211	-62871	-47785	-50419	-52981	-46215	-48972	-46540
6.27997	-56446	-58060	-64926	-65776	-66281	-62937	-47932	-50547	-53119	-46310	-49114	-46731
6.2833	-56500	-58103	-64982	-65845	-66356	-62991	-48075	-50674	-53256	-46410	-49259	-46928
6.28663	-56549	-58149	-65036	-65918	-66436	-63032	-48220	-50805	-53394	-46517	-49400	-47123
6.28997	-56598	-58201	-65089	-65997	-66518	-63062	-48373	-50946	-53534	-46632	-49534	-47317
6.2933	-56649	-58260	-65147	-66088	-66603	-63090	-48536	-51093	-53676	-46757	-49657	-47508
6.29663	-56699	-58325	-65210	-66191	-66692	-63120	-48710	-51247	-53820	-46896	-49766	-47691
6.29997	-56746	-58393	-65277	-66306	-66783	-63157	-48887	-51410	-53969	-47053	-49863	-47861
6.3033	-56791	-58464	-65347	-66428	-66871	-63204	-49059	-51581	-54130	-47223	-49948	-48016
6.30663	-56830	-58536	-65418	-66549	-66954	-63263	-49222	-51757	-54304	-47398	-50027	-48154
6.30997	-56867	-58607	-65490	-66666	-67033	-63336	-49376	-51934	-54483	-47566	-50106	-48280
6.3133	-56905	-58674	-65564	-66776	-67109	-63418	-49527	-52103	-54666	-47723	-50193	-48403
6.31663	-56948	-58735	-65639	-66881	-67181	-63506	-49682	-52256	-54852	-47868	-50292	-48528
6.31997	-56998	-58789	-65712	-66982	-67253	-63601	-49844	-52395	-55041	-48001	-50406	-48655
6.3233	-57055	-58839	-65779	-67079	-67327	-63702	-50014	-52523	-55232	-48126	-50533	-48786
6.32663	-57120	-58892	-65846	-67174	-67401	-63803	-50191	-52641	-55424	-48244	-50668	-48918
6.32997	-57188	-58953	-65916	-67263	-67477	-63901	-50373	-52754	-55609	-48355	-50807	-49047
6.3333	-57259	-59022	-65991	-67343	-67556	-63996	-50561	-52870	-55785	-48457	-50941	-49171
6.33663	-57330	-59098	-66064	-67413	-67639	-64089	-50748	-52993	-55948	-48556	-51068	-49293
6.33997	-57396	-59175	-66132	-67479	-67726	-64182	-50925	-53127	-56098	-48660	-51190	-49418
6.3433	-57458	-59247	-66194	-67542	-67813	-64270	-51089	-53273	-56243	-48771	-51312	-49548
6.34663	-57519	-59312	-66249	-67605	-67896	-64347	-51239	-53428	-56391	-48889	-51440	-49685
6.34997	-57584	-59372	-66300	-67664	-67974	-64410	-51383	-53591	-56544	-49016	-51576	-49829
6.3533	-57649	-59428	-66353	-67720	-68046	-64461	-51522	-53760	-56702	-49151	-51723	-49980
6.35663	-57714	-59480	-66414	-67773	-68110	-64506	-51658	-53931	-56872	-49291	-51880	-50135
6.35997	-57778	-59523	-66484	-67828	-68166	-64546	-51791	-54099	-57053	-49434	-52037	-50292
6.3633	-57838	-59556	-66565	-67885	-68214	-64582	-51921	-54256	-57244	-49575	-52187	-50446
6.36663	-57895	-59578	-66654	-67946	-68257	-64614	-52048	-54400	-57443	-49716	-52329	-50593
6.36997	-57949	-59589	-66746	-68009	-68298	-64642	-52173	-54532	-57646	-49858	-52462	-50732
6.3733	-57999	-59594	-66835	-68072	-68342	-64668	-52299	-54654	-57851	-50005	-52588	-50864
6.37663	-58043	-59600	-66920	-68132	-68389	-64693	-52429	-54765	-58053	-50161	-52707	-50990
6.37997	-58084	-59609	-66995	-68191	-68434	-64718	-52565	-54868	-58247	-50325	-52822	-51113
6.3833	-58127	-59624	-67058	-68244	-68476	-64743	-52707	-54966	-58427	-50491	-52934	-51237
6.38663	-58175	-59650	-67108	-68290	-68518	-64770	-52856	-55066	-58586	-50656	-53049	-51364
6.38997	-58230	-59685	-67146	-68328	-68557	-64799	-53013	-55172	-58727	-50822	-53169	-51494
6.3933	-58289	-59729	-67175	-68364	-68590	-64831	-53176	-55288	-58853	-50982	-53292	-51624
6.39663	-58353	-59784	-67199	-68403	-68622	-64871	-53345	-55411	-58973	-51133	-53418	-51753
6.39997	-58421	-59851	-67224	-68447	-68661	-64921	-53519	-55535	-59095	-51275	-53547	-51881
6.4033	-58492	-59924	-67254	-68496	-68708	-64983	-53693	-55652	-59225	-51409	-53679	-52011
6.40663	-58557	-60003	-67288	-68543	-68764	-65056	-53867	-55764	-59365	-51533	-53813	-52146
6.40997	-58611	-60084	-67323	-68585	-68823	-65134	-54037	-55878	-59521	-51651	-53951	-52288
6.4133	-58648	-60170	-67360	-68620	-68885	-65214	-54202	-55997	-59697	-51764	-54089	-52438
6.41663	-58668	-60263	-67397	-68653	-68950	-65293	-54361	-56122	-59893	-51876	-54221	-52594
6.41997	-58678	-60364	-67436	-68688	-69021	-65374	-54512	-56254	-60102	-51987	-54342	-52748
6.4233	-58682	-60468	-67481	-68725	-69100	-65457	-54655	-56395	-60316	-52097	-54449	-52890
6.42663	-58687	-60573	-67534	-68765	-69187	-65541	-54790	-56540	-60527	-52201	-54542	-53016
6.42997	-58692	-60674	-67592	-68810	-69282	-65625	-54921	-56682	-60730	-52296	-54626	-53128
6.4333	-58699	-60769	-67657	-68865	-69379	-65707	-55049	-56817	-60922	-52387	-54710	-53233
6.43663	-58710	-60855	-67733	-68934	-69472	-65785	-55178	-56940	-61098	-52479	-54797	-53336
6.43997	-58728	-60933	-67815	-69011	-69552	-65860	-55307	-57050	-61258	-52573	-54882	-53437
6.4433	-58760	-61006	-67898	-69089	-69620	-65930	-55435	-57149	-61404	-52677	-54962	-53536
6.44663	-58805	-61076	-67976	-69165	-69678	-65994	-55566	-57242	-61538	-52789	-55037	-53638
6.44997	-58860	-61147	-68048	-69236	-69731	-66047	-55697	-57333	-61667	-52909	-55115	-53747
6.4533	-58921	-61224	-68121	-69298	-69779	-66084	-55829	-57428	-61797	-53035	-55199	-53863
6.45663	-58983	-61312	-68198	-69353	-69829	-66109	-55959	-57532	-61931	-53163	-55296	-53985
6.45997	-59048	-61410	-68278	-69404	-69885	-66130	-56091	-57651	-62069	-53292	-55404	-54110
6.4633	-59116	-61511	-68357	-69453	-69948	-66157	-56227	-57788	-62206	-53424	-55523	-54240
6.46663	-59186	-61605	-68432	-69505	-70015	-66192	-56374	-57944	-62337	-53564	-55650	-54377
6.46997	-59255	-61687	-68497	-69560	-70080	-66236	-56533	-58118	-62458	-53713	-55784	-54518
6.4733	-59320	-61756	-68551	-69620	-70141	-66292	-56705	-58309	-62569	-53867	-55926	-54658
6.47663	-59379	-61809	-68596	-69684	-70196	-66358	-56886	-58513	-62668	-54018	-56076	-54790
6.47997	-59432	-61848	-68634	-69755	-70244	-66429	-57075	-58721	-62760	-54162	-56233	-54910
6.4833	-59480	-61876	-68668	-69829	-70282	-66500	-57264	-58927	-62855	-54296	-56392	-55015
6.48663	-59525	-61898	-68701	-69901	-70309	-66569	-57450	-59122	-62959	-54423	-56543	-55107
6.48997	-59570	-61922	-68736	-69968	-70326	-66636	-57631	-59297	-63076	-54544	-56677	-55194
6.4933	-59616	-61946	-68772	-70028	-70340	-66703	-57808	-59449	-63209	-54660	-56790	-55285
6.49663	-59663	-61967	-68808	-70082	-70356	-66769	-57977	-59576	-63358	-54771	-56881	-55389
6.49997	-59711	-61987	-68848	-70133	-70380	-66833	-58138	-59678	-63523	-54874	-56956	-55509
6.5033	-59761	-62005	-68893	-70183	-70417	-66893	-58289	-59758	-63698	-54970	-57019	-55641
6.50663	-59815	-62024	-68942	-70235	-70464	-66943	-58429	-59820	-63874	-55059	-57072	-55779
6.50997	-59873	-62046	-68993	-70291	-70520	-66986	-58557	-59870	-64042	-55141	-57124	-55919
6.5133	-59937	-62073	-69044	-70351	-70581	-67026	-58669	-59915	-64197	-55217	-57178	-56056
6.51663	-60005	-62107	-69097	-70413	-70645	-67066	-58771	-59961	-64338	-55292	-57240	-56192
6.51997	-60072	-62151	-69156	-70477	-70708	-67109	-58868	-60012	-64470	-55370	-57312	-56324
6.5233	-60139	-62201	-69224	-70547	-70773	-67157	-58963	-60074	-64598	-55453	-57398	-56449
6.52663	-60204	-62255	-69301	-70623	-70844	-67209	-59058	-60154	-64723	-55541	-57497	-56561
6.52997	-60268	-62313	-69382	-70704	-70919	-67267	-59161	-60253	-64846	-55636	-57608	-56662
6.5333	-60331	-62373	-69461	-70788	-70995	-67332	-59276	-60371	-64967	-55741	-57729	-56753
6.53663	-60394	-62433	-69533	-70874	-71068	-67400	-59409	-60508	-65090	-55859	-57859	-56837
6.53997	-60452	-62485	-69602	-70959	-71136	-67466	-59559	-60661	-65219	-55993	-57993	-56918
6.5433	-60505	-62528	-69666	-71038	-71200	-67531	-59723	-60827	-65357	-56135	-58134	-57004
6.54663	-60548	-62563	-69727	-71107	-71260	-67600	-59895	-61001	-65507	-56280	-58278	-57101
6.54997	-60582	-62592	-69784	-71165	-71321	-67673	-60068	-61174	-65668	-56418	-58418	-57210
6.5533	-60608	-62618	-69840	-71217	-71382	-67749	-60234	-61340	-65838	-56546	-58555	-57325
6.55663	-60629	-62642	-69895	-71266	-71439	-67825	-60392	-61495	-66011	-56666	-58694	-57450
6.55997	-60653	-62665	-69948	-71311	-71493	-67900	-60537	-61637	-66182	-56779	-58838	-57582
6.5633	-60689	-62689	-70001	-71354	-71548	-67967	-60672	-61768	-66347	-56883	-58989	-57721
6.56663	-60735	-62719	-70054	-71392	-71605	-68019	-60796	-61887	-66506	-56978	-59147	-57866
6.56997	-60789	-62756	-70107	-71427	-71667	-68052	-60910	-62001	-66664	-57065	-59309	-58013
6.5733	-60847	-62799	-70157	-71462	-71736	-68069	-61023	-62116	-66819	-57146	-59469	-58157
6.57663	-60904	-62848	-70204	-71501	-71808	-68075	-61138	-62233	-66967	-57227	-59619	-58295
6.57997	-60959	-62903	-70247	-71548	-71875	-68073	-61259	-62349	-67104	-57311	-59755	-58429
6.5833	-61014	-62959	-70286	-71607	-71932	-68072	-61384	-62463	-67229	-57398	-59873	-58561
6.58663	-61068	-63015	-70318	-71674	-71979	-68076	-61511	-62574	-67346	-57489	-59971	-58687
6.58997	-61121	-63067	-70344	-71744	-72018	-68089	-61637	-62679	-67458	-57586	-60054	-58800
6.5933	-61172	-63117	-70365	-71816	-72058	-68114	-61761	-62783	-67567	-57689	-60130	-58899
6.59663	-61219	-63164	-70387	-71885	-72103	-68147	-61880	-62891	-67670	-57801	-60199	-58992
6.59997	-61261	-63208	-70409	-71945	-72158	-68184	-61995	-63004	-67768	-57924	-60266	-59083
6.6033	-61294	-63249	-70432	-71995	-72216	-68229	-62106	-63117	-67865	-58059	-60336	-59172
6.60663	-61324	-63284	-70453	-72035	-72271	-68281	-62209	-63230	-67962	-58202	-60408	-59264
6.60997	-61357	-63316	-70470	-72066	-72313	-68336	-62305	-63338	-68058	-58345	-60479	-59360
6.6133	-61398	-63345	-70483	-72091	-72340	-68395	-62399	-63435	-68161	-58485	-60549	-59461
6.61663	-61447	-63375	-70497	-72108	-72352	-68456	-62498	-63518	-68270	-58614	-60618	-59565
6.61997	-61500	-63409	-70513	-72115	-72353	-68518	-62603	-63587	-68384	-58730	-60684	-59673
6.6233	-61553	-63449	-70536	-72111	-72350	-68584	-62715	-63650	-68499	-58833	-60751	-59787
6.62663	-61602	-63493	-70565	-72104	-72352	-68653	-62833	-63711	-68612	-58926	-60818	-59903
6.62997	-61649	-63541	-70595	-72103	-72363	-68721	-62954	-63772	-68729	-59014	-60885	-60020
6.6333	-61694	-63596	-70621	-72115	-72384	-68782	-63074	-63843	-68852	-59101	-60949	-60135
6.63663	-61739	-63657	-70643	-72144	-72416	-68833	-63192	-63928	-68982	-59184	-61012	-60244
6.63997	-61786	-63722	-70664	-72189	-72457	-68876	-63304	-64030	-69116	-59265	-61078	-60348
6.6433	-61830	-63791	-70685	-72250	-72511	-68915	-63411	-64144	-69248	-59349	-61151	-60443
6.64663	-61871	-63860	-70713	-72324	-72579	-68947	-63516	-64268	-69377	-59442	-61233	-60532
6.64997	-61905	-63928	-70751	-72405	-72658	-68971	-63620	-64400	-69509	-59545	-61324	-60619
6.6533	-61931	-63990	-70800	-72490	-72741	-68984	-63724	-64544	-69650	-59662	-61423	-60705
6.65663	-61950	-64045	-70857	-72578	-72821	-68989	-63829	-64698	-69803	-59790	-61531	-60787
6.65997	-61962	-64089	-70922	-72667	-72887	-68999	-63936	-64853	-69962	-59922	-61645	-60865
6.6633	-61966	-64123	-70994	-72759	-72937	-69025	-64050	-64994	-70116	-60051	-61762	-60943
[truncated: 7,002 more rows]

## Sheet: Figure 3d
WT	Complement	∆lamH::lamH	∆lamH::lamHD69A
2.88	0.97	0	0
2.66	1.73	0	0
2.6	2.03	0	0

## Sheet: Figure 3e
Ac2PIM2		AcPIM2		AC2PIM6		AcPIM6
WT	Mutant	WT	Mutant	WT	Mutant	WT	Mutant
0.39	1.04	1.9	1.5	0.21	0.42	0.21	0.29
0.39	0.96	1.69	1.49	0.37	0.42	0.12	0.33
0.32	0.83	1.47	1.14	0.16	0.31	0.16	0.19

## Sheet: Figure 5a
Time (Days)	Wild type			Mutant			Complement			Catalytic null
1	0	0	0	0	0	0	0	0	0	0	0	0
2	0.02	0.02	0.02	0	0	0	0.02	0.01	0.01	0	0	0
3	0.02	0.03	0.03	0.01	0.01	0.01	0.02	0.02	0.02	0.01	0.01	0.01
4	0.03	0.04	0.04	0.01	0.01	0.01	0.03	0.02	0.03	0.01	0.01	0.01
5	0.06	0.07	0.06	0.01	0.01	0.01	0.04	0.04	0.04	0.01	0.01	0.01
6	0.16	0.18	0.17	0.01	0.01	0.01	0.05	0.04	0.05	0.01	0.02	0.01
7	0.31	0.33	0.32	0.02	0.02	0.01	0.06	0.06	0.07	0.02	0.02	0.01
8	0.6	0.66	0.62	0.02	0.02	0.02	0.08	0.07	0.09	0.02	0.02	0.01
9	0.86	0.87	0.82	0.02	0.02	0.02	0.11	0.1	0.12	0.02	0.02	0.01
10	1.02	1.02	1.08	0.02	0.02	0.02	0.27	0.31	0.26	0.02	0.02	0.02
11	1.09	1.08	1.12	0.03	0.03	0.03	0.55	0.56	0.51	0.02	0.03	0.03
12	1.12	1.11	1.14	0.04	0.05	0.04	0.74	0.81	0.73	0.04	0.04	0.04
13	1.13	1.12	1.15	0.07	0.09	0.08	0.95	1.03	0.99	0.06	0.08	0.08
14	1.14	1.14	1.16	0.11	0.14	0.13	1.02	1.04	1.04	0.11	0.11	0.12
15	1.15	1.14	1.16	0.31	0.35	0.34	1.04	1.06	1.06	0.29	0.3	0.31
16	1.15	1.14	1.16	0.52	0.56	0.59	1.07	1.09	1.06	0.48	0.51	0.52
17	1.15	1.15	1.16	0.63	0.64	0.71	1.1	1.13	1.09	0.61	0.61	0.62
18	1.16	1.16	1.17	0.86	0.88	0.89	1.12	1.13	1.14	0.74	0.79	0.8
19	1.17	1.17	1.18	1.01	1.01	1.03	1.16	1.15	1.15	1	1.01	1
20	1.18	1.18	1.19	1.06	1.02	1.04	1.16	1.16	1.16	1.02	1.02	1.01

## Sheet: Figure 5b
Time (Days)	Spent 7H9 Media			Fresh 7H9 Media			0.5 mg/ml AM supplement
0	0	0	0	0	0	0	0	0	0
1	0	0.01	0	0	0	0	0	0	0
2	0.01	0.01	0.01	0.01	0.01	0.01	0.01	0.01	0.01
3	0.01	0.02	0.01	0.01	0.01	0.01	0.01	0.02	0.02
4	0.02	0.02	0.02	0.01	0.01	0.01	0.02	0.03	0.02
5	0.02	0.02	0.03	0.01	0.02	0.01	0.04	0.04	0.05
6	0.03	0.02	0.02	0.01	0.02	0.01	0.05	0.04	0.07
7	0.03	0.03	0.03	0.02	0.02	0.02	0.08	0.07	0.09
8	0.04	0.04	0.03	0.02	0.02	0.02	0.1	0.1	0.11
9	0.07	0.06	0.05	0.03	0.02	0.02	0.25	0.21	0.22
10	0.07	0.08	0.08	0.03	0.05	0.03	0.37	0.35	0.38
11	0.1	0.11	0.09	0.03	0.05	0.04	0.55	0.56	0.51
12	0.19	0.24	0.2	0.07	0.14	0.08	0.71	0.68	0.67
13	0.41	0.43	0.54	0.13	0.14	0.15	0.8	0.79	0.76
14	0.61	0.59	0.55	0.3	0.33	0.38	0.95	0.94	0.98
15	0.84	0.88	0.85	0.51	0.59	0.59	1.01	0.99	1.01
16	1.01	1.03	1.02	0.66	0.61	0.72	1.03	1.02	1
17	1.02	1.03	1.03	0.87	0.88	0.9	1.02	1.03	1.01
18	1.07	1.08	1.09	1	1.03	1.03	1.04	1.04	1.02
19	1.11	1.1	1.15	1.06	1.07	1.03	1.03	1.03	1.01
20

## Sheet: Figure 6
lamH guide RNA		No Atc			With Atc			empty plasmid
0	75000	65000	91000	80000	90000	75000		29000	19000	33000	27000	25000	30000
24	210000	225000	251000	90000	85000	112000		175000	199000	207000	159000	171000	201000
48	199000	203000	221000	38000	10000	15000		312000	298000	220000	257000	239000	270000
72	117900	108100	129100	25000	5000	12000		290000	207200	196900	198800	200100	197300

## Sheet: Sup. Fig. 4b
LAM:			LM:
WT	M. smegmatis Δ0740		WT	M. smegmatis Δ0740
1903	2537		2141	2938
2111	2562		2300	2764
2086	2426		2170	2625

[truncated: 3 more sheets: Sup. Fig. 4c, Sup. Fig. 4d, Sup. Fig. 7]
